# Supplementary material for: Varying Protein Levels Influence Metabolomics and the Gut Microbiome in Healthy Adult Dogs
Source: Toxins (Basel). 2020 Aug 12;12(8):517. doi: 10.3390/toxins12080517 (PMC7472411; doi:10.3390/toxins12080517)
Supplement: Supplementary file 1 [file toxins-12-00517-s001.zip]

Archive with 5 entries (5 files):
- Canine ptn levels_Figure S1 and Table S1.docx
- Canine ptn levels_Table S2.xlsx
- Canine ptn levels_Table S3.xlsx
- Canine ptn levels_Table S4.xlsx
- Canine ptn levels_Table S5.xlsx
