# Supplementary material for: Varying Protein Levels Influence Metabolomics and the Gut Microbiome in Healthy Adult Dogs
Source: Toxins (Basel). 2020 Aug 12;12(8):517. doi: 10.3390/toxins12080517 (PMC7472411; doi:10.3390/toxins12080517)
Supplement: Supplementary file 1 [file toxins-12-00517-s001.zip › Canine ptn levels_Table S2.xlsx]

## Sheet: Table legend
Eigenvectors and their corresponding eigenvalues on principal components 1 and 2 for the serum, urine, and fecal metabolomic analysis. Asterisks indicate compounds that were not officially confirmed based on a standard, but Metabolon is confident in their identity.

## Sheet: Serum PC 1
Serum	PC1
sarcosine	-0.06239
tryptophan	-0.05913
asparagine	-0.05522
2'-O-methyluridine	-0.05409
serine	-0.05376
phenylpyruvate	-0.05241
tyrosine	-0.05229
phenol sulfate	-0.05045
methionine	-0.05032
1,5-anhydroglucitol (1,5-AG)	-0.0489
glycine	-0.04845
phenylalanine	-0.04706
cystathionine	-0.04705
4-hydroxymandelate	-0.04646
N-acetylkynurenine (2)	-0.04597
N-acetylhomocitrulline	-0.04475
N-acetylcitrulline	-0.04272
N-acetylasparagine	-0.04236
carboxyethyl-GABA	-0.04206
1-palmitoyl-2-arachidonoyl-GPE (16:0/20:4)*	-0.042
N-acetylaspartate (NAA)	-0.04143
S-(3-hydroxypropyl)mercapturic acid (HPMA)	-0.03917
1-palmitoyl-2-stearoyl-GPC (16:0/18:0)	-0.03917
N1-methylinosine	-0.03844
cystine	-0.03758
histidine	-0.03577
hydroquinone sulfate	-0.0351
threonine	-0.0335
glutaroylcarnitine (C5)	-0.03331
dimethylglycine	-0.03326
eicosanodioate (C20-DC)	0.07843
ursodeoxycholate	0.0787
octadecanedioate (C18)	0.07912
3-acetylphenol sulfate	0.07953
1-oleoyl-GPE (18:1)	0.07965
5-aminovalerate	0.07987
butyrylcarnitine (C4)	0.07991
palmitoylcarnitine (C16)	0.08019
indoleacetylglutamine	0.08026
3-(3-hydroxyphenyl)propionate	0.08027
3-hydroxycinnamate sulfate	0.08118
hexadecanedioate (C16)	0.08143
gamma-CEHC sulfate*	0.08176
dimethyl sulfone	0.082
azelate (nonanedioate; C9)	0.08228
octadecadienedioate (C18:2-DC)*	0.08409
linoleoylcarnitine (C18:2)*	0.08476
3-(3-hydroxyphenyl)propionate sulfate	0.08487
tetradecanedioate (C14)	0.08515
dodecanedioate (C12)	0.086
octadecenedioate (C18:1-DC)*	0.08629
methylsuccinate	0.08688
3-(4-hydroxyphenyl)propionate	0.08739
4-hydroxycinnamate sulfate	0.08884
hexadecenedioate (C16:1-DC)*	0.08977
suberate (C8-DC)	0.09019
octadecenedioylcarnitine (C18:1-DC)*	0.09063
sebacate (C10-DC)	0.09075
N,N,N-trimethyl-5-aminovalerate	0.09344
2-hydroxydecanoate	0.09782

## Sheet: Serum PC2
Serum	PC2
mannose	-0.07984
palmitoleoylcarnitine (C16:1)*	-0.07634
N-oleoyltaurine	-0.07471
oleate/vaccenate (18:1)	-0.0743
myristoylcarnitine (C14)	-0.07253
5-dodecenoylcarnitine (C12:1)	-0.07186
eicosenoylcarnitine (C20:1)*	-0.07158
oleoylcarnitine (C18)	-0.07122
linoleate (18:2n6)	-0.07058
sphingomyelin (d18:2/18:1)*	-0.06952
cis-4-decenoylcarnitine (C10:1)	-0.0695
stearidonate (18:4n3)	-0.06946
myristoleoylcarnitine (C14:1)*	-0.06708
linolenate (18:3n3 or 3n6)	-0.06692
3-hydroxyoleoylcarnitine	-0.06614
linolenoylcarnitine (C18:3)*	-0.06387
bilirubin	-0.06306
1-arachidonylglycerol (20:4)	-0.06303
octanoylcarnitine (C8)	-0.06142
1-(1-enyl-palmitoyl)-2-arachidonoyl-GPC (P-16:0/20:4)*	-0.06124
hexanoylcarnitine (C6)	-0.06113
laurylcarnitine (C12)	-0.0604
octadecanedioate (C18)	-0.05993
bilirubin (E,E)*	-0.05916
biliverdin	-0.05832
16-hydroxypalmitate	-0.05797
decanoylcarnitine (C10)	-0.05733
glycerol	-0.05641
palmitoylcarnitine (C16)	-0.05609
1-(1-enyl-palmitoyl)-2-palmitoleoyl-GPC (P-16:0/16:1)*	-0.05588
N-acetyltyrosine	0.07391
4-ethylphenyl sulfate	0.07412
2-aminophenol sulfate	0.07442
allantoin	0.07451
phenylacetylglycine	0.07535
gamma-glutamylleucine	0.07548
kynurenine	0.07583
gamma-glutamylvaline	0.07698
1-carboxyethylisoleucine	0.07948
2,3-dihydroxy-5-methylthio-4-pentenoate (DMTPA)*	0.0795
gamma-glutamylphenylalanine	0.07988
4-methoxyphenol sulfate	0.08044
3-methylhistidine	0.08084
trigonelline (N'-methylnicotinate)	0.08155
erythronate*	0.08275
gamma-glutamyltyrosine	0.08347
1-carboxyethylvaline	0.08356
phenylacetylalanine	0.08489
2-hydroxyphenylacetate	0.08568
vanillactate	0.08584
N-acetylserine	0.08601
indoleacetylalanine	0.08681
gamma-glutamylmethionine	0.08801
gamma-glutamylhistidine	0.0894
3-methoxycatechol sulfate (2)	0.08941
1-carboxyethylphenylalanine	0.09044
1-carboxyethylleucine	0.09081
N-acetyltryptophan	0.09091
N-acetylmethionine	0.09194
N6-acetyllysine	0.10413

## Sheet: Urine PC1
Urine	PC1
genistein glucuronide*	-0.0353
daidzein	-0.03507
sarcosine	-0.03229
daidzein sulfate (2)	-0.03042
genistein sulfate*	-0.03003
N-acetylleucine	-0.02552
dimethylglycine	-0.02528
N-methylleucine	-0.02366
methyl-4-hydroxybenzoate sulfate	-0.02323
N-methylhydantoin	-0.02203
daidzein glucuronide*	-0.02173
3-hydroxykynurenine	-0.02163
gamma-glutamylmethionine	-0.02058
methionine sulfoxide	-0.02019
2-aminoadipate	-0.02006
glucuronide of C8H14O2 (1)*	-0.01996
raffinose	-0.01873
gamma-glutamylleucine	-0.01835
gamma-glutamylphenylalanine	-0.01791
isovalerate (C5)	-0.01768
syringic acid	-0.01725
glucuronide of C8H14O2 (3)*	-0.0169
gamma-glutamylthreonine	-0.01581
xanthurenate	-0.01545
riboflavin (Vitamin B2)	-0.01485
sucrose	-0.01284
caffeic acid sulfate	-0.01277
4-methoxyphenol sulfate	-0.01212
S-carboxymethyl-L-cysteine	-0.01167
histidine betaine (hercynine)*	-0.01087
N6-succinyladenosine	0.06435
beta-citrylglutamate	0.0646
fucitol	0.06472
3-ureidopropionate	0.06501
trimethylamine N-oxide	0.06519
N-glycolylneuraminate	0.06529
gamma-carboxyglutamate	0.06531
3-hydroxysuberate	0.0654
adenosine 3',5'-cyclic monophosphate (cAMP)	0.06553
hydroxyasparagine	0.06577
N-acetyltaurine	0.06621
vanillylmandelate (VMA)	0.06639
phenylalanine	0.06643
isoxanthopterin	0.06648
2-methylmalonylcarnitine (C4-DC)	0.0666
cysteine	0.06717
N6-carbamoylthreonyladenosine	0.06723
5-methylthioribose	0.06739
carnosine	0.06749
C-glycosyltryptophan	0.06751
erythronate*	0.06774
homocitrate	0.06788
citramalate	0.06803
dimethylarginine (ADMA + SDMA)	0.06841
trans-aconitate	0.06862
5,6-dihydrouridine	0.06877
pseudouridine	0.07006
N3-methyluridine	0.07026
N-acetylglucosamine/N-acetylgalactosamine	0.07047
allantoin	0.07147

## Sheet: Urine PC2
Urine	PC2
N-acetyltyrosine	-0.08413
N-acetylhistidine	-0.07943
N-acetylkynurenine (2)	-0.07475
N2,N2-dimethylguanosine	-0.07452
5-methylcytidine	-0.07214
6-oxopiperidine-2-carboxylate	-0.07145
2-oxo-1-pyrrolidinepropionate	-0.0714
trans-urocanate	-0.06759
N-methyl-GABA	-0.0671
3-methylhistidine	-0.06629
1-methylurate	-0.06583
cysteinylglycine disulfide*	-0.06579
N1-methylinosine	-0.0655
methionine sulfone	-0.06517
carboxyethyl-GABA	-0.0648
uric acid ribonucleoside*	-0.06437
kynurenate	-0.06369
asparagine	-0.06321
3-methylcytidine	-0.06299
succinylcarnitine (C4)	-0.06073
N-acetyltryptophan	-0.06067
4-hydroxymandelate	-0.06058
N-acetyl-1-methylhistidine*	-0.05898
guanosine	-0.05888
fucose	-0.05842
2'-O-methyluridine	-0.05806
N1-Methyl-2-pyridone-5-carboxamide	-0.05748
malonylcarnitine	-0.05746
N-acetylhomocitrulline	-0.0558
1-methylhypoxanthine	-0.05562
4-imidazoleacetate	0.07751
3-methyladipate	0.07812
3-(4-hydroxyphenyl)propionate	0.07878
ursocholate	0.0789
3-hydroxyhippurate	0.07928
cholate	0.07935
piperidine	0.07957
mandelate	0.08014
4-acetylcatechol sulfate (1)	0.08044
3-acetylphenol	0.08145
glutarate (C5-DC)	0.08152
gentisate	0.08349
3-dehydrocholate	0.08453
7-ketodeoxycholate	0.08461
3-hydroxyphenylacetate sulfate	0.08489
glutamate	0.08636
3,4-dihydroxyphenylacetate sulfate	0.08709
phenyllactate (PLA)	0.08741
4-hydroxyphenylacetatoylcarnitine	0.08748
4-hydroxycinnamate sulfate	0.08847
tauroursodeoxycholate	0.08865
4-hydroxyphenylacetate	0.08876
tricarballylate	0.08929
5-aminovalerate	0.08938
3-(3-hydroxyphenyl)propionate sulfate	0.08957
12-dehydrocholate	0.08968
phenylacetylphenylalanine	0.09052
cinnamoylglycine	0.09186
phenylpropionylglycine	0.09918
N-propionylalanine	0.10007

## Sheet: Feces PC1
Feces	PC1
3-phenylpropionate (hydrocinnamate)	-0.0612
alpha-tocopherol	-0.05845
gamma-tocopherol/beta-tocopherol	-0.05733
L-urobilin	-0.05612
indolin-2-one	-0.05514
6-oxolithocholate	-0.05468
N-methylproline	-0.05445
3-(2-hydroxyphenyl)propionate	-0.05439
dehydrolithocholate	-0.05266
beta-guanidinopropanoate	-0.05258
3-dehydroshikimate	-0.05004
isocaproate (i6:0)	-0.04983
N-acetyl-1-methylhistidine*	-0.04931
gamma-tocotrienol	-0.04929
1-methyl-4-imidazoleacetate	-0.04878
carotene diol (1)	-0.04858
N,N-dimethyl-5-aminovalerate	-0.04806
delta-tocopherol	-0.04685
diacetylspermidine*	-0.04603
AMP	-0.046
enterolactone	-0.04595
phosphocholine	-0.0454
hydantoin-5-propionate	-0.04458
hydroxymethylpyrimidine	-0.04412
TMP	-0.04338
N-acetylputrescine	-0.04125
carotene diol (2)	-0.04041
enterodiol	-0.04035
5-(2-Hydroxyethyl)-4-methylthiazole	-0.03898
N-methylalanine	-0.03837
phenylacetylglycine	0.06709
methylphosphate	0.06715
trans-urocanate	0.06767
1,2-dilinoleoyl-GPC (18:2/18:2)	0.06773
riboflavin (Vitamin B2)	0.06799
2'-O-methyluridine	0.068
methionine sulfoxide	0.06803
chrysoeriol	0.0681
1,2-dilinoleoyl-GPE (18:2/18:2)*	0.06813
alanine	0.06849
pyridoxamine	0.06964
threonine	0.06995
serine	0.07087
ribulonate/xylulonate*	0.07105
valine	0.07193
biocytin	0.07202
1-oleoyl-2-linoleoyl-GPC (18:1/18:2)*	0.07251
tyrosine	0.07298
isoleucine	0.07298
salicylate	0.07324
glutamine	0.07328
citrulline	0.07333
N6,N6,N6-trimethyllysine	0.07355
methionine	0.074
glycylvaline	0.07439
leucine	0.07513
glycylleucine	0.07543
2-aminophenol	0.07624
phenylalanine	0.07914
tryptophan	0.08153

## Sheet: Feces PC2
Feces	PC2
arachidonoyl ethanolamide	-0.08023
dihomo-linolenoyl ethanolamide	-0.07824
behenoyl ethanolamide (22:0)*	-0.07675
lignoceroyl ethanolamide (24:0)*	-0.07245
sphingosine	-0.07213
ceramide (d18:1/14:0, d16:1/16:0)*	-0.07209
3beta,7beta-dihydroxy-5-cholestenoate	-0.07197
hexadecasphingosine (d16:1)*	-0.07182
deoxycarnitine	-0.07134
eicosanoylsphingosine (d20:1)*	-0.07081
N-alpha-acetylornithine	-0.07008
pterin	-0.06983
N-butyroyl-sphingosine (d18:1/4:0)	-0.06937
margaroyl ethanolamide*	-0.06935
deoxycholate	-0.06859
7-hydroxycholesterol (alpha or beta)	-0.06856
9,10-DiHOME	-0.06821
N-oleoyl-sphingosine (d18:1/18:1)*	-0.06815
N-stearoyl-sphingosine (d18:1/18:0)*	-0.06798
N-acetyl-isoputreanine*	-0.06743
uracil	-0.06742
phytosphingosine	-0.06497
nervonoyl ethanolamide (24:1)*	-0.06478
retinol (Vitamin A)	-0.06453
indole	-0.06405
sphinganine	-0.06396
pipecolate	-0.06331
daidzein	-0.06202
N-methylhydantoin	-0.06186
arachidoyl ethanolamide (20:0)*	-0.06175
gamma-glutamylmethionine	0.06355
glycerophosphoethanolamine	0.06417
imidazole lactate	0.06433
10-hydroxystearate	0.06475
3-(3-hydroxyphenyl)propionate sulfate	0.065
glycerophosphoserine*	0.06543
N-acetylglutamine	0.06582
1-palmitoyl-2-linoleoyl-digalactosylglycerol (16:0/18:2)*	0.06588
gamma-glutamyl-epsilon-lysine	0.06595
N-monomethylarginine	0.06655
N6-acetyllysine	0.0669
5-(galactosylhydroxy)-L-lysine	0.06719
1-stearoyl-GPS (18:0)*	0.06741
pantetheine	0.06742
histidine	0.06767
diacetylspermidine*	0.06833
argininate*	0.06852
N-acetylarginine	0.06919
methyl indole-3-acetate	0.06937
pyruvate	0.06973
2-hydroxyglutarate	0.07004
glycerophosphoinositol*	0.07397
N-acetylhistidine	0.07487
choline	0.07498
S-carboxymethyl-L-cysteine	0.07662
malate	0.07749
glutamate	0.07822
gamma-glutamyl-alpha-lysine	0.08
ornithine	0.0801
gamma-glutamylisoleucine*	0.08157
