# Supplementary material for: Varying Protein Levels Influence Metabolomics and the Gut Microbiome in Healthy Adult Dogs
Source: Toxins (Basel). 2020 Aug 12;12(8):517. doi: 10.3390/toxins12080517 (PMC7472411; doi:10.3390/toxins12080517)
Supplement: Supplementary file 1 [file toxins-12-00517-s001.zip › Canine ptn levels_Table S3.xlsx]

## Sheet: Table legend
Full data for the metabolomic analyses from the serum, urine, and fecal samples from dogs fed the high, medium, or low protein foods.

## Sheet: Serum metabolites
Sample ID	ANIMAL_ID	GROUP_DESCRIPTION	GROUP_NUMBER	TIME_POINT	TREATMENT	glycine	N-acetylglycine	sarcosine	dimethylglycine	betaine	serine	N-acetylserine	threonine	N-acetylthreonine	alanine	N-acetylalanine	N-methylalanine	aspartate	N-acetylaspartate (NAA)	asparagine	N-acetylasparagine	hydroxyasparagine	glutamate	glutamine	alpha-ketoglutaramate*	N-acetylglutamate	N-acetylglutamine	pyroglutamine*	carboxyethyl-GABA	S-1-pyrroline-5-carboxylate	histidine	1-methylhistidine	3-methylhistidine	N-acetylhistidine	N-acetyl-3-methylhistidine*	N-acetyl-1-methylhistidine*	trans-urocanate	cis-urocanate	imidazole propionate	imidazole lactate	carnosine	homocarnosine	N-acetylcarnosine	anserine	1-methylhistamine	1-methyl-4-imidazoleacetate	1-ribosyl-imidazoleacetate*	4-imidazoleacetate	N-acetylhistamine
B-50129535-010S	AQUATA-FGS-1	Med-High-Low	6	P-13	CTRL	1.16305	0.948427	0.816041	1.0014	1.13847	1.3897	1.03113	1.6624	0.86156	1.20374	1.03484	0.708351	2.06814	0.988517	0.96455	0.690457	0.76852	1.37349	0.94204	0.602368	1.09154	1.60337	0.334239	0.69616	0.169414	1.0231	0.563532	0.736031	0.741046	0.565398	0.429534	0.71951	0.493493	1.36592	1.03805	1.4348	3.2206	1.41188	0.802225	1.51069	1.7225	1.4587	2.40163	5.39445
B-50129536-010S	BINION-1969626	High-Low-Med	5	P-13	CTRL	0.911803	1.02707	0.685508	0.831158	0.78266	0.93429	1.67366	0.966751	1.76347	1.31571	1.53514	1.32772	2.50143	0.894424	1.05207	1.66122	1.24776	1.75341	1.21382	1.27537	1.51796	1.80036	0.614682	0.660043	0.169414	0.970551	0.972862	1.69903	1.91047	2.19354	2.19704	0.949154	0.4637	1.9013	0.410827	1.67934	1.68138	1.2375	1.16177	1.38569	1.42956	2.13474	1.34993	1.49332
B-50129522-010S	CABERNET-088BA	Low-High-Med	3	P-13	CTRL	0.982893	1.07967	1.12923	1.00543	0.946163	1.13988	0.904138	1.01556	0.963474	1.06209	1.18256	0.764806	1.07763	0.89689	1.23386	1.50428	0.79901	1.194	0.957385	1.05905	0.995008	1.13532	0.975661	0.852905	0.169414	1.01287	1.01508	1.02339	0.949695	0.909011	0.78583	0.769896	0.734428	1.10478	4.30232	0.968997	2.23185	0.794193	0.701194	0.947873	1.20015	3.14924	2.7914	1.57834
B-50129527-010S	EGGNOG-AAS-1	Med-Low-High	2	P-13	CTRL	1.31968	1	1.28122	1.16442	1.29269	1.45068	1.204	1.24503	0.884173	1.00219	0.950041	1.08922	1.45536	0.938198	0.997902	0.728385	1	1.58169	1.1678	0.703715	0.914434	1.7635	0.995238	0.620593	1.21939	0.969225	0.927478	1.03889	0.985612	1	1.05393	0.986795	1.05854	1.89626	0.817629	1.3176	2.40258	1.27039	0.954552	2.75547	3.01473	1.52885	2.50663	3.72912
B-50129530-010S	ERNIE-XIV-0	Low-High-Med	3	P-13	CTRL	1.21384	1.04679	0.864227	0.888541	1.06298	0.969047	1.12875	1.1714	0.929877	1.14475	0.877653	1.03149	1.43785	0.84379	1.03145	0.56012	0.999588	1.47003	1.10073	0.891564	0.851697	0.601955	1.03102	0.522965	1.44004	1.07751	1.36223	1.1353	0.679493	0.65259	0.827571	1.43375	1.43762	2.36419	0.815699	1.46035	0.961446	0.681797	1.06859	0.720305	0.852958	1.16856	1.21069	0.607604
B-50129545-010S	FALINE-SQS-1	Med-High-Low	6	P-13	CTRL	1.00061	1.11174	0.814728	1.13227	1.06379	0.949479	1.13795	1.09327	1.01118	0.875539	1.0348	0.992913	1.15493	0.823631	0.8195	0.953522	0.871129	1.39885	0.837149	0.901308	1.06353	1.23088	1.06744	1.30302	1.28045	0.913971	0.94109	0.974132	1.009	1.11266	0.674176	0.789462	0.441773	0.980848	1.03664	0.965762	0.667094	0.782332	1.18408	0.519116	0.939093	1.13331	0.924275	0.127271
B-50129525-010S	FLUBBER-149AB	High-Med-Low	1	P-13	CTRL	1.29682	1.22565	1.07124	1.21643	1.01203	1.21652	0.935455	0.996961	0.835986	0.954009	0.978073	0.819601	2.14737	1.08625	1.07619	1.02235	1.05089	1.26783	1.13356	1.3705	0.944826	0.828474	0.678932	0.86466	1.32322	1.0508	0.929029	0.797219	0.885692	0.785159	0.791805	1.36271	0.696354	0.785712	0.938515	1.08654	1.42711	0.719283	0.922199	1.04117	1.24978	1.62389	2.38693	2.02314
B-50129543-010S	FRONTIER-1971400	High-Med-Low	1	P-13	CTRL	1.13482	0.847715	1.54962	1.15022	1.14259	1.2018	0.904889	0.98371	0.804298	0.749461	0.884461	1	1.30897	0.954403	1.20509	1.22464	0.929437	1.3885	1.11997	1.31478	0.881389	1.15765	0.90479	1.6746	1.23364	0.989651	1.32937	0.862267	1.07596	0.991233	1.13047	1.01025	0.580883	1.32733	1.65774	1.00417	0.856367	0.684967	1	1.54486	1.381	2.37033	1.74576	0.220813
B-50129534-010S	GALILEO-0973102	High-Low-Med	5	P-13	CTRL	1.38162	1.04812	2.25137	1.45294	1.18557	1.23701	1.11959	1.6103	1.14488	1.7507	1.13202	2.69494	1.80059	1.08205	1.38664	1.2488	0.747834	1.59217	1.20921	1.29866	1.49186	1.10125	0.806787	1.0206	1.94369	1.12646	0.608191	1.00964	0.9089	0.618254	0.443329	2.31001	0.960049	0.802401	0.4894	0.823957	1.17202	2.17362	1.44818	0.568883	0.749515	1.03753	1.09448	0.906034
B-50129539-010S	HARD ROCK-1971702	High-Low-Med	5	P-13	CTRL	0.959967	0.979011	1.01833	1.07692	1.07938	1.14052	0.965501	0.985943	0.848805	0.830711	1.02883	0.594237	0.952396	1.02745	0.909089	0.943188	0.860778	0.94338	1.09037	0.86866	0.871658	1.36636	0.721373	0.701956	1.08994	1.00801	0.606171	0.964978	0.823337	0.730401	0.548833	1.75404	1.39835	1.42864	0.582624	1.04278	1.25526	0.684357	0.75391	0.399984	0.781108	1.27087	1.15426	0.672804
B-50129537-010S	HERCULES-0973103	Low-Med-High	4	P-13	CTRL	1.19608	1.16867	1.00887	1.46639	1.01462	1.22539	1.14616	1.18846	1.18445	1.00553	1.15311	1.41438	0.923746	1.18249	1.11449	0.952517	1.02681	1.19618	1.15907	0.968428	1.08518	1.1206	2.20379	1.56069	0.725307	0.963242	0.807192	0.863198	1.15021	0.668533	0.974524	0.886779	0.829907	1.01168	1.05552	1.07081	3.22844	2.56654	1.67242	0.779475	1.18168	1.7649	1.94951	1.92888
B-50129528-010S	JOAN-2406561	Med-Low-High	2	P-13	CTRL	1.37648	1.16235	1.12378	1.0189	1.02589	1.54273	1.82251	1.13284	1.23059	1.43296	1.45409	0.77137	1.98045	1.18517	1.44118	1.36663	1.01524	1.55823	1.17513	2.13912	0.97068	1.20723	0.83528	0.790215	1.33314	1.01304	0.667722	0.861104	0.846344	0.673937	0.613157	0.921067	0.729782	1.21619	0.728622	1.07923	1.18	1.29771	0.884796	0.639347	0.964818	1.25429	1.15531	0.790886
B-50129524-010S	JUMANJI-149AC	Low-Med-High	4	P-13	CTRL	1.01825	0.871343	0.884986	1.1999	1.22001	0.95669	0.852271	1.55262	0.701029	0.66124	0.760289	0.838087	1.29768	1.17542	0.983957	0.837375	0.977066	1.07444	1.17986	0.757509	0.898646	0.682436	0.842353	1.08446	0.854772	0.908382	1.14881	0.864769	0.714676	0.885822	0.815914	1.07244	0.834541	1.45805	0.595819	0.904802	1.28598	0.740021	0.666913	1.64919	1.14309	1.28331	1.50454	1.00512
B-50129521-010S	LEEPER-088AB	Med-Low-High	2	P-13	CTRL	0.951428	0.824512	0.881452	1.04698	1.26397	0.986626	0.836375	0.905923	0.785876	1.05872	1.05466	0.854682	2.12532	0.921511	1.06288	1.03318	0.830301	1.75804	1.21163	1.99514	0.805425	1.00976	1.0593	0.671419	0.169414	1.15339	0.808865	0.958739	0.733846	0.528301	0.916982	0.940722	0.922154	0.941494	0.672245	0.844754	1.10709	1.59561	0.892401	0.662409	0.822324	1.43607	1.4376	0.797381
B-50129529-010S	LINCOLN-PDT-0	Med-High-Low	6	P-13	CTRL	1.29659	1.34026	0.861163	1.62702	1.11233	1.32909	0.988275	1.13496	1.14186	0.8266	1.08403	0.640796	1.38028	1.26472	1.2089	1.00584	0.985435	1.08894	1.07899	1.12336	0.989686	0.793158	0.832596	0.931202	0.95422	1.00008	1.28656	0.963725	0.887785	0.713276	1.0619	0.861482	0.542932	0.778718	0.72252	1.09187	1.76877	1.31562	1.60148	1.03245	1.2122	1.95126	1.28551	1.33421
B-50129519-010S	MAXIM-1971132	High-Low-Med	5	P-13	CTRL	1.21691	0.956582	1.21803	1.00812	1.04772	1.27548	0.990763	1.06585	0.92736	1.14628	1.01381	0.339785	1.72928	0.859133	1.11034	1.39129	0.897441	1.40071	1.00074	1.41743	1.11945	1.6027	0.813972	0.750703	1.3701	1.04077	0.815098	1.05722	1.4085	1.57797	1.20972	1.05165	1.01064	1.08658	1.74489	1.13623	1.58012	1.10953	0.928373	0.370866	1.5311	2.09707	1.85219	0.808097
B-50129520-010S	MR. PIB-1062404	Med-Low-High	2	P-13	CTRL	1.15256	0.933527	0.911473	0.876709	1.12441	1.36458	1.05708	1.57836	1.26018	0.956038	1.08145	1.22121	2.1153	1.05986	1.09943	1.46932	0.83784	1.59067	1.03617	1.18021	0.853076	1.14911	0.847028	0.673986	1.44785	1.29886	1.17755	0.509061	0.89747	0.509187	0.873472	0.462863	0.209535	0.719185	0.588815	0.839934	0.751667	0.510906	0.587519	0.549316	1.07329	1.28177	1.09229	0.982728
B-50129547-010S	NUGGET-1972538	Med-High-Low	6	P-13	CTRL	1.50927	1.32217	1.26775	0.879764	1.24109	1.60228	0.903592	1.90401	0.990468	1.41772	0.996729	0.804945	1.78347	1.44585	1.14936	1.18954	0.865949	1.18307	0.977476	1.44364	1.03295	1.07921	0.8879	0.739709	0.970966	1.174	0.6768	0.80294	0.882951	0.611368	0.601638	0.909675	0.763813	0.70085	1.15011	0.777954	1.43362	0.756602	0.645501	0.641254	1.332	1.68498	1.77374	1.77577
B-50129523-010S	OSHKOSH-13XAD	Low-High-Med	3	P-13	CTRL	1.15289	1.12577	1.01357	1.07593	0.907493	1.17704	1.18039	1.49021	1.24848	0.880242	1.09284	0.54719	1.58064	1.52104	1.08055	1.34866	1.12435	1.18906	1.02854	1.67663	1.17616	1.01356	0.837866	1.14238	1.15758	1.12302	1.56228	0.974483	1.13405	0.902694	1.41373	1.58169	0.80363	0.99844	2.07031	1	0.808894	0.550445	0.86457	1.12102	1.30679	1.78386	1.50701	0.376684
B-50129526-010S	POLK-ZAV-0	High-Med-Low	1	P-13	CTRL	1.0684	1.01253	0.943102	0.902111	1.22748	1.25263	1.28377	1.16627	0.873276	0.82105	0.917034	0.919261	1.56807	0.8023	1.07851	1.18253	0.869856	1.36898	1.05357	1.22666	1	0.984026	0.786563	1.47164	1.73055	0.964513	1.22918	0.928477	0.786239	0.925365	0.780438	1.1545	0.894394	3.48922	0.970236	1.54485	3.09002	0.648728	1.22959	1.96729	5.4212	3.57245	4.49219	9.12676
B-50129544-010S	PYRO-1582713	Low-Med-High	4	P-13	CTRL	1.2417	1.04167	1.10134	0.919682	1.05941	1.30453	0.957955	1.07701	0.756397	1.27245	1.0125	0.502666	0.876686	1.11772	1.10668	1.49348	0.931685	0.878129	0.964248	1.08759	1.02923	1.10535	0.635806	0.753593	1.08195	1.03777	0.877357	0.766742	0.840777	0.714066	0.62453	0.859863	0.558267	0.749425	0.673829	0.862349	0.832297	0.708733	0.786258	1.44035	0.837622	1.97657	1.48781	0.764312
B-50129542-010S	RED ROCK-1972660	Low-High-Med	3	P-13	CTRL	1.35513	0.951274	1.64632	0.841232	1.37279	1.38332	0.963325	1.0145	0.670336	1.31285	0.829938	0.885951	1.68044	1.03031	1.24974	0.990018	0.816985	1.20534	1.17926	1.73682	0.829712	0.818445	0.980788	0.812825	1.14663	1.22721	0.592143	0.856995	0.662318	0.474506	0.468177	1.2506	1.10399	0.867537	1.31223	0.844555	1.06386	1.29609	0.787192	0.563155	2.38837	2.17517	1.88328	1.69913
B-50129533-010S	RIO-1971612	Low-Med-High	4	P-13	CTRL	0.900924	1.15619	1.13274	1.03415	0.933328	0.901767	1.09226	1.23163	1.27804	0.940989	1.06028	1.2497	1.17877	1.01137	1.05707	1.52405	1.01245	0.948446	1.06542	1.04689	1.11861	1.37926	0.723195	1.59479	1.19813	0.939785	0.985176	1.4482	1.0499	1.74025	1.3884	0.955383	0.371189	1.21634	0.824289	1.1056	1.22836	1.04871	1.0986	1.36499	1.22127	2.60273	2.21404	3.52768
B-50129531-010S	SADIRA-GHS-1	Low-Med-High	4	P-13	CTRL	1.01764	0.85883	0.742393	1.14347	1.03553	1.12696	0.802451	1.12613	0.630442	1.10488	0.786307	0.456788	1.35617	1.04243	0.97618	0.672751	0.709993	1.21818	1.03665	0.546575	0.738046	0.589811	0.643393	0.508321	0.169414	0.998781	0.572845	0.433076	0.543137	0.22731	0.42037	0.572624	0.407066	0.837064	1.03647	0.82934	0.759983	0.840531	0.667445	0.55877	0.565702	0.387841	0.638322	0.109228
B-50129538-010S	SAN REMO-1972678	High-Med-Low	1	P-13	CTRL	1.28281	1.15665	1.38669	0.836765	1.16362	1.30102	1.27265	0.912844	1.05634	1.05617	1.17155	0.877155	0.983826	1.14317	1.12194	1.44526	1.06866	0.879676	1.0619	1.36203	1.06791	1.24677	1.0907	1.09844	0.645245	1.02368	1.08727	0.949847	1.19197	1.05648	1.0829	1.395	1.48103	1.25095	2.84738	0.937794	1.05683	1.2596	0.95596	0.933713	0.765027	0.955911	0.922118	0.045461
B-50129548-010S	SANDS-1972962	Med-Low-High	2	P-13	CTRL	1.00011	0.950373	1.07357	1.28731	0.857546	1.05034	0.948129	1.05335	1.09456	1.01132	0.972031	0.888522	1.0621	1.01086	0.924637	1.2709	0.957779	0.932842	1.10689	1.01109	1.14415	1.55029	1.40306	0.920986	0.790422	0.976593	0.689374	1.00363	1.42674	1.25838	0.944107	0.882402	0.908073	0.592407	2.51561	0.944748	1.03611	0.925654	1.10307	1.41046	1.4937	0.823684	1.44676	0.720622
B-50129546-010S	SNAPPLE-1535812	High-Med-Low	1	P-13	CTRL	1.10953	0.985869	0.896417	0.894879	1.13391	1.23636	1.15121	0.977276	1.07981	0.81878	1.22749	0.885475	1.45034	1.09251	1.11213	1.18694	0.947614	1.05057	0.937477	2.06267	1.45559	1.27066	0.624699	1.0911	0.169414	1.06102	0.811663	0.713998	1.27292	0.616663	0.73778	1.49674	1.58221	0.977735	4.11583	0.960219	1.30358	0.458129	0.695163	0.72571	1.19771	1.54215	1.78566	1.53059
B-50129541-010S	SOBEE-1540212	High-Low-Med	5	P-13	CTRL	1.25303	1.0444	1.66078	1.21781	1.16417	1.81771	1.25377	1.77325	1.22761	1.28947	1.39037	1.05851	1.53679	1.22654	1.17389	1.33318	0.993499	1.18484	1.05064	1.47292	1.09891	0.967644	0.750619	0.966154	0.169414	1.15552	0.605415	1.05014	1.0401	1.02219	0.600195	1.33482	1.59196	0.958888	0.862686	0.858311	0.864959	1.16106	0.789117	0.847472	0.854774	1.18706	1.04725	0.063949
B-50129532-010S	TROPICANA-1533186	Low-High-Med	3	P-13	CTRL	1.06594	0.860844	1.57495	1.08891	1.24679	1.25643	1.15604	0.767586	0.819535	1.27	0.86915	0.897059	1.5946	1.00306	1.03934	0.992224	0.842237	1.45281	1.04163	1.36505	1.00015	0.99619	0.502774	0.598682	1.17717	1.13132	0.555726	1.12518	0.795603	0.855446	0.458905	0.956259	1.04636	1.25594	0.746358	1.00976	3.21884	1.3974	0.810511	0.604326	1.66433	1.97187	2.06334	2.58774
B-50129540-010S	WYNN-1973062	Med-High-Low	6	P-13	CTRL	1.17512	0.95006	1.14204	1.16884	1.17687	1.63904	1.19728	1.85969	1.10689	1.25471	1.13665	1.47567	2.14605	1.26577	1.01521	1.46118	0.81501	1.44768	1.11556	1.26571	0.993627	0.865478	0.793288	0.713699	1.1685	1.13593	0.680218	0.792892	0.906822	0.968125	0.617196	0.943466	0.745329	1.34542	0.62818	1.08273	1.1109	1.1361	0.570693	1.0004	2.97642	3.70012	3.56177	2.68375
B-50131242-009S	AQUATA-FGS-1	Med-High-Low	6	T-41	MED	0.890508	0.874104	0.665292	0.841502	0.974176	1.07988	0.858878	1.40578	0.948748	0.882671	0.96684	0.851973	1.19897	1.05892	0.880406	0.774192	0.748152	1.46419	0.864275	0.406192	1.09761	1.3189	0.374793	0.801448	0.865299	0.957783	1.01761	0.635554	0.835074	0.554226	0.662854	0.738825	1.54523	0.747005	1.11138	1.18	2.35561	0.888339	0.904432	1.35972	1.65611	1.27976	1.90878	5.48119
B-50131374-009S	BINION-1969626	High-Low-Med	5	T-41	HIGH	0.66248	1.08018	0.55673	0.749372	0.671338	0.720872	0.952595	1.10042	1.69545	0.81322	1.12319	1.24736	0.779072	0.971269	0.917818	2.50275	0.838803	0.850187	0.926334	0.8977	1.39615	1.81465	2.23275	1.16668	0.729626	0.903946	1.42557	1.00819	1.95653	2.28263	2.84909	0.780152	1.16254	0.869605	0.535865	0.963282	1.70672	0.704034	0.612648	1.26693	1.1685	0.921312	0.872464	2.93203
B-50131143-009S	CABERNET-088BA	Low-High-Med	3	T-41	LOW	1.076	1.14156	1.20369	1.217	0.896725	1.14753	1.15872	1.07975	1.01646	1.30678	1.17469	0.772469	0.846825	0.736059	1.24643	1.42898	1.01181	1.11423	0.946587	1.39305	1.16673	1.0053	1.02477	0.686241	1.26155	1.18483	1.02487	1.27817	1.17571	1.48599	0.876491	0.828072	0.757667	1.00921	5.08456	1.10681	1.81163	0.723343	0.723219	0.793634	1.09297	1.88509	1.58689	1.99452
B-50131200-009S	EGGNOG-AAS-1	Med-Low-High	2	T-41	MED	0.929488	0.804767	0.932483	1.00773	0.976839	0.953996	1.04941	1.30395	0.92841	1.03161	0.89731	1.89311	1.14705	0.960949	0.938017	0.851557	0.946794	1.33969	0.985409	0.590321	0.83532	1.71788	0.788271	0.626578	0.890828	1.14425	1.19086	1.20924	1.41063	1.3655	1.58143	0.848297	1.55706	0.954326	0.878736	1.20949	1.31741	1.10526	0.932273	1.65483	0.728521	0.606503	0.535996	0.525743
B-50131320-009S	ERNIE-XIV-0	Low-High-Med	3	T-41	LOW	0.950523	1.03521	0.766975	1.06588	1.0777	0.793155	0.810566	0.675234	0.647876	1.10701	0.810452	1.45263	1.63865	0.922314	0.927635	0.44709	0.972501	1.76425	1.03452	0.624504	0.93973	0.551656	1.6964	0.613602	1.47514	0.991891	1.28364	0.800586	0.559408	0.414107	0.70185	0.78505	1.95954	1.76008	0.732177	1.18312	1.72651	0.679156	0.822191	1.46755	1.51276	1.82044	2.06314	2.841
B-50131227-009S	FALINE-SQS-1	Med-High-Low	6	T-41	MED	1.07394	1.0448	0.955908	1.14199	1.09733	0.989511	0.951016	1	0.818633	1.25019	1.00138	1.3935	1.10241	1.46513	0.995697	0.717701	0.776164	1.44654	0.894674	0.994464	1.2648	1.17729	1.68199	1.62435	0.169414	1.08362	0.705028	1.02809	0.880708	0.860007	0.733263	0.75417	0.655784	1.00992	0.840432	0.860446	0.707188	1.24848	1.01176	0.708751	0.908789	0.820285	1.05143	0.404705
B-50131170-009S	FLUBBER-149AB	High-Med-Low	1	T-41	HIGH	1.14455	0.874087	1.18625	1.20411	0.863575	0.851382	0.800936	1.02547	1.0789	1.14145	1.07544	0.574014	1.24049	0.878886	0.957217	1.13063	1.14479	0.750661	1.00852	0.741472	0.71968	0.783365	0.786453	1.08702	0.169414	0.962081	0.818424	1.20675	1.19952	1.91772	1.28058	0.81807	0.629936	0.681611	1.39383	1.09736	1.01267	1.11086	0.983271	2.36131	0.739402	0.454169	0.725298	1.46188
B-50131497-009S	FRONTIER-1971400	High-Med-Low	1	T-41	HIGH	1.09319	0.762419	1.23423	0.875775	0.909297	1.08942	0.880689	0.997534	0.884719	0.656639	0.760067	0.357799	1.00895	1.03073	1.08244	0.96748	1.03376	0.997082	1.05109	1.24891	0.765747	0.839683	1.64398	1.96209	0.169414	1.05641	1.18314	1.30394	1.19918	2.35773	1.68497	0.969677	0.616553	0.962948	1.96875	0.865837	0.48871	1.01427	0.919008	1.02583	0.90774	0.813742	0.877724	0.023755
B-50131551-009S	GALILEO-0973102	High-Low-Med	5	T-41	HIGH	0.781419	0.908729	1.71168	1.27779	0.829017	0.801939	1.16003	1.25708	2.21805	1.01866	0.946855	2.77646	0.769821	1.18492	0.963489	1.8602	1.43965	0.828038	1.06026	1.94494	1.11306	0.773679	1.04636	1.39811	0.169414	0.994483	0.907656	2.36817	1.93721	3.35226	1.87594	1.36251	1.49416	0.58686	0.827633	0.731047	1.96891	4.58877	1.47561	0.817551	1.75978	1.71211	0.994555	1.26263
B-50131482-009S	HARD ROCK-1971702	High-Low-Med	5	T-41	HIGH	1.02676	0.908476	0.896023	0.960874	0.908903	1.11665	0.836082	1.20568	0.916934	0.836835	0.894871	0.672479	0.985475	1.26211	1.07348	0.930963	0.933251	0.868027	0.964544	0.921049	0.817827	1.26695	1.5562	1.26589	0.782131	1.01278	0.980147	0.931867	1.06505	0.813758	0.692334	1.162	2.21633	0.899077	0.917626	0.892808	0.936388	0.82004	0.799164	1.03257	0.846213	0.845507	1.353	3.37154
B-50131566-009S	HERCULES-0973103	Low-Med-High	4	T-41	LOW	0.977676	2.14464	1.54467	1.87763	1.04526	1.07878	1.05996	0.936849	1.05586	0.962226	1.05904	3.11992	1.12359	1.42905	1.02706	1.00587	1.11478	1.28013	1.09706	0.956023	1.56313	1.06349	0.875484	0.697495	0.901051	1.00177	1.19599	1.38415	0.940735	1.20629	0.836975	0.572947	0.825098	0.89783	0.514788	1.16254	2.02233	1.65678	1.38107	0.775833	0.840285	1.06076	0.868511	0.760074
B-50131107-009S	JOAN-2406561	Med-Low-High	2	T-41	MED	1.07181	1.08485	1.07581	1.04177	0.923345	1.07135	1.15118	0.913926	1.17135	1.03359	1.16636	1.15013	0.830132	1.16465	1.00339	1.28405	1.15807	0.984388	0.970535	1.02802	0.925966	1.02431	1.38373	1.53751	0.637559	0.978929	1.05201	1.11153	0.999088	1.26563	0.89099	1.23788	1.34968	1.0646	0.970914	1.18006	1.31629	0.830096	1.01553	1.58963	1.24376	1.36302	1.20255	3.73732
B-50131158-009S	JUMANJI-149AC	Low-Med-High	4	T-41	LOW	1.03156	0.964939	0.675912	1.10691	1.19601	0.946045	0.788103	1.29862	0.570881	0.859024	0.682682	0.631922	1.07217	1.07083	1.02743	0.500448	1.02526	1.01028	1.19763	0.695157	0.844128	0.565047	1.349	0.915356	0.885427	0.950524	1.08551	0.58311	0.572734	0.541813	0.594478	0.63402	0.73825	1.72313	0.539075	1.25116	1.30139	0.616881	0.717937	1.90975	1.12859	1.06104	1.03818	0.49584
B-50131110-009S	LEEPER-088AB	Med-Low-High	2	T-41	MED	1.03857	1.03764	0.899267	0.947907	1.14906	0.956313	0.800999	0.985241	0.721722	1.09391	0.910417	1.02913	1.04899	1.29914	1.06341	0.81242	0.887584	1.24223	1.01375	0.618008	0.813677	0.745157	1.28281	1.01826	0.169414	1.11921	1.74502	1.18627	0.806591	0.802667	1.14091	1.09609	1.52117	0.999196	0.673649	0.877766	0.656313	0.934822	0.827471	0.662491	0.693833	3.26167	2.83836	0.023755
B-50131257-009S	LINCOLN-PDT-0	Med-High-Low	6	T-41	MED	1.07755	1.14208	1.00693	1.5698	1.134	1.17423	0.762533	1.13018	1.10763	0.993268	0.858957	0.874532	1.3436	0.926127	1.19638	1.04785	1.00023	1.28503	0.95275	1.24424	0.762451	0.743112	1.30098	1.07003	0.743049	1.06681	0.978809	0.800229	1.07405	0.805408	1.23067	0.707897	0.900652	0.493448	0.711843	0.802754	0.994377	1.12872	1.21428	0.87418	0.503483	0.344915	0.339035	0.023755
B-50131362-009S	MAXIM-1971132	High-Low-Med	5	T-41	HIGH	0.951451	0.852111	0.931667	0.891144	0.808922	1.06131	0.819761	0.893858	0.795723	0.835534	0.924296	0.398417	0.905097	1.14431	0.956418	1.06803	0.92005	1.02382	0.935046	0.884608	1.22139	1.12918	1.23674	1	1.34976	0.794204	0.75199	1.03697	1.3338	2.10956	1.31815	1.10226	1.23798	1.18047	2.42503	1.02636	1	1.06578	1.05004	0.674417	1.60691	1.70242	1.74309	1.4898
B-50131536-009S	MR. PIB-1062404	Med-Low-High	2	T-41	MED	1.18378	0.961731	1.05167	0.806798	0.949613	1.27729	0.937244	1.34847	1.08316	1.03193	0.954677	1.07282	0.938753	0.675694	0.947963	0.581304	0.85104	1.32151	0.95827	0.445121	0.621455	0.94698	0.909373	0.433947	0.169414	1.28397	1.38638	0.658312	1.07608	0.632016	1.24415	0.770251	0.599417	0.304108	0.51964	0.707687	0.886428	0.41071	0.583009	0.418711	0.879765	0.691797	0.543104	0.165462
B-50131443-009S	NUGGET-1972538	Med-High-Low	6	T-41	MED	1.40095	0.981212	1.52328	0.983923	1.19593	1.44068	0.908995	2.06775	1.05609	1.49538	0.934063	1.26575	0.958375	1.2545	1.14105	0.91511	0.911525	0.790359	0.924028	0.755349	0.780114	0.829341	1.07692	1.31803	1.2601	1.27862	0.841414	0.98544	1	1.24914	0.926417	1.08015	0.934376	0.73114	1.33411	0.921466	0.996432	1.05079	0.743427	2.00978	0.577552	0.338949	0.440609	0.073733
B-50131185-009S	OSHKOSH-13XAD	Low-High-Med	3	T-41	LOW	1.29929	1.0206	1.77063	1.54317	1.13367	1.40155	1.22005	1.34863	1.16915	1.37468	1.14728	1.38986	0.878142	1.12287	1.18409	1	1.34804	0.744901	0.987357	1.09638	1.27018	0.77227	1.94403	1.35961	0.169414	1.21684	1.88843	1.78512	1.27927	1.72297	1.59419	2.07923	3.29042	1.07645	2.44553	1.32734	1.93213	0.790826	0.953013	1.89741	1.48575	1.47497	1.36654	1.8459
B-50131305-009S	POLK-ZAV-0	High-Med-Low	1	T-41	HIGH	0.850218	1.02792	0.521131	0.888892	0.885809	0.906214	1.02306	1.04117	1.04252	0.733229	1.16365	0.868189	0.737587	0.977847	0.946747	0.680174	1.28762	0.778827	0.90397	0.836607	1.11502	1.17243	1.41589	0.96652	0.815436	0.877283	1.43263	1.14557	1.30496	1.32405	1.94198	1.09214	1.00938	1	1.00297	1.17343	2.32812	1.1626	1.76177	0.901822	1.24228	0.778471	1	4.69207
B-50131512-009S	PYRO-1582713	Low-Med-High	4	T-41	LOW	1.1706	0.97651	1.32011	1.07465	1.10375	1.16962	0.980614	0.924914	0.735781	1.34074	1.10875	1.00757	0.978657	1.10809	1.04505	0.716089	1.04047	1.11241	1.08012	0.894595	1.03302	0.987147	1.26742	0.609611	0.169414	1.09335	1.01486	0.778213	0.787417	0.71023	0.600694	0.962502	1.0188	1.15629	0.848838	1.23733	1.11554	0.967419	0.818053	1.70497	1.06516	0.946331	0.880183	0.547109
B-50131419-009S	RED ROCK-1972660	Low-High-Med	3	T-41	LOW	1.27903	0.925114	1.56903	0.809849	1.35109	1.21748	0.849923	0.859914	0.654508	1.57876	0.858586	1.14656	1.17727	0.976163	0.9668	0.734415	0.980028	0.889959	0.913578	0.988561	0.813437	0.73013	1.42414	0.880358	0.29413	1.14513	0.823085	0.966499	0.808652	0.608701	0.87908	1.36393	2.14935	0.407659	1.70689	0.940772	0.941288	1.36927	0.817925	1.48735	0.555699	0.553205	0.626933	0.023755
B-50131349-009S	RIO-1971612	Low-Med-High	4	T-41	LOW	0.882062	1.04402	1.62058	1.3663	1.05644	0.850955	1.085	1.17822	1.297	1.00611	1.09007	1.94078	1.23607	0.951311	1.0081	1.40448	1.13964	1.02825	1.00875	0.944443	1.24784	1.18104	1.17008	1.963	1.13397	1.0287	2.35299	1.9673	1.23298	2.4267	2.093	1.26452	1.59489	0.96943	1.14261	1.20657	0.938052	0.957275	1.19427	2.0808	1.42497	2.6364	2.17129	7.07356
B-50131212-009S	SADIRA-GHS-1	Low-Med-High	4	T-41	LOW	0.940776	0.928585	0.765429	1.32062	1.03333	1.01991	0.752009	0.987735	0.656423	1.145	0.851379	0.718247	1.44792	1.12431	1.01286	0.430231	0.883303	1.37355	1.13848	0.738749	0.773043	0.587479	0.773361	0.550497	1.57642	1.09968	0.604381	0.443787	0.709357	0.219664	0.522483	0.467262	0.282071	0.500913	0.84343	0.89378	0.871021	1.07081	0.715463	1.40927	0.674333	0.303542	0.597944	0.24014
B-50131404-009S	SAN REMO-1972678	High-Med-Low	1	T-41	HIGH	1.06812	0.894984	1.20219	0.85695	0.936553	1.02974	0.948286	1.11114	1.21241	0.973015	1.09029	0.562133	1.17197	1.06132	1.02001	1.72185	1.08082	0.8806	0.956018	0.9449	0.821114	0.971352	0.796889	1.28278	0.169414	1.04179	1.10024	1.29317	1.36323	2.04684	1.63423	0.904074	1.29202	0.687911	2.57781	0.976624	0.951174	1.12684	0.944876	2.95111	0.703179	0.520655	0.656054	0.066416
B-50131392-009S	SANDS-1972962	Med-Low-High	2	T-41	MED	0.934709	0.968014	1.17387	1.30722	0.850368	0.930192	0.896469	0.899249	1.17755	1.03889	0.98126	1.6323	1.15257	1.14381	0.936593	1.45841	0.96225	1.03915	0.999884	0.958278	1.02093	1.47329	0.967174	0.800909	0.508189	1.06119	1.52334	1.07754	1.4724	1.3867	1.55848	0.77167	0.477089	0.790416	2.63272	0.964778	1.036	1.02011	0.927781	1.49187	0.595901	0.537966	0.45631	0.13428
B-50131524-009S	SNAPPLE-1535812	High-Med-Low	1	T-41	HIGH	0.982373	1.0303	1.23472	0.894879	0.902261	1.0333	1.05328	1	1.15551	0.891061	1.22094	0.5273	0.862687	1.05366	1.08568	1.46825	0.969367	0.796483	0.878522	0.940358	1	1.08184	0.503236	1.58254	0.830417	1.02807	0.65706	0.832318	1.42736	1.66173	0.907912	1.39731	3.03939	0.552909	3.86531	0.937127	1.02542	0.583013	0.671867	1.04969	0.648552	0.657588	0.983317	0.84458
B-50131605-009S	SOBEE-1540212	High-Low-Med	5	T-41	HIGH	0.922839	0.90551	1.48632	1.11593	0.803221	1.1907	0.835788	1.71321	1.28536	1.06587	1.04981	0.791788	0.922461	1.26631	0.903483	1.29128	0.917206	0.736155	0.807831	0.86426	0.962761	0.818998	0.533022	0.987996	0.921381	0.972762	0.522803	0.94463	1.02192	1.61754	0.76385	0.764872	0.7258	0.53104	1.05675	0.785901	0.872017	0.898782	0.698235	1.31529	0.832465	0.612213	0.703734	0.058792
B-50131590-009S	TROPICANA-1533186	Low-High-Med	3	T-41	LOW	1.07634	0.931599	1.46391	1.21007	1.1287	1.2495	0.921878	0.779561	0.763596	1.1999	0.868666	0.955188	0.881738	0.905608	1.0649	1.49917	0.81735	1.18197	0.946105	0.865534	0.89928	0.912323	0.902653	1.20735	1.56675	1.18349	1.15131	1.1325	0.78852	1.1112	0.858713	1.31048	3.79304	1.68683	0.842189	1.03337	1.23893	0.790212	0.782084	0.566044	1.13453	0.883161	1.0644	0.959983
B-50131334-009S	WYNN-1973062	Med-High-Low	6	T-41	MED	0.856552	1.04066	0.882795	1.17875	1.17055	1.03156	1.0821	1.5609	1.1995	0.853081	0.945947	2.17677	1.24999	1.06229	0.835811	0.997198	0.955359	0.973526	1.03803	0.95559	1.12808	0.878706	0.873415	0.885388	0.941867	0.995312	0.939329	0.708552	1.04064	1.06853	0.804975	1.06961	0.962885	1.34239	1.02873	1.12503	0.626304	0.898917	0.843323	1.66608	2.31493	0.756896	1.87744	1.6129
B-50131245-009S	AQUATA-FGS-1	Med-High-Low	6	T-83	MED	0.980989	1.19617	0.655173	0.717215	0.951702	1.32163	1.03728	1.41604	0.807729	1.27061	1.05527	0.816189	1.11691	1.04396	0.991081	0.523324	0.757999	1.28315	0.940364	0.505163	1.39095	1.32202	0.357136	0.852278	1.04774	0.958178	0.578397	0.722244	0.703701	0.424145	0.625791	0.773867	0.755106	1.39243	1.18672	1.20211	3.03164	1.26586	0.969759	0.613913	3.44287	2.31179	3.89535	4.91603
B-50131377-009S	BINION-1969626	High-Low-Med	5	T-83	HIGH	0.563764	1.21149	0.600059	0.739621	0.67109	0.582091	1.79311	0.819777	2.29752	0.836308	1.43714	0.819784	1.05226	0.876764	0.7034	1.55097	1.08905	1.1265	0.725824	1.01051	1.89621	1.55371	1.91143	0.983756	0.169414	0.84364	1.16087	1.54994	2.22069	3.49456	2.91625	0.766459	1	1.98247	0.966866	1.26808	1.71772	1.10291	0.954226	1.80111	5.48102	1.87917	4.90438	5.47698
B-50131113-009S	CABERNET-088BA	Low-High-Med	3	T-83	LOW	0.853221	1.30724	1.0213	1.02316	0.891717	0.899353	0.91357	0.730172	0.842917	1.1883	1.03141	1.12529	0.927945	0.604667	1	1.49988	0.858707	1.08026	0.953525	1.18129	1.21241	1.04828	0.758531	0.737194	0.169414	1.00059	0.785692	0.775068	0.80396	0.906679	0.825686	0.819662	0.850711	0.621674	4.40836	0.892834	2.09222	0.602209	0.758635	0.78167	1.94838	3.11568	3.33303	1.73598
B-50131203-009S	EGGNOG-AAS-1	Med-Low-High	2	T-83	MED	1.11084	0.861632	0.726364	0.8649	0.912149	1.19289	1.02562	1.4625	0.940008	1.154	1.01752	1.93025	1.49094	0.924903	1.30466	0.909061	1.04164	1.51146	1.09859	0.640443	0.935876	1.85611	0.90644	0.624726	1.40809	1.15191	1.10329	1.01882	1.38684	1.2324	1.50887	0.805742	0.954746	1.01508	0.94801	1.18647	1.11444	1.23286	1.25385	1.03553	0.964403	0.74876	0.696093	1.02303
B-50131289-009S	ERNIE-XIV-0	Low-High-Med	3	T-83	LOW	0.571337	1.30567	0.458082	0.760881	0.935939	0.493956	1.23072	0.47078	0.793282	0.65117	0.979459	1.18075	1.34798	0.902668	0.544557	0.521053	1.06302	1.49259	0.980178	0.775078	1.8401	0.398335	1.31681	0.886668	1.39553	0.852755	1.25481	1.10081	0.497599	0.702548	0.664323	0.919105	0.761151	2.90694	0.91049	1.34052	1.8786	0.647252	1.00591	0.724215	4.32742	3.66511	4.14971	5.84396
B-50131230-009S	FALINE-SQS-1	Med-High-Low	6	T-83	MED	1.02199	1.04487	0.832031	1.15875	1.09864	0.95733	1.06376	1.16558	0.865547	1.02566	1.00191	1.11341	1.12581	1.27138	0.966868	0.920687	0.805439	1.21001	0.944429	1.08885	1.07204	0.973709	1.69531	1.82156	1.01937	1.02294	0.780961	0.862772	0.813166	0.784427	0.92245	1.03173	1.1779	1.23471	1.19793	0.940609	0.735646	1.85125	1.32086	0.584057	0.881494	0.544899	0.642147	0.409682
B-50131173-009S	FLUBBER-149AB	High-Med-Low	1	T-83	HIGH	1.08244	0.903441	1.15842	1.23451	0.864404	0.967099	0.833945	1.058	0.999845	0.835093	0.887235	0.551582	1.05957	0.963709	1.05131	1.14867	1.15705	0.74141	1.03465	0.97534	0.909782	0.811754	0.646433	1.34209	0.169414	0.953667	1.26078	1.05692	1.1117	1.60832	1.60391	0.882162	0.424941	0.654088	1.53835	1.06825	0.8655	0.699073	0.931052	1.23982	0.655918	0.3376	0.623229	0.163112
B-50131500-009S	FRONTIER-1971400	High-Med-Low	1	T-83	HIGH	0.74997	0.779902	1.33002	0.957421	0.941014	1.00056	0.746854	0.7919	0.794724	0.779984	0.78012	0.957519	0.90228	1.08643	0.946016	1.158	0.916211	1	0.893607	1.07532	0.840113	0.67728	1.79291	2.05819	0.169414	1.04723	1.4209	1.1519	1.00936	1.60197	1.59225	0.931143	1.18202	1.19524	2.24117	0.931615	0.544344	1.06953	0.874708	0.969406	0.883923	0.635255	0.781068	0.023755
B-50131554-009S	GALILEO-0973102	High-Low-Med	5	T-83	HIGH	0.889678	0.873051	1.48885	1.14537	0.707149	0.840709	0.785503	1.32445	1.17054	1.3243	1	2.45505	0.736522	0.942745	1.00839	1.20338	0.69236	0.900102	1.01534	0.852573	1.00014	0.735213	0.576203	1.51888	0.169414	0.885691	0.445874	1	0.884754	1.07104	0.579278	0.661522	0.451354	0.607452	0.611567	0.712368	0.790412	1.76984	1.37029	0.174424	0.569498	0.450181	0.495957	0.456144
B-50131455-009S	HARD ROCK-1971702	High-Low-Med	5	T-83	HIGH	1.01285	0.91207	1	1.07766	0.951876	1.14285	1	1.06979	0.703236	0.770604	0.95358	0.499811	0.921721	1.05901	1.02763	1	1.0064	0.926366	0.982569	0.798652	0.961412	1.02882	0.703008	1.4068	0.169414	0.923291	0.833638	0.975514	1.06522	1.37852	0.865243	1.25416	2.10415	0.840421	1.04832	0.973334	1.41898	0.833084	0.932126	0.517682	1.66471	1.95703	2.33584	6.27604
B-50131569-009S	HERCULES-0973103	Low-Med-High	4	T-83	LOW	0.963026	1.16115	0.875688	1.48485	0.892894	0.869645	0.972294	0.872348	1.09115	0.945678	1.01315	3.65693	0.950509	1.15866	0.967277	0.905995	1.12634	1.20254	1.05418	1.05937	1.30078	1.05651	2.02292	1.13074	0.683264	0.86134	1.37331	0.970631	0.900347	0.862332	1.28974	0.613363	1.03497	1.22799	0.747341	1.03369	1.7463	2.29963	1.62072	0.60415	2.72426	2.66447	2.1364	1.85402
B-50131077-009S	JOAN-2406561	Med-Low-High	2	T-83	MED	0.750835	1.06903	0.735893	0.913368	0.838176	0.853139	1.05186	0.651668	1.09569	0.672717	1.02963	0.80846	0.655707	1.09624	0.839675	1.4442	1.07319	0.835263	0.901151	1.01623	1.25906	1.07995	0.98585	1.50126	0.169414	0.930205	1.06142	0.875964	1.02009	1.22363	1.18116	0.930842	1.54643	1.19797	1.01522	1.10566	1.22761	0.843154	1.0305	0.635852	1.90736	1.24219	1.06893	1.82334
B-50131131-009S	JUMANJI-149AC	Low-Med-High	4	T-83	LOW	0.755338	1.22999	0.51766	0.892386	1.04318	0.68393	0.874804	0.952705	0.651655	0.644461	0.782346	0.597864	0.836684	0.794447	0.79012	0.373125	1.06699	0.773413	1.12416	0.800957	0.943908	0.486125	1.79527	0.736807	1.00728	0.840442	0.940853	0.572518	0.539316	0.487935	0.661687	0.786322	1.40916	1.18598	0.721459	1.25768	1.56515	0.818227	0.799222	0.969317	3.18407	2.43632	2.56173	1.32787
B-50131092-009S	LEEPER-088AB	Med-Low-High	2	T-83	MED	0.873271	0.815503	1.00866	1.03047	1.07665	0.936972	1.05703	0.918508	0.970547	0.98149	1.0819	1.4046	1.19595	0.91912	1.00932	0.825744	0.982826	1.39861	1.11852	1.14976	0.911364	0.899966	1.36292	1.03809	0.169414	1.18356	1.79647	1.10635	0.844489	0.813807	1.21528	1.19536	1.88973	0.889778	0.830873	1.00931	0.793014	1.12629	0.990473	0.745317	0.604927	0.499451	0.597159	0.050292
B-50131260-009S	LINCOLN-PDT-0	Med-High-Low	6	T-83	MED	0.974937	1.14005	0.757771	1.31827	0.966922	1	0.754107	0.813792	0.817541	0.865579	0.856571	0.952573	0.883167	0.977055	0.961325	0.77223	1.04459	1	0.946582	1.10593	0.770101	0.737421	1.16628	1.88471	1.01109	0.905356	0.966911	0.793125	0.939419	0.85168	1.29989	0.823997	0.746472	0.984351	0.694258	0.938449	0.771958	1.05075	1.47186	0.276783	0.50404	0.448586	0.402526	0.428151
B-50131365-009S	MAXIM-1971132	High-Low-Med	5	T-83	HIGH	0.945532	0.945246	0.939456	0.931039	0.835402	0.999215	0.977031	1.00412	1.04426	0.758644	1.03489	0.426131	1.1158	1	0.920239	1.12361	1.04048	1.07163	0.926168	0.771465	0.903619	1.14992	1.04913	1.40622	1.15127	0.887628	0.876201	1.15874	1.51826	2.6552	1.61988	1.13612	1.38013	1.22048	2.72374	1	0.750786	1.33714	1.19548	0.344568	2.58708	2.68195	2.57366	2.22418
B-50131539-009S	MR. PIB-1062404	Med-Low-High	2	T-83	MED	1.28365	1.01556	1.04637	0.960697	1.10079	1.35488	1.05355	1.37661	1.20249	1.26173	1.06677	0.990593	0.921786	0.938856	1.13749	1.20935	0.927678	1.01392	1.02782	0.805719	0.951938	1.00236	1.25859	0.716935	0.997947	1.23144	0.843697	0.734026	1.02639	0.748102	1.17318	1.15917	0.836443	0.210952	0.462726	0.825097	0.786378	0.669804	0.728657	0.23723	0.830883	0.509895	0.574836	0.526915
B-50131437-009S	NUGGET-1972538	Med-High-Low	6	T-83	MED	1.12858	0.981871	1.30184	0.946947	1.167	1.22585	0.839437	1.75727	1.3556	0.98786	0.911045	0.822345	0.855145	1.3297	1.05038	1.13388	1.00364	0.790757	0.833222	0.873531	0.938751	0.888597	0.786659	1.49473	0.705588	1.17817	1.21071	1.04629	1.07508	1.13917	1.12135	1.01387	0.629956	1	1.51661	0.926099	0.96151	0.8634	0.813569	0.582256	0.579469	0.336137	0.40446	0.023755
B-50131188-009S	OSHKOSH-13XAD	Low-High-Med	3	T-83	LOW	1.09545	1.23701	1.33556	1.32222	0.935406	1.2007	1.08989	1.15564	1.29	1.50003	0.99197	1.26688	0.805623	0.992879	1.10343	1.02529	1.31237	0.801909	1.00532	1.22039	1.21361	0.936453	1.69554	1.19482	0.827021	1.10225	1.12602	1.48687	1.23232	1.63367	1.72556	1.84963	3.01149	0.99384	2.42143	1.26142	1.57849	0.94678	1.01128	0.337231	2.11351	2.73844	1.9248	2.13542
B-50131275-009S	POLK-ZAV-0	High-Med-Low	1	T-83	HIGH	0.835804	0.826668	0.571418	0.894519	0.936879	0.912553	0.922118	1.01363	1.15996	0.702709	1.04346	0.990733	0.842744	0.829497	0.887593	1.00916	1.0963	0.847767	0.856889	0.966147	0.807854	0.778552	1.12807	1.24256	0.169414	0.894577	0.97749	0.926916	0.985349	1.67612	2.00446	1.11141	0.722538	1.30061	0.842375	1.21552	1.12816	1.43092	1.44862	0.611429	2.84787	1.02566	1.57165	2.89797
B-50131515-009S	PYRO-1582713	Low-Med-High	4	T-83	LOW	1.07095	1.1417	1.50662	1.2029	1.19459	1.22113	1.31428	0.785928	0.828762	1.20453	1.20023	1.27251	1.08992	1.10687	1.01375	0.900615	1.13484	1.07729	1.01144	1	0.912005	1.08079	1.14856	1.12775	0.169414	1.08084	1.22042	0.789123	0.80799	0.759019	0.831943	0.758046	0.554806	0.89713	1.04669	1.14925	0.940005	0.88948	0.846901	1.57759	1.02282	1.19216	0.938015	1.35512
B-50131422-009S	RED ROCK-1972660	Low-High-Med	3	T-83	LOW	1.28915	1.11344	1.48618	0.84183	1.31379	1.20118	1.18395	0.817116	0.861287	1.09266	1	1.18865	0.992047	0.890917	1.03866	0.676321	1.26326	0.967865	1.06816	1.4769	0.746847	0.87392	1.58249	0.962932	1.40716	1.15928	1.70844	1.10204	0.82895	0.914966	0.99447	1.98568	1.5496	1.0912	2.36008	1.08444	0.995251	1.08856	0.986167	0.920098	1.94307	3.07564	2.36552	3.83132
B-50131352-009S	RIO-1971612	Low-Med-High	4	T-83	LOW	0.954038	1.12268	1.61606	1.33341	1.03646	1.02096	1.36231	1.04064	1.35973	0.982294	1.23137	1.74921	0.954417	0.999743	1.09339	1.45518	1.2701	0.980952	1.03028	1.03833	1.29768	1.26252	1.44167	1.89183	0.816904	1.03299	2.32142	1.67542	1.23131	2.00003	2.21389	1.21104	2.03091	1.25536	1.36618	1.34348	1.05828	0.919408	1.35509	0.42975	0.93335	1.30119	1.23623	0.541192
B-50131215-009S	SADIRA-GHS-1	Low-Med-High	4	T-83	LOW	0.862482	0.923092	0.667436	1.15836	1.04817	0.985214	0.853108	1.01776	0.627185	1.06726	0.968027	0.627746	1.19253	1.14689	1.0021	0.427188	0.783946	1.40087	0.995767	0.570307	1.06457	0.53511	0.634353	0.782561	0.973373	1.10181	0.873498	0.433401	0.528564	0.260921	0.532906	0.494767	0.255407	0.57448	0.940097	0.840098	0.759105	0.597551	0.719297	1.39202	0.92775	0.500902	1.29999	0.587287
B-50131407-009S	SAN REMO-1972678	High-Med-Low	1	T-83	HIGH	0.951783	0.958354	1.10028	0.836091	0.878014	0.953602	1.06524	0.890785	1.33464	1.02054	1.19532	0.66113	1.14831	0.985398	0.939422	1.83587	1.1687	0.924702	0.931386	1.25874	0.86056	1.12689	0.82039	1.06976	0.840406	0.938881	1.09165	1.16372	1.51835	2.26079	1.90688	1.15382	1.52392	0.874754	3.33308	1.00601	1.03567	1.33917	1.18173	2.07408	0.864347	0.745958	0.853326	0.895557
B-50131395-009S	SANDS-1972962	Med-Low-High	2	T-83	MED	0.833991	1.03765	1.02265	1.3252	0.770239	0.888069	0.864952	1.01384	1.40781	0.708587	0.840915	1.22063	0.924692	0.995882	0.929175	1.52648	0.957434	0.942685	1.04689	1.1914	1.16934	1.47435	0.725339	1.11489	0.905236	0.968478	1.08359	0.957874	1.37326	1.45851	1.6266	1.06355	1.57625	0.508225	2.44615	0.908491	0.757015	0.800352	1.06279	1.68695	0.836862	0.892617	0.823442	0.925053
B-50131527-009S	SNAPPLE-1535812	High-Med-Low	1	T-83	HIGH	0.838713	1.12177	0.894418	0.885737	0.893748	0.804339	0.843636	0.781586	1.01613	0.668671	1.13665	0.488118	0.686443	0.967266	0.963297	1.42636	1.03732	0.748454	0.819291	0.912499	1.10072	1.03404	0.572618	2.75079	0.891414	0.884195	0.972188	0.742122	1.40731	1.32263	1.11604	1.1385	2.61826	1.13534	4.23888	0.931238	0.537921	0.507757	0.820971	0.412431	1.60043	0.783496	1.63168	1.12168
B-50131608-009S	SOBEE-1540212	High-Low-Med	5	T-83	HIGH	0.876451	0.909653	1.17842	1.05715	0.788272	1.19477	1.19977	1.53426	1.47486	0.78506	1.14882	0.892091	0.698262	1.56371	0.947657	1.52885	1.05571	0.735364	0.840019	0.826142	1.17613	1.0482	0.538365	1.65175	0.496025	0.882138	1.07083	0.875555	1.09162	1.58657	1.03044	1.28051	1.04177	0.96553	1.38018	0.867818	0.700287	0.860092	0.895415	0.355862	0.753786	0.410939	0.518978	0.031653
B-50131593-009S	TROPICANA-1533186	Low-High-Med	3	T-83	LOW	1.0265	0.85921	1.12506	1.09144	1.08614	1.16192	1.04054	0.78448	0.823709	1.45742	0.984502	0.95681	0.888756	0.816621	1.13352	0.522407	0.959534	1.29232	0.927299	1.10276	1.30558	0.796295	1.05897	0.9836	0.359877	1.11484	0.780408	1.22998	0.925471	0.788046	0.661813	0.911309	1.00425	1.26144	1.2045	1.08368	1.28489	1.57614	1.25638	0.30635	1.06388	1.30306	1.23961	1.0025
B-50131337-009S	WYNN-1973062	Med-High-Low	6	T-83	MED	0.79177	0.99755	0.512679	0.884734	1.07042	0.917952	0.924425	1.25497	1.17027	1.13261	1.04164	1.80866	0.862849	0.987176	0.815486	0.795877	0.935719	0.818573	1	0.912938	1.10404	0.798687	0.883183	0.856278	1.19199	1.04567	0.808387	0.76211	1.03192	0.821289	0.861861	1.2109	1.64846	0.629785	1.05346	0.911324	0.935751	1.64829	1.02492	0.758475	2.25152	5.32677	4.6302	9.74541
B-50131248-009S	AQUATA-FGS-1	Med-High-Low	6	T-125	HIGH	1	1.11256	0.539313	0.663277	1.00039	1.26409	0.788943	1.61299	0.722057	0.818552	0.870395	0.570426	0.944712	1	1.09236	0.672397	0.841559	0.95912	0.814407	0.365779	1.06048	1.39103	0.548836	1.00269	1.50531	0.841311	0.969512	0.965857	0.84069	0.682253	0.793973	0.818568	1.46867	1.0191	1.15189	1.02059	0.974526	1.06938	1.18596	1.83336	1.12944	0.337927	0.896001	2.68741
B-50131380-009S	BINION-1969626	High-Low-Med	5	T-125	LOW	0.811163	1.05042	0.622111	0.79816	0.674772	0.845844	1.50313	0.890232	1.46168	1.07293	1.51491	0.884214	1.44974	0.614351	0.998223	1.50484	1.05712	1.68801	1.06522	1.14848	1.38756	1.69073	0.738835	0.644777	1.08402	0.993066	1.72282	1.44912	2.13035	3.49892	2.94164	0.743438	0.701694	1.62203	0.575102	1.19026	1.45294	0.873471	0.565568	1.47246	1.29156	1.70491	0.930546	0.950048
B-50131116-009S	CABERNET-088BA	Low-High-Med	3	T-125	HIGH	0.998208	0.960144	0.664388	0.737497	0.819084	1.07961	0.857359	1.07089	1.01752	1.06782	0.980713	0.617034	0.862239	0.733599	1.06559	1.29815	1.01615	0.967361	0.943763	1.02426	1.24059	0.92961	1.17541	1.04104	1.00697	0.908301	0.882217	1.18323	1.32282	1.3697	1.30397	1.25676	1.15765	0.961318	6.00319	0.88355	0.63586	0.893709	1.03824	1.57562	0.913176	1.63741	1.91403	2.41204
B-50131206-009S	EGGNOG-AAS-1	Med-Low-High	2	T-125	LOW	0.896874	0.948015	0.611719	0.813506	1.01056	1.01198	1.01906	1.02168	0.790705	1.24039	0.823223	2.01162	1.5592	0.850393	1.20642	0.948055	0.916506	1.58927	1.15507	0.668337	0.985069	1.5589	0.775656	0.508002	1.36204	1.26521	1.22229	0.963646	1.08113	0.803031	1.1699	0.81172	1.4215	1.2859	0.74069	1.19568	0.957019	0.948647	1.31131	1.97622	0.817606	0.782053	0.643423	0.18607
B-50131292-009S	ERNIE-XIV-0	Low-High-Med	3	T-125	HIGH	1.0304	0.998303	0.572052	0.860308	0.889801	0.92407	1.12213	1.15827	0.84113	0.957307	1.06815	1.00478	0.986755	1.12858	1.03789	0.621886	1.13493	1.12942	1.02619	0.692733	1.24924	0.680137	1.74468	0.880283	1.06524	1.03794	1.54152	1.43939	1.02602	1.26354	1.49424	1.3661	0.881875	1.35532	1.10229	1.0929	0.818404	0.885777	1.0502	0.999545	0.734244	0.867037	0.869971	0.407787
B-50131233-009S	FALINE-SQS-1	Med-High-Low	6	T-125	HIGH	1.14511	0.854882	1.25124	1.25082	0.910914	1.09048	0.993591	1.36489	1.07161	1.05773	0.89882	0.898704	1.16842	1.14888	1.0238	0.973778	0.961908	0.998024	0.91844	0.675654	1.03302	1.00484	1	1.45512	0.169414	0.971489	0.764684	1.31826	0.955969	1.44995	1.19801	0.9358	1.61415	0.726651	0.851333	1.01308	0.753763	1.44563	1.08575	0.996145	0.712674	0.502315	0.63354	0.077458
B-50131146-009S	FLUBBER-149AB	High-Med-Low	1	T-125	MED	1.16964	0.941603	1.1667	1.32161	1.0105	0.927004	0.820312	0.867464	0.947496	1.13405	0.91553	0.547733	1.06648	1.03172	0.968578	0.894069	1.31035	0.915532	1.04914	0.95115	1.1309	0.878546	1.08338	1.07035	0.169414	1.02594	1.09885	1.08418	1.22799	1.18369	1.46762	0.864459	0.937623	1.04265	1.35398	1.16293	1.04117	1.03934	1.12053	1.57822	1.30346	0.970689	1.59631	3.91689
B-50131470-009S	FRONTIER-1971400	High-Med-Low	1	T-125	MED	1.15044	0.889321	1.67181	1.15748	1.16379	1.12361	0.852589	0.850257	0.860396	1.35032	0.819111	0.712562	1.15803	0.984389	1.09341	0.983839	1.02423	1.29217	1.05925	1.17559	0.952753	1.00304	1.39963	1.5438	0.169414	1.0802	0.830423	1.13393	1.12884	1.28167	1.4547	0.899365	1.16897	1.0489	2.07628	1.01018	0.706269	1.26702	0.986042	1.34893	0.854845	1.31287	1.05728	0.023755
B-50131557-009S	GALILEO-0973102	High-Low-Med	5	T-125	LOW	1.26283	1.09408	1.76042	1.34375	1.14235	1.03421	1.01172	1.35878	1.21094	1.63093	1.07071	4.39483	1.01398	1.04747	1.17329	0.894784	0.933591	1.37447	1.23847	1.07313	0.940069	0.978938	0.871493	1.2945	0.169414	1.06911	0.718548	0.957236	0.793596	0.639443	0.552635	1.5809	0.610631	0.790092	0.705816	0.879956	1.57947	2.12701	1.78154	0.778037	1.27222	1	1.13698	3.40225
B-50131458-009S	HARD ROCK-1971702	High-Low-Med	5	T-125	LOW	1.15606	1.07149	1.06766	1.12817	1.23733	1.15315	0.891165	0.850795	0.772264	1.20008	0.887247	0.928312	1.28166	1.11915	1.06349	0.716182	0.90902	1.15295	1.02901	1.00616	0.770849	0.898508	0.683839	0.943075	1.17448	1.06402	1	1.06661	0.755818	0.699611	0.597891	0.713687	1	1.15082	0.720037	0.972361	0.988116	0.654362	0.862314	1.94805	1.21707	1.98589	2.10094	5.28599
B-50131572-009S	HERCULES-0973103	Low-Med-High	4	T-125	MED	0.993047	1.0282	1.14741	1.61352	0.952201	0.943982	1.0342	0.94737	1.3555	1.06298	1.12682	2.69743	0.94528	1.15787	0.992503	0.847367	1.24224	1.15837	1.12185	0.96546	1.07035	0.836369	3.48075	1.38752	0.76349	1.01546	1.04967	1.07303	1.19664	1.15724	1.51128	0.665443	0.693746	0.986241	1	1.05545	1.91685	2.61811	1.95412	1.30335	0.759334	0.677485	0.735584	1.50838
B-50131080-009S	JOAN-2406561	Med-Low-High	2	T-125	LOW	1.25383	1.18787	1.19999	1.07395	0.940613	1.25546	1.94607	1.01724	1.13547	1.26751	1.25833	1.99793	0.930339	0.856934	1.15357	1.22042	1.12771	1.20577	1.22415	1.06691	0.961949	1.23685	0.823581	1	0.820894	0.998707	1.02207	1.00635	0.943361	0.90779	0.855193	2.33806	1.12656	1.09241	0.914125	1.42193	2.28379	0.833569	0.916458	0.998777	1.25932	1.5552	1.31434	2.52938
B-50131128-009S	JUMANJI-149AC	Low-Med-High	4	T-125	MED	1	0.894253	0.638521	1	1.13456	0.90111	0.681471	1.49754	0.570723	0.774968	0.697229	0.603597	1.33824	0.85363	0.889993	0.445772	1.06244	0.770598	1.18005	0.79101	0.621677	0.515312	1.48561	0.674821	0.903868	0.936516	1.04858	0.774289	0.602001	0.60862	0.803905	0.659028	0.988562	0.914164	0.545482	1.0336	0.762804	0.770186	0.875807	1.69904	0.588816	0.407504	0.520958	0.061845
B-50131095-009S	LEEPER-088AB	Med-Low-High	2	T-125	LOW	0.878435	1.12864	0.987393	1.09832	1.1284	0.788718	0.785783	0.712458	0.805189	1.18075	0.830497	1.90077	1.11997	0.890861	0.951494	0.755738	0.955881	1.24928	1.23461	1.22954	0.831411	1.16639	1.1415	0.788622	0.241289	1.03524	0.986061	0.886045	0.822539	0.791735	0.911618	0.798436	0.607881	1.02171	0.65941	1.06031	1.02631	1.44103	1.05234	1.01562	1.12833	0.987932	0.933901	1.49832
B-50131263-009S	LINCOLN-PDT-0	Med-High-Low	6	T-125	HIGH	1.0851	1.1002	0.73189	1.11891	0.815429	1.06242	0.822222	1.10079	1.05041	0.759906	0.863341	0.528865	0.903926	1.1138	1.17922	0.918464	0.955616	0.864671	1.01879	1.19504	0.835894	0.745315	1.41792	1.80869	0.793394	0.956258	1.19228	0.861907	0.964632	1.11953	1.26696	0.818541	0.726274	0.370163	0.652056	0.787477	0.688809	1.33149	1.3252	0.681756	0.504686	0.309304	0.270369	0.023755
B-50131368-009S	MAXIM-1971132	High-Low-Med	5	T-125	LOW	1.12177	0.855109	1.1041	1.08867	1.10509	0.986975	1.19528	0.827894	0.881911	1.13428	1.08059	0.679665	0.875211	0.81345	0.852491	0.693527	1.17244	1.02029	1.00045	1.03009	0.992834	1.02469	1.00329	1.75682	1.0829	0.979617	0.987432	1.29942	1.35577	1.66347	1.6015	1.1123	0.642486	1.05007	2.7161	1.10161	1.01783	1.22657	1.45618	0.486694	1.08442	1.17271	1.12757	2.22344
B-50131542-009S	MR. PIB-1062404	Med-Low-High	2	T-125	LOW	1.43152	1.04913	1.10427	0.90654	1.09525	1.73983	1.03328	1.41585	1.03533	1.89294	1.13908	1.36418	1.09963	1.00883	1.28872	0.956793	0.802398	1.24949	0.974177	0.664265	0.778106	1.00446	1.24522	0.356624	1.15019	1.45402	0.805294	0.627617	1	0.580089	0.926453	0.708209	0.840546	0.18123	0.432277	0.844994	1.26091	0.676195	0.643564	0.408201	0.881271	0.684329	0.648697	0.159141
B-50131440-009S	NUGGET-1972538	Med-High-Low	6	T-125	HIGH	1.09696	0.866833	1.07362	0.758279	0.870422	1.20897	0.905173	1.9319	1.04746	1.02764	0.948116	0.543273	0.811014	1.29575	1.24461	1.49268	0.869775	0.711197	0.993838	0.72501	0.936681	0.961624	0.895385	1.4476	0.790924	1.07432	0.960768	0.949623	1.21595	1.18829	1.10203	1.05344	1.13549	1.13617	1.42381	0.747441	0.918133	0.957722	0.857434	1.11719	0.545886	0.296599	0.396433	0.023755
B-50131191-009S	OSHKOSH-13XAD	Low-High-Med	3	T-125	HIGH	0.978877	0.93671	0.819124	0.94409	0.72348	1.08231	0.636642	1.29381	1.20884	1.19202	0.907859	0.928159	0.72787	1.05267	1.01407	1.07706	1.35006	0.735776	1.00519	1.2224	1.0676	0.819579	1.42849	2.03128	0.646555	0.938293	1.07243	1.40231	1.43173	1.90262	1.82426	2.01961	2.21102	0.568171	2.09872	0.93615	0.846297	0.752284	1.02097	1.10973	0.713691	0.496944	0.704301	0.176325
B-50131278-009S	POLK-ZAV-0	High-Med-Low	1	T-125	MED	1.20333	0.925767	0.708565	0.99319	1.06928	1.16559	0.825461	1.30451	1.03198	1.59013	0.954245	1.12663	1.01622	0.973429	1.09757	0.754612	0.915127	0.900893	0.846269	0.869353	0.865464	0.854038	1.06351	1.05909	0.858238	1.08715	0.821563	0.866255	0.9444	0.923164	0.969131	0.866475	1.99578	1.32754	0.806324	0.995664	1.03903	1.04025	1.19242	1.15433	0.862076	0.53378	0.804219	0.39451
B-50131485-009S	PYRO-1582713	Low-Med-High	4	T-125	MED	1.07485	0.98773	1.3888	0.991178	1.14025	1.10523	1.0382	0.980573	0.955005	1.67892	1.07691	0.860016	0.880477	0.984303	0.847252	1.66948	1.02513	0.76875	0.908426	1.02338	0.833879	0.806472	1.08472	1.03348	1.0761	1.12195	0.900737	1.07205	0.896899	1.18698	1.02831	0.890209	0.512287	0.75781	0.907414	0.949597	0.707498	1.41695	0.895285	2.01887	0.670075	0.655709	0.599793	0.380844
B-50131425-009S	RED ROCK-1972660	Low-High-Med	3	T-125	HIGH	1.01335	0.730322	1.16751	0.659591	0.966699	1.08887	0.789872	1.15847	0.817841	0.967453	0.827902	0.7564	0.686208	0.830258	1.11624	1.01271	0.876885	0.678533	1.01055	1.11791	0.684998	0.795332	1.24274	1.05985	0.463005	1.09303	1.1368	1	1.00354	1.02165	0.888025	1.29801	1.42468	0.412283	1.88107	0.748146	0.537264	1.11742	0.79739	0.573301	0.537861	0.35759	0.55418	0.023755
B-50131322-009S	RIO-1971612	Low-Med-High	4	T-125	MED	0.936999	1.00107	1.35466	1.21549	0.970649	0.989271	1.12944	1.14138	1.26204	0.94845	1.00503	1.50751	0.901614	1.07538	1.03562	1.34673	1.32586	0.972151	1.00381	1.10438	1.33879	0.950798	1.69726	1.67003	0.169414	1	1.44524	2.04689	1.23283	2.64778	2.14928	1.28783	1.25303	1.02295	1.28622	1.12156	0.775881	1.25222	1.34185	0.890485	1.0115	1.0714	0.894924	0.386887
B-50131218-009S	SADIRA-GHS-1	Low-Med-High	4	T-125	MED	0.894152	0.897189	0.498425	0.937564	0.96756	0.933362	0.566641	1.10183	0.634639	0.992417	0.866123	0.776514	1.18102	1.14034	0.912041	0.491258	0.777002	1.14304	1.06155	0.660185	0.727117	0.43145	0.541183	0.654894	1.5121	0.9943	0.617574	0.518997	0.550192	0.328711	0.442415	0.847036	0.739012	0.648732	0.943949	0.761453	0.790774	0.780998	0.771859	1.03001	0.6778	0.402087	0.530013	0.412596
B-50131410-009S	SAN REMO-1972678	High-Med-Low	1	T-125	MED	1.18338	1.0398	1.17819	0.811049	1.13042	1.0759	1.28759	0.860487	1.03098	1.26936	1.05421	0.731146	1.18103	0.959926	1.05741	1.19357	1.16301	0.988142	0.995635	1.00205	0.938677	1.06022	0.846325	1.09436	0.538882	1.16717	1.22632	1.16729	1.15156	1.22161	1.30789	0.88577	1.0041	0.812699	3.28663	0.930407	0.662251	1.31652	1.09967	1.79144	0.705693	0.483012	0.54956	0.145498
B-50131398-009S	SANDS-1972962	Med-Low-High	2	T-125	LOW	1.19167	0.947741	1.55811	1.60439	0.992384	1.25812	1.36616	1.05995	1.09083	1.49612	1.09926	1.51542	1.54818	0.982641	1.13651	1.11943	1.24421	1.29683	1.14428	1.99771	1.13888	1.32709	0.783802	0.983764	1.11085	1.04217	1.05816	1.69493	1.50779	2.50189	1.55746	0.830601	2.1152	0.984605	2.76079	0.930997	1.60108	0.919132	1	2.65071	2.66374	2.71852	1.58817	2.11287
B-50131530-009S	SNAPPLE-1535812	High-Med-Low	1	T-125	MED	1.13124	0.923794	1.44936	1.06001	1.1043	1.09037	1.06663	0.885792	1.05783	1.28086	1.20694	0.756821	0.719003	0.825859	1.00556	1.24659	1.04169	0.813902	0.849878	1.02296	1.18461	0.994335	0.610872	2.119	1.01748	1.06949	0.851733	0.93752	1.38252	1.53092	1	0.841321	1.18448	0.656008	4.03541	0.986169	0.576086	0.758251	0.83116	0.834923	0.604641	0.535067	0.739224	0.023755
B-50131611-009S	SOBEE-1540212	High-Low-Med	5	T-125	LOW	0.95486	1.12138	1.00588	1.07409	1.06117	1.12139	1.02398	1.16669	1.15419	1.12796	1.08495	1.39852	0.732894	1.5612	0.952041	1.26728	1.00968	0.889601	0.924265	0.986849	1.12749	1.13791	0.666443	1.43485	0.169414	1.01537	0.937256	0.92539	0.973105	0.970363	0.914027	0.9997	0.691963	1.20184	1.05885	0.85182	0.976708	0.573227	0.981978	0.616891	0.82789	0.636226	0.590512	0.023755
B-50131596-009S	TROPICANA-1533186	Low-High-Med	3	T-125	HIGH	0.925187	0.756871	1.1564	0.97509	0.935886	1.1113	0.86885	0.862755	0.76772	0.895462	0.782865	0.579055	0.718043	0.831866	1.01925	0.721942	0.823621	1.07794	0.991972	0.831667	0.842097	0.967026	0.485666	1.41657	0.739266	1.02662	0.765018	0.903115	0.953912	1.04426	0.707847	1.1961	1.00697	0.984117	0.951795	0.873264	0.861384	0.744707	0.964179	0.344102	1.00222	1	0.958033	0.614798
B-50131308-009S	WYNN-1973062	Med-High-Low	6	T-125	HIGH	0.79456	0.927206	0.505137	0.790211	0.927566	0.770567	0.665768	1.51837	1.10012	0.885438	0.848306	1.45127	0.930672	0.863826	0.875441	1.24232	0.751533	0.915252	0.901446	0.728888	0.981856	0.772983	1.02878	1.59933	0.169414	0.992785	0.851589	0.673358	0.90761	0.652802	0.670966	0.694912	0.67768	1.56344	0.84583	0.835951	0.242267	0.845901	0.923696	1.05651	1.04577	0.301572	0.82444	0.443286
B-50131251-009S	AQUATA-FGS-1	Med-High-Low	6	T-167	HIGH	0.868541	1.64273	0.421977	0.636069	0.880291	0.939627	0.992402	1.45785	0.888874	0.582993	0.965428	0.6608	0.861299	0.98608	0.742846	0.739482	0.930264	0.801466	0.79834	0.563632	1.42169	1.73928	0.53595	1.37288	1.43984	0.711131	1.08063	0.966262	0.878462	0.584178	0.937478	0.83386	1.47903	1.06587	1.10935	1.13148	1.28312	0.880268	1.21576	1.13763	1	0.490949	0.777298	0.868303
B-50131386-009S	BINION-1969626	High-Low-Med	5	T-167	LOW	0.603258	1.10793	0.471379	0.683821	0.580856	0.542421	1.07681	0.537213	1.26377	0.927581	1.31237	1.31326	1	0.825336	0.760094	1.37139	1.27564	1.00852	0.965237	1.15262	1.43494	2.04379	0.8246	0.655177	0.169414	0.724703	1.03409	0.972399	2.00068	2.52807	3.01504	0.853837	1.09002	1.30948	0.405978	1.4658	1.5654	1.11405	0.90914	1.6462	1.15711	2.17435	1.1566	1.48613
B-50131119-009S	CABERNET-088BA	Low-High-Med	3	T-167	HIGH	0.759261	1.01276	0.544275	0.735272	0.802372	0.77659	0.74452	0.844735	1.12362	0.934921	0.983104	0.494062	0.727146	0.793386	0.888043	1.37696	0.891047	0.835613	0.858419	0.800373	1.1818	1.00223	1.21723	0.786293	0.925788	0.810427	0.735001	0.865105	1.16182	1.06953	0.975952	0.948223	0.831647	0.593726	4.90712	0.856711	0.751225	0.939614	0.950385	0.558879	0.466596	0.749328	0.883282	0.363999
B-50131176-009S	EGGNOG-AAS-1	Med-Low-High	2	T-167	LOW	0.788922	0.950254	0.55729	0.830814	1.00636	0.8714	0.866268	0.732889	0.733777	0.963381	0.778769	1.92878	1.15948	0.893065	0.968987	0.728187	1.02369	1.28247	1.10563	0.578247	0.875934	1.43544	1	0.562067	0.869443	1.03308	1.01974	1.0645	0.989798	0.898395	1.2175	0.907517	1.50258	1.14072	0.668133	1.25805	1.53846	1.10227	1.57688	2.70223	0.968891	1.09872	0.839823	0.551296
B-50131296-009S	ERNIE-XIV-0	Low-High-Med	3	T-167	HIGH	0.907359	0.998253	0.634099	0.801405	0.937078	0.712773	0.761007	0.910488	0.876552	0.734178	0.848387	1.02787	1.4034	1.13188	0.7816	0.51868	0.965051	1.5513	0.920411	0.505471	1.36603	0.459039	0.901473	0.721722	0.169414	0.948443	1.95401	1.24577	0.628831	0.891039	0.96137	0.886819	0.61362	1.85472	0.714019	1.12772	1.61019	0.651153	0.941475	0.809671	4.3069	1.52724	2.01682	3.3402
B-50131236-009S	FALINE-SQS-1	Med-High-Low	6	T-167	HIGH	0.97818	0.922807	0.966281	1.1738	0.789545	0.891421	1	1.16576	1.20277	0.862241	0.984915	0.886563	0.758561	1.36906	0.873901	1.14828	0.921753	0.945985	0.869648	0.960458	1.55767	1.68315	0.720944	1.55867	0.169414	0.859337	0.704385	1.12108	1.15849	1.49976	1	1.05056	1.00509	0.770869	0.953067	0.845353	0.605729	1.20482	1.15838	0.862741	0.74672	0.484592	0.567811	0.023755
B-50131149-009S	FLUBBER-149AB	High-Med-Low	1	T-167	MED	1.06166	1.03569	1.10256	1.25142	0.92612	0.867771	0.953392	0.809295	1.00772	0.997337	0.976191	0.660486	0.980446	1.00166	0.891511	0.937167	1.21139	0.8862	1.00138	1.3251	0.921389	0.80309	1.01481	1.10811	1.20151	1.00016	0.876483	0.877264	1.06958	1.12224	1.26793	1.55267	2.06998	0.896958	1.09804	1.07726	1.11349	1.14188	1.14033	1.46731	0.7335	0.490147	0.733441	0.132832
B-50131473-009S	FRONTIER-1971400	High-Med-Low	1	T-167	MED	1.22903	0.780708	1.63014	1.10461	1.18793	1.19218	0.977195	0.9073	1.02025	1.533	0.896397	0.929142	1.00373	0.866969	1.15012	0.919373	1.16134	1.15318	1.06966	1.17433	0.930409	1.09613	1.35716	1.26246	1.30311	1.17365	0.841486	1.39607	1.38125	1.64358	1.05211	0.904657	0.898708	1.24672	1.98569	1.13587	1	1.62789	1.04775	1.44678	0.869981	1.45592	1.1889	0.023755
B-50131560-009S	GALILEO-0973102	High-Low-Med	5	T-167	LOW	1.07187	0.997057	2.03714	1.44712	0.980577	0.881167	1.20987	1.17373	1.45797	1.2955	1.20382	5.00773	0.936428	1.09297	0.959963	0.840753	0.972642	1.19503	1.19341	1.23029	1.10168	0.998509	0.872506	0.962989	0.854756	1.01474	0.710515	1.06933	0.910079	1.05271	0.63296	0.84016	0.716717	0.917379	0.514731	1.08729	1.24141	3.05102	1.74173	0.447941	0.522209	0.530982	0.480378	0.332555
B-50131461-009S	HARD ROCK-1971702	High-Low-Med	5	T-167	LOW	1.00059	0.959595	0.764124	1.00619	1.10409	1.12334	0.98095	0.805863	0.842059	1.09558	1.00435	1	1.08963	1.01055	1.00178	0.553046	0.931823	1.15377	1.12755	0.873118	1.09189	1	0.757988	0.690522	1.06631	0.999734	0.760861	1.03262	0.790973	0.694699	0.617038	1.12647	3.62312	1.06702	0.682812	1.22971	1.22015	0.756287	1.21721	1.01871	0.915344	1.20958	1.26657	2.00183
B-50131575-009S	HERCULES-0973103	Low-Med-High	4	T-167	MED	0.902653	1.09785	1.13648	1.51231	0.810943	0.804494	1.21488	0.966004	1.53408	0.9139	1.32098	1.73819	1.13469	0.753855	0.852137	1.41387	1.11206	1.19451	0.923989	1.09278	0.920013	1.00175	1.50513	1.38164	1.17257	0.995496	0.843666	1.15271	1.35311	1.12409	1.4147	0.608034	1.29454	1.0819	0.742383	1.00056	1.65033	3.17726	1.46491	1.01534	0.794557	1.08734	1	1.1184
B-50131083-009S	JOAN-2406561	Med-Low-High	2	T-167	LOW	0.803028	1.06911	0.800526	1.03639	0.987186	0.864405	1.1762	0.709827	1.07695	0.8682	1.21291	1.73073	0.902567	1.08251	0.879944	1.30988	1.1917	0.992327	1.10258	1.20774	1.06127	1.30542	1.01117	1.05881	1.28782	0.985716	1.23452	0.922762	0.950102	1.02207	1.05135	0.964273	1.02062	0.879276	1	1.22289	1.52951	0.908229	1.15033	1.05832	1.27423	1.84412	1.11826	3.43644
B-50131134-009S	JUMANJI-149AC	Low-Med-High	4	T-167	MED	0.791085	1.14874	0.532183	0.840178	1.09307	0.602199	0.826834	1.11447	0.64259	0.475194	0.769965	0.879597	1.12723	0.646207	0.767639	0.694823	0.975242	0.828621	1.10215	1.02922	0.805612	0.441142	0.966149	0.660686	1.10034	0.790021	0.983368	0.831424	0.49247	0.737734	0.65123	1.13805	0.780106	2.06194	0.545973	1.30777	0.844906	0.825932	0.986121	1.52329	1.4323	0.708995	0.976839	0.814175
B-50131098-009S	LEEPER-088AB	Med-Low-High	2	T-167	LOW	0.984586	0.988979	1	1.22882	1.14402	0.943977	0.95971	0.955189	0.908231	1.2761	1.00538	1.64091	1.49765	0.987202	1.18271	0.796561	1.00922	1.54347	1.24415	1.00898	1.10594	1.16343	1.32536	1.03412	1.30721	1.15825	1.44435	1.02112	0.915359	1	0.946019	1	0.833111	1.21605	0.766756	1.15789	1.21519	1.02665	1.17804	1.40021	1.19613	1.55389	1.52732	2.45562
B-50131266-009S	LINCOLN-PDT-0	Med-High-Low	6	T-167	HIGH	0.961566	1.09089	0.567457	1.11895	0.791018	1.02868	0.835908	0.790005	0.938848	0.617114	0.934462	0.47454	0.968066	1.06602	0.930937	0.960526	0.993724	0.933174	0.96426	1.30667	0.87183	0.85489	1.17709	3.36835	1.03699	0.836941	0.933466	0.696608	0.983808	0.789198	1.31416	1.98708	4.44161	0.338702	0.596332	0.799234	0.624547	1.34969	1.60649	0.791273	0.472467	0.212201	0.237395	0.023755
B-50131340-009S	MAXIM-1971132	High-Low-Med	5	T-167	LOW	1.04874	1.10368	0.854887	0.968607	1.13719	0.881878	1.08735	0.69986	0.964868	0.864152	1.10671	0.456413	1.01813	0.970631	0.778018	0.908031	1.2725	0.958765	0.898831	1.1342	1.09885	1.1742	0.916383	1.33851	1.01937	0.829866	1.0527	1.058	1.33868	1.45852	1.53957	1.51981	1.74864	0.807922	2.46706	1.10483	0.726732	0.999877	1.58052	0.505709	0.882366	1.02598	0.834952	0.99575
B-50131545-009S	MR. PIB-1062404	Med-Low-High	2	T-167	LOW	1.32052	1.02413	1.06437	1	1.10774	1.60161	1.03564	1.45045	1.07549	1.35054	1.08903	1.63731	0.841006	0.842967	1.18923	0.884746	0.93309	0.974773	1.11868	0.920607	0.899464	1.28481	1.07845	0.514238	0.169414	1.18159	0.870776	0.498536	1.04594	0.426512	0.941926	0.878063	0.648623	0.364408	0.510655	0.911815	1.24553	0.654867	0.838623	0.604913	0.778296	0.519654	0.623607	0.023755
B-50131446-009S	NUGGET-1972538	Med-High-Low	6	T-167	HIGH	0.863409	0.920981	0.61265	0.73647	0.749972	0.866477	0.830442	1.60702	1.10057	0.924893	0.913208	0.695355	0.871967	1.22984	0.94513	1.37172	0.928494	0.780087	0.989254	0.792627	1.11386	1.18376	1.16434	2.38345	0.169414	0.977424	0.890927	0.726131	1.20078	0.759218	1.00591	1.14027	0.81466	0.714777	1.52431	0.685866	0.568147	1.05915	0.86623	1.78605	0.549377	0.294501	0.40929	0.023755
B-50131161-009S	OSHKOSH-13XAD	Low-High-Med	3	T-167	HIGH	0.840371	0.946208	0.813078	0.879879	0.762547	0.926573	0.978371	1.23862	1.17843	0.783859	0.939546	0.693464	0.735122	1.11883	1	1.01013	1.22196	0.61602	1.06635	1.12446	1.25033	0.976617	1.30192	1.80217	0.169414	0.906237	1.0515	1.15478	1.25709	1.28643	1.83336	1.59353	1.19531	0.61438	2.54106	0.904414	0.556556	0.75948	1.11419	1.47105	0.785741	0.561582	0.660298	0.300599
B-50131281-009S	POLK-ZAV-0	High-Med-Low	1	T-167	MED	0.831219	0.943906	0.57949	0.994644	0.955678	0.906558	0.820322	0.974787	0.924889	0.734416	0.915391	0.921353	0.836275	1.01767	0.889324	0.639988	0.984276	0.857948	0.818628	0.745174	0.711344	0.892247	1.08385	0.983062	0.169414	0.972952	1.45382	0.639327	0.866226	0.831383	1.11076	0.806493	0.929074	1.06036	0.868457	1.04755	1.26492	1.08051	1.30783	1.8214	1.3172	1.02546	1.51561	4.80828
B-50131488-009S	PYRO-1582713	Low-Med-High	4	T-167	MED	0.837842	1.05197	0.908638	0.941582	1.0173	0.846432	1.0722	0.712621	0.992517	0.911692	0.932902	0.739418	0.913516	1.09036	0.810764	1.43641	0.913669	0.798727	0.870079	0.773564	0.899835	0.850421	0.891047	1.32181	0.752745	0.923857	0.977187	0.822087	0.828261	0.946696	1.10307	1.02906	1.07935	1.10803	0.968936	1.0278	0.62945	1.17303	1.08868	2.18346	2.94683	1.203	2.1396	1.59708
B-50131428-009S	RED ROCK-1972660	Low-High-Med	3	T-167	HIGH	0.899684	0.850944	0.956105	0.699274	0.980446	0.912238	0.827565	0.973983	0.886944	1	0.807941	0.515837	0.753555	0.820013	0.936497	0.737261	0.954799	0.740665	1.03896	0.950168	0.795633	0.982948	0.947324	1.00272	0.754947	0.970712	0.69436	0.813869	0.983281	0.900015	0.913368	1.15482	1.2548	0.433453	1.987	0.776897	0.539617	1.42324	0.96233	0.271121	0.585621	0.436038	0.543202	0.023755
B-50131325-009S	RIO-1971612	Low-Med-High	4	T-167	MED	0.799385	1.03527	0.996777	1.11176	1	0.828477	1.26259	0.941605	1.54943	0.724952	0.943263	1.38952	1.21568	1.15786	0.94141	1.06719	1.98719	0.95476	0.8509	1.5917	1.4105	0.758811	1.23946	0.694845	0.169414	0.861502	2.62984	2.30151	1.16455	2.46358	1.97538	1.65622	3.26839	1.04699	1.35823	0.912637	1.21591	0.869695	1.40492	1.7445	4.76287	8.99569	2.33819	4.03707
B-50131221-009S	SADIRA-GHS-1	Low-Med-High	4	T-167	MED	0.701327	1.07739	0.349711	0.931371	0.90342	0.768426	0.591998	0.681784	0.453384	0.462383	0.763912	0.583038	0.993684	1.07737	0.753564	0.558842	0.871697	1.16265	0.926148	0.681375	0.769884	0.507535	0.636665	0.722517	1.07614	0.854676	0.964482	0.42029	0.456533	0.257195	0.587668	0.45692	0.132123	0.36912	0.809924	0.738349	0.659174	0.744516	0.756515	0.858268	0.628869	0.31359	0.599098	0.413297
B-50131413-009S	SAN REMO-1972678	High-Med-Low	1	T-167	MED	1.05039	1.15567	0.85836	0.743442	1.08716	0.997688	1.01939	0.793001	0.880866	1.03809	1.00276	0.81285	1.10777	1.0781	1.01559	1.03349	1.1682	0.883901	0.957941	1.28944	1.05124	1.15095	1.03309	1.06001	0.169414	0.98888	1.44406	0.947125	1.19405	0.825271	1.23934	1.05001	2.5291	0.44628	3.70252	0.911233	0.595528	1	1.19027	2.52623	0.977208	0.900389	0.975266	0.607133
B-50131401-009S	SANDS-1972962	Med-Low-High	2	T-167	LOW	0.721694	1.14808	0.92529	1.53954	0.814211	0.784703	0.926392	0.774665	1.23861	0.618049	0.940792	1.97848	1.16813	1.08379	0.855789	1.41979	1.08815	1.0436	1.01576	1.46846	1.30303	1.57357	1.22815	1.18849	1.23225	0.944242	1.42183	0.762088	1.26079	1.00746	1.36552	1.30592	1.34352	0.443314	2.97069	1.10145	1.34479	0.987682	1.06173	2.58688	1.39929	1.47864	1.23012	2.65114
B-50131503-009S	SNAPPLE-1535812	High-Med-Low	1	T-167	MED	0.92046	0.999679	1.01325	0.973936	0.978737	0.882668	1.23735	0.815496	0.98501	1.06333	1.42637	0.654565	0.791515	0.770179	0.959771	1.62979	1.06527	0.83577	0.894783	1.20257	1.32362	1.20858	0.54675	1.48133	0.993035	1.04015	1.01204	0.781776	1.4545	1.17949	1.06891	0.919112	1.56391	0.94505	4.32558	1.03506	0.654073	0.535876	0.864035	0.986783	0.702318	0.705228	0.825669	0.023755
B-50131614-009S	SOBEE-1540212	High-Low-Med	5	T-167	LOW	1.01019	1.06016	0.914918	1.00745	1.05793	1.18667	0.983094	1.11162	1.01696	1.33375	1.09621	1.24754	0.889881	1.25682	1.06285	1.00088	1.08299	0.927245	1.02305	1.05025	1.44705	1.01918	0.809582	0.880911	0.169414	1.04267	0.912293	1.04219	0.908203	0.786685	0.925389	1.11802	0.881309	0.968952	1.0626	0.890515	0.731765	0.878727	1.11223	2.08392	0.877291	0.565622	0.464649	0.023755
B-50131599-009S	TROPICANA-1533186	Low-High-Med	3	T-167	HIGH	0.870446	0.833986	0.651379	0.610319	0.8663	1	0.693544	0.654806	0.569922	0.645609	0.66951	0.451889	0.812336	1.07283	0.911686	0.614458	0.86418	1.02956	0.868061	0.520107	1.31694	0.922183	0.492345	0.699442	0.702306	0.883786	1.2562	0.902256	0.82274	0.790383	0.839736	0.799934	0.894044	0.61536	0.909474	0.759437	0.613777	0.706225	0.970805	0.894141	0.790361	0.565386	0.698777	0.186269
B-50131311-009S	WYNN-1973062	Med-High-Low	6	T-167	HIGH	0.665295	0.917065	0.389833	0.764659	0.818799	0.706859	0.714089	1.18018	1.05075	0.682719	0.816897	1.02004	0.870151	0.972254	0.696165	0.846088	0.74884	0.750496	0.808956	0.638415	0.95674	0.710305	0.889859	1.57883	0.169414	0.861185	0.676356	0.620435	0.800313	0.834385	0.797954	1.0104	1.51965	1.05738	0.725416	0.908948	0.393077	1.11666	0.987607	1.13432	2.85978	0.761245	1.15644	2.32456
B-50131254-009S	AQUATA-FGS-1	Med-High-Low	6	T-209	LOW	1.03845	1.29151	0.736032	0.851298	1.07354	0.989031	1.28146	0.66032	0.505252	1.10454	1.15474	1.34832	1.82569	0.90056	0.881097	0.516843	0.804324	1.46789	0.994229	0.615187	1.23469	1.03282	0.53544	0.510362	0.169414	0.891923	0.708027	1.13202	0.609523	0.599765	0.411117	1.11536	1.36302	2.67267	1.2255	1.7792	1.66445	1.02921	1.42486	2.06554	1.43125	1.04491	1.8294	5.69601
B-50131356-009S	BINION-1969626	High-Low-Med	5	T-209	MED	0.671694	1.2172	0.600178	0.680122	0.632145	0.607419	1.29721	0.876344	1.72494	0.900036	1.41523	1.26392	0.760047	0.799665	0.78289	2.08507	1.29442	0.908005	0.935739	1.10312	1.56093	1.90873	1.39281	0.820027	0.839954	0.854389	1.97437	1.6211	2.51201	4.3901	4.07948	0.754939	0.659371	1.45207	0.537565	1.33983	1.56116	1	0.920305	1	1.22761	1.88636	1.15415	0.755487
B-50131122-009S	CABERNET-088BA	Low-High-Med	3	T-209	MED	0.855215	0.912477	0.538407	0.726956	0.825126	0.956486	0.955532	0.861575	0.858423	1.23622	1.08992	0.62807	1.12254	0.702616	1.11448	1.10916	0.911394	1.1307	1.01149	1.10772	1.33115	0.962684	0.884248	0.664724	1.37063	0.950477	0.814692	1.10112	0.947287	0.941072	0.909923	0.694466	0.48977	1.06982	4.47153	0.88192	1.04852	0.71455	0.963796	0.423064	0.644956	1.50707	1.4041	0.251771
B-50131179-009S	EGGNOG-AAS-1	Med-Low-High	2	T-209	HIGH	0.913269	0.80176	0.742929	0.791503	0.944655	0.960719	0.749183	0.970606	0.642152	0.892891	0.762568	1.47821	1.03714	0.908663	0.981118	1.25073	1.0173	1.14352	0.931609	0.664664	0.769705	1.54627	1.2056	0.57414	1.29483	0.958956	1.04689	1.27037	1.25935	1.33964	1.63721	0.770234	2.34984	0.621069	0.618132	0.91979	1.82755	1.2731	1.23361	1.17237	1.00248	0.853562	0.760509	0.171092
B-50131299-009S	ERNIE-XIV-0	Low-High-Med	3	T-209	MED	0.885626	1.10662	0.611544	0.885838	0.825141	0.679359	1.1106	1.03823	1.15883	1.242	1.18142	1.19888	1.03539	1.02166	0.902518	0.83703	1.13292	1.25936	0.946126	0.687088	1.30786	0.886685	1.40997	0.598836	1.22595	1.04282	1.60274	1.41594	1.18995	1.19106	1.57482	0.976071	0.700013	1.29921	1.025	1.33613	0.897412	0.757259	1.08412	0.623535	0.645229	0.574258	0.572399	0.182679
B-50131239-009S	FALINE-SQS-1	Med-High-Low	6	T-209	LOW	1.46487	0.992216	1.27051	1.61605	1.18357	1.19341	1.20859	1.33489	1.04296	1.29298	0.938692	1.30923	0.953176	1.4297	1.04511	1.27136	0.977775	1.41618	0.938188	1	1.89044	1.92823	1.08824	1.21323	1.08527	1.0401	1.35285	0.984836	1.34866	1.06929	1.31148	1.00006	2.30273	1.28375	1.23789	0.88133	0.651491	0.916715	1.23205	0.637901	1.10085	0.874648	0.811075	1.40496
B-50131152-009S	FLUBBER-149AB	High-Med-Low	1	T-209	LOW	1.14905	1.19313	1.21015	1.37286	1.08023	0.898381	0.781357	0.747493	0.837826	1.76805	1.00362	1.02096	1.1003	0.972058	0.82677	0.794148	1.18497	0.899878	1.02466	1.0442	0.952282	0.829053	0.765073	0.94932	1.41867	1.04488	0.929622	0.954263	0.850197	0.905439	0.964897	0.990691	0.813786	1.22471	0.984217	1.21157	1.08377	0.92534	1.12269	1.52218	0.768162	0.762112	0.942474	0.63148
B-50131476-009S	FRONTIER-1971400	High-Med-Low	1	T-209	LOW	1.45867	0.857985	2.21862	1.20661	1.42444	1.45999	1.06515	0.949746	0.841399	2.13069	1.04513	1.44906	1.1958	1.02253	1.26099	0.934579	1.0503	1.45971	1.18467	1.30402	0.776908	0.984595	1.13498	0.890954	0.169414	1.29031	0.882133	1.28984	1.08211	1.31764	1.25053	0.809324	0.717522	0.748595	1.70494	1.07101	1.20545	1.31894	0.971733	0.973968	0.935321	0.935062	0.75687	0.023755
B-50131563-009S	GALILEO-0973102	High-Low-Med	5	T-209	MED	1.20217	0.9356	2.0577	1.41624	0.984235	1.01394	0.972441	1.53283	1.22633	1.28872	1.06437	3.9424	1.06811	1.00338	1.14173	1.05716	0.938061	1.1782	1.15555	1.12246	1.0906	0.833731	1.10294	1.29931	1.25835	1.04763	0.746127	1.39755	0.925946	1.1808	0.773598	1	2.12078	1.033	0.520079	1.00254	0.803782	2.27202	1.55835	0.553124	0.473625	0.373013	0.421792	0.037221
B-50131464-009S	HARD ROCK-1971702	High-Low-Med	5	T-209	MED	1.06283	0.999936	1.02074	0.876589	1.2229	1.18211	1.1432	0.859803	0.620402	0.966531	0.90797	1.06202	1.19931	1.2142	1.03298	0.964616	0.858788	1.15764	1.08852	1.07475	0.807512	0.842849	1.02383	0.925877	1.23625	1.07417	1.04072	0.969503	0.708211	0.585975	0.708201	0.982122	0.840772	1.53784	0.738954	1.04672	0.743834	0.767038	0.941905	0.459635	1.14402	0.726062	0.802188	0.234578
B-50131578-009S	HERCULES-0973103	Low-Med-High	4	T-209	HIGH	0.916592	1.19226	1.09716	1.51799	0.748429	0.995606	0.933364	1.05811	1.2124	0.747063	0.983086	1.79988	0.715832	1.3216	1.0106	1.49892	0.987855	0.961391	0.976437	0.877005	0.989381	0.834535	1.10681	1.30313	0.646686	0.883726	0.876069	1.04258	1.09325	1.38913	1.20747	0.68947	0.964587	0.562773	1.07073	0.856679	1.50493	1.95755	1.35982	0.835022	1.09489	1.42626	1.42561	3.66991
B-50131086-009S	JOAN-2406561	Med-Low-High	2	T-209	HIGH	0.89843	0.870772	0.709584	0.784283	0.839007	0.97146	0.855558	0.756205	0.871567	0.637162	0.8931	1.11924	0.7669	0.926769	0.979425	1.39097	1.09571	0.834528	0.973825	0.942343	0.738334	1.04459	0.86982	0.935022	0.98335	0.858356	0.692934	0.810786	1.00868	0.945903	0.914803	1.11823	0.704709	0.696	0.834983	0.91847	0.66542	1.04144	1.0474	0.694071	0.957074	0.750569	0.696229	0.319507
B-50131137-009S	JUMANJI-149AC	Low-Med-High	4	T-209	HIGH	0.902423	0.99125	0.6137	0.885904	1.00767	0.828934	0.676627	1.60264	0.632568	0.540398	0.689288	0.389487	0.659108	0.975713	1.01215	0.987618	1.07347	0.606967	1.20926	0.910199	0.649517	0.638939	1.10616	0.832091	1.22434	0.85147	1.25559	0.823962	0.698453	0.898118	0.837103	0.711575	0.746484	1.23066	0.706276	0.794538	0.570371	0.70796	0.874078	0.515218	0.823416	0.529154	0.705024	0.174566
B-50131101-009S	LEEPER-088AB	Med-Low-High	2	T-209	HIGH	0.784109	0.811716	0.814632	0.888787	0.910125	0.783032	0.931725	0.994145	1.0658	0.663518	0.890991	1.00245	0.983449	0.945095	1.02089	1.06551	0.943936	1.21723	1.09545	1.23917	0.860466	1.00507	1.13949	1.09782	0.833677	0.986896	1.52119	1.07897	1.07934	1.46233	1.4562	1.45777	2.52788	0.527226	0.716331	0.883835	0.5503	1.23914	1.01898	0.89372	0.647277	0.455941	0.692378	0.084811
B-50131269-009S	LINCOLN-PDT-0	Med-High-Low	6	T-209	LOW	1.13414	1.01397	0.833472	1.35258	1.10173	1.13426	0.881874	0.820648	0.876261	0.948427	0.802673	0.615922	1.06323	0.782459	1.0078	0.715135	0.93699	1.13613	0.950655	1.89228	0.876351	0.567203	1.32477	2.68103	0.931969	0.908513	0.869022	0.768454	0.771929	0.670257	0.98243	1.02066	1.65102	1.04218	0.825167	0.934045	0.8813	1.21937	1.43264	0.584197	1.16274	0.567329	0.750327	0.224525
B-50131343-009S	MAXIM-1971132	High-Low-Med	5	T-209	MED	1.17415	1.33161	0.942027	0.984976	1.14606	0.981026	1.36559	0.872113	1.1114	0.83619	1.25666	0.733478	0.928903	1.24158	0.889141	1.01518	1.35352	1.02338	0.978983	1.07958	1.34979	1.45827	1.74876	1.86703	1.12933	0.935458	1.53731	1.46156	1.73728	1.93944	1.78197	1.7171	1.27269	1.2022	3.13739	1.22912	0.614086	0.866643	1.46268	0.364915	1.00491	0.810027	0.83506	0.023755
B-50131548-009S	MR. PIB-1062404	Med-Low-High	2	T-209	HIGH	1.43483	0.864141	1.27717	0.937306	0.972178	1.57469	1.12143	1.54646	1.02166	0.862455	1.07248	1.0874	0.943209	0.866728	1.27784	1.20497	1.05095	0.91753	1	0.604242	0.768214	0.992219	0.916183	0.857911	1.01591	1.22485	1.47925	0.946906	1.39241	1.0641	1.42137	1.20284	0.793995	0.782921	0.502006	0.914485	0.811973	0.578683	0.655501	0.882704	0.698637	0.412383	0.534309	0.278666
B-50131449-009S	NUGGET-1972538	Med-High-Low	6	T-209	LOW	1.11039	1.16167	0.99755	0.952612	1.19644	1.13989	1.0122	1.45355	1.23255	1.12651	1.05515	1.17228	0.782462	1.41088	1.13316	1.02799	1.03779	0.852194	1.02936	1.23043	1.20902	1.03586	1.49659	1.23452	1.11587	1.19835	1.32267	0.831555	1.0049	0.662019	0.879422	1.13179	1.38727	0.929288	1.90536	0.859389	0.731675	0.771466	0.974391	1.1659	1.03416	1.04819	1.26493	2.01628
B-50131164-009S	OSHKOSH-13XAD	Low-High-Med	3	T-209	MED	0.875653	1.18835	0.966043	1.01249	0.864777	0.926768	1.26121	1.12457	1.03864	0.952511	0.993616	1.19755	1.06984	1.17742	0.974382	1.119	1.22041	0.802943	0.936044	1.04477	1.12441	0.742548	1.62596	1.14586	1	1.02611	1.86388	1.04819	1.10277	1.16831	2.04591	1.50965	1.77199	0.977211	2.25586	0.959904	0.687417	0.429855	0.944677	1.47955	2.90133	3.513	2.1741	2.91164
B-50131284-009S	POLK-ZAV-0	High-Med-Low	1	T-209	LOW	1.10872	0.984982	0.959535	1.23978	1.22166	1.16697	1.34886	0.877894	0.982166	1.17999	1.17243	1.27188	1.13818	0.896787	1.09421	0.568015	1.16393	1.0447	1.07963	1.10482	1.15782	1.18219	1.1617	0.724321	0.169414	1.02763	0.761888	0.678262	1.00327	0.756329	0.906937	1.60361	0.975287	1.35254	1.28388	1.50926	1.90511	1.24986	1.99063	1.87345	1.11504	0.701002	0.830685	0.715404
B-50131491-009S	PYRO-1582713	Low-Med-High	4	T-209	HIGH	0.962029	0.996455	1.0443	0.944343	0.967866	1.13114	1.0363	0.997086	0.936399	1	1.04846	0.761162	0.948608	0.855432	1.02062	0.831857	1.09419	0.860746	1.06477	1.0679	0.804331	0.794669	1.26323	0.787639	0.950644	1	1.00119	1.16695	0.904886	0.9234	1.09743	1.49908	0.60981	1.40672	0.949054	1.053	0.896367	1.36371	1.11426	1.02037	4.18331	4.25634	3.89931	2.00995
B-50131431-009S	RED ROCK-1972660	Low-High-Med	3	T-209	MED	1.08294	1.07693	1.25051	0.758433	1.1268	1.03033	1.02102	0.866412	0.8862	1.13086	1.02888	1.05271	0.890096	0.823564	1.0131	0.926585	1.08074	0.818294	1.02469	1.79811	0.933455	0.971646	1.0717	1.00409	0.221242	1.0381	1.15759	1.07438	0.967798	0.737369	0.918259	1.6165	1.97903	1.0394	2.39153	0.929067	0.573525	1.26062	1.03559	0.966118	0.731665	0.720339	0.935315	0.543259
B-50131328-009S	RIO-1971612	Low-Med-High	4	T-209	HIGH	0.899347	1.06279	0.943104	0.863084	0.94101	0.934922	0.897916	1.17527	1.18734	0.836375	0.937493	1.10691	0.879208	0.994318	1.02666	1.34706	1.14872	0.781913	1.00773	1.18489	0.990647	1.08029	1.17435	0.992312	0.577962	0.856622	1.40891	1.84474	1.18484	2.02829	2.11046	1.37194	1.32065	1.35799	1.17138	0.918026	1.44716	1.21777	1.53924	1.10184	1.36535	2.24784	1.91487	6.37743
B-50131194-009S	SADIRA-GHS-1	Low-Med-High	4	T-209	HIGH	0.83883	0.975097	0.434368	0.791511	0.99719	1.05355	0.610741	0.794298	0.465728	0.697819	0.782111	0.68363	0.973626	1.08102	0.992831	0.783487	0.753147	1.09962	1.04136	0.594342	0.559235	0.617021	0.686578	0.532941	0.169414	0.874751	0.69572	0.54623	0.506648	0.259305	0.539778	1.00679	1.74155	0.584191	0.784174	0.701147	0.775172	0.847571	0.773695	0.654067	0.560676	0.219079	0.544365	0.782978
B-50131416-009S	SAN REMO-1972678	High-Med-Low	1	T-209	LOW	1.40535	1.23706	1.06428	0.735313	1.25805	1.30068	1.12982	0.851541	0.820782	1.23446	0.985329	0.826956	1.01934	0.995683	1.23637	0.917572	1.03906	0.91239	1.09455	1.18433	0.80477	1.07899	1.014	0.712198	0.582535	1.11819	1.34345	1.16574	0.905752	0.594742	1.02754	1.11171	1.42778	0.817714	3.30197	0.920662	0.737925	1.08555	1.09659	1.60412	1.17193	0.661863	0.862699	0.374486
B-50131383-009S	SANDS-1972962	Med-Low-High	2	T-209	HIGH	0.935849	0.936177	1.09747	1.16483	0.684604	0.972459	1.04633	1.01212	1.37252	0.802036	0.999516	1.35088	1.08311	0.896107	0.997945	1.85844	1.08942	0.837013	0.955653	1.33723	0.956946	1.45345	0.992948	1.07745	0.725707	0.893772	0.845004	1.25564	1.63903	3.06566	2.08026	1.62532	2.14639	0.565697	2.89364	0.771065	0.83943	1.15121	1.05316	1.63703	0.588332	0.347375	0.434171	0.063089
B-50131506-009S	SNAPPLE-1535812	High-Med-Low	1	T-209	LOW	0.880726	1.0354	1.21551	1.07128	1.15336	0.868317	1.29659	0.692432	1.12278	0.997032	1.30697	1.54013	0.668104	0.909004	0.869428	1.13971	1.19201	0.812217	0.865799	1.16789	1.19017	1.21909	0.694848	1.83861	1.01468	0.951788	1.02711	0.851721	1.46102	1.12894	1.17948	1.23123	1.29961	1.09299	4.54479	1.20798	1.01005	0.727032	0.913282	0.745139	1	1.50646	1.38246	1.81238
B-50131584-009S	SOBEE-1540212	High-Low-Med	5	T-209	MED	0.805002	1.04722	0.936403	0.93109	1.0013	0.957553	1.09935	1.14512	1.23276	0.786993	1.10085	1.12871	0.610028	1.25847	0.881969	1.34498	1.15514	0.723845	0.928425	0.927391	1.14651	1.1307	1.24964	1.477	0.169414	0.937599	1.5641	1.15002	1.09412	1.29098	1.15325	1.53464	1.23033	1.16277	1.20893	0.926061	0.513434	0.681572	1.16689	0.890078	0.841537	0.578424	0.567377	0.023755
B-50131518-009S	TROPICANA-1533186	Low-High-Med	3	T-209	MED	0.823506	0.837681	0.845534	0.838496	0.98297	0.862771	0.863395	0.657779	0.660352	0.748853	0.759934	0.797242	1.03309	0.994236	0.91355	0.683432	0.866984	1.39132	0.984114	1.01467	1.21774	0.809827	0.515548	0.984085	1.06958	1.05771	1.25635	1.16258	0.90239	1.05165	1.00086	1.36244	1.47746	1.19114	0.884088	0.929622	0.974393	0.999749	1.07614	0.317692	0.880926	1.44075	1.27302	1
B-50131314-009S	WYNN-1973062	Med-High-Low	6	T-209	LOW	0.805971	1.12472	0.55937	0.91879	0.952956	0.806389	1.32953	0.946373	1.06034	1.15452	1.28151	1.90448	1.0032	0.936817	0.882873	0.664713	1.02158	0.954778	0.917134	0.970457	1.64469	0.926527	1.12923	0.944033	0.666533	0.964191	1.0115	1.27701	1.02411	0.869523	0.921427	1.19963	0.838675	2.2308	0.947961	1.3813	0.5441	1.20549	1.3882	1	1.69921	1.43465	1.88141	1.26788
B-50131224-009S	AQUATA-FGS-1	Med-High-Low	6	T-251	LOW	1.13477	1.34567	1.077	1.07453	1.03063	1.03496	1.61081	0.692345	0.980408	1.33001	1.37971	1.36259	1.05374	0.895751	0.822848	0.784159	1.00548	1.03646	1.09445	0.80676	1.59734	1.59366	0.498083	0.934351	1.07521	0.88347	0.795321	0.962825	0.753253	0.637694	0.617631	0.826747	1.21761	1.32524	1.26287	1.83552	2.42768	1.3928	1.51396	2.5359	1.15481	1.34641	1.66193	2.45369
B-50131359-009S	BINION-1969626	High-Low-Med	5	T-251	MED	0.728178	1.38675	0.772468	0.811792	0.76522	0.63956	1.72955	0.879624	1.90694	0.881789	1.40992	1.67514	0.878593	0.863874	0.810895	1.56402	1.28022	0.895809	1.027	1.11633	1.36351	1.6857	1.43737	0.75639	0.169414	0.863628	1.12281	1.6116	2.30827	3.60828	1.83112	0.948892	0.238407	1.13102	0.709326	1.62116	2.1472	1.27503	1.24903	1.66718	1.99795	1.97395	1.41353	1.43187
B-50131125-009S	CABERNET-088BA	Low-High-Med	3	T-251	MED	0.792711	1.05876	0.917353	1.02794	0.89441	0.823331	1.12652	0.657324	0.944189	1.33605	1.23354	0.998143	0.71286	0.799834	0.847974	1.2453	0.951212	0.886595	0.877765	1.12062	1.2364	1.02207	1.0561	0.599205	0.887556	0.895304	0.861269	1.08136	0.979239	1.28185	1.01328	1.28809	0.888679	0.798314	4.27612	1.03971	1.08224	1.0341	0.838544	0.993763	0.671666	1.66068	1.45535	0.372716
B-50131182-009S	EGGNOG-AAS-1	Med-Low-High	2	T-251	HIGH	1.02784	0.864136	0.997017	0.968445	1	1.09779	1.02488	1.24748	0.881807	1.0478	0.869478	1.75265	1.1764	0.862661	1.10258	1.03564	0.9635	1.15332	1.04263	0.617641	1.0511	1.48937	0.730458	0.813118	0.834888	1.08774	1.03806	1.32084	1.36303	1.40688	1.42526	1.33894	1.53046	1.11866	0.673902	1.03153	1.95167	0.919495	1.07381	2.45765	1.41954	1.39377	1.41163	1.87757
B-50131302-009S	ERNIE-XIV-0	Low-High-Med	3	T-251	MED	0.774536	0.980705	0.656315	0.820295	0.966145	0.715078	1.21361	0.718314	0.828327	0.904172	0.930865	1.26141	1.73109	0.780116	0.717709	0.380233	0.891798	1.86658	1.09572	0.5718	1.28866	0.397933	1.15389	0.578096	0.169414	1.01177	1.35159	1.57637	0.585623	1.08559	0.793267	1.25141	1.29666	2.24665	0.738471	1.33438	2.03438	0.643379	0.927511	1.33391	2.10104	2.87795	2.88458	2.73501
B-50131209-009S	FALINE-SQS-1	Med-High-Low	6	T-251	LOW	1.14071	1.05541	1.09972	1.65581	1.12102	0.892006	1.08206	1.14254	0.99447	0.875364	0.929545	1.71266	1.05633	1.36922	0.918631	1.04416	1	1.35675	0.946436	0.898528	1.66659	2.07913	1.30404	1.40011	1.2938	0.968974	1.54082	1.05523	1.34534	1.45192	1.37466	1.02006	0.796258	1.21947	1.34086	0.926318	1.86215	1.44423	1.74113	1.4835	2.22012	3.48331	1.65251	1.45318
B-50131155-009S	FLUBBER-149AB	High-Med-Low	1	T-251	LOW	1.04594	1.17731	1.03422	1.19137	1.07766	0.908336	1.0543	0.641502	0.691735	1.13588	0.824355	1.22881	0.824283	1.05777	0.860186	0.622762	1.02987	0.78303	1.09365	0.841888	0.710963	0.670962	0.727123	0.564794	0.936964	0.942476	0.873937	0.829407	0.766247	0.716541	0.96395	1.13008	0.590856	0.686283	0.949944	0.94016	1.92251	0.860196	1.03627	0.665552	1.08592	1.41105	1.81153	3.32216
B-50131479-009S	FRONTIER-1971400	High-Med-Low	1	T-251	LOW	1.06651	0.942015	1.95326	1.24564	1.24445	1.1084	0.860731	0.944027	1	1.16749	1.00047	1.86858	0.845509	0.825118	1.10214	0.876963	1.04218	1.16829	0.998031	0.962008	0.977496	1.10117	1.5706	1.4241	0.169414	1.08577	1.52191	1.23509	1.30706	1.46533	1.57484	0.713581	0.491677	1.16293	2.36111	1.11044	1.06594	0.899431	1.11002	1.49489	1.07026	1.37108	0.97009	0.598555
B-50131533-009S	GALILEO-0973102	High-Low-Med	5	T-251	MED	0.91498	1.01649	1.30076	1.28303	0.971725	0.76915	0.916343	1.22029	1.2972	1.07795	1.03313	3.78423	0.827044	0.952065	0.929615	0.860002	1.00091	1.00876	1.07426	0.930398	1.03926	0.784286	1.71561	1.35546	0.629327	0.931753	0.647791	0.962273	0.926296	0.941893	0.836705	1.01299	0.672206	1.64345	0.71497	0.922408	0.793459	2.35969	1.85773	0.652479	1.87797	0.699119	1.07463	1.71651
B-50131467-009S	HARD ROCK-1971702	High-Low-Med	5	T-251	MED	1.15428	1.16897	1.23573	1.10657	1.20895	1.15674	1.05579	0.832799	0.868871	0.979099	0.934136	1.35871	1.35477	1.14229	1.09478	0.818051	0.93706	1.09323	1.05735	0.931395	0.842895	1.00275	0.948608	0.595536	0.169414	1.02258	1.06715	1.1336	0.830914	0.960776	0.743253	1.01406	1.17743	1.64498	0.723836	1.14597	1.5589	0.678554	0.782144	0.929146	1.21434	2.03693	1.6413	1.1538
B-50131581-009S	HERCULES-0973103	Low-Med-High	4	T-251	HIGH	0.876366	1.37204	1.2723	1.47543	0.774241	0.960382	1.0569	1.02995	1.25669	0.936518	1.13053	1.67298	0.908974	1.12447	0.892688	1.34629	0.972703	1.04805	0.976766	0.68403	1.05396	0.719917	0.711055	0.884091	0.869347	0.906446	0.720829	1.00523	1.06823	1.61194	1.11821	0.582844	0.248643	0.599283	1.31699	0.880683	1.45797	1.88756	1.59837	1.01748	0.807367	1.12998	0.90845	1.23522
B-50131089-009S	JOAN-2406561	Med-Low-High	2	T-251	HIGH	0.835184	1	0.747114	0.751412	0.764302	0.978187	0.945742	0.794946	0.969441	0.749719	1.04344	0.982944	0.590671	1.06827	0.958153	1.42828	0.946599	0.786449	0.985719	0.795768	0.963387	0.964071	1.06017	1.05811	0.169414	0.900609	0.690522	0.839915	0.956199	0.814435	0.894105	1.5787	0.601031	0.639573	0.926979	0.850922	0.69537	1.08385	1.15286	0.288071	0.942287	0.735124	0.615273	1.50665
B-50131140-009S	JUMANJI-149AC	Low-Med-High	4	T-251	HIGH	1.03846	1.02139	0.505182	0.769832	0.97859	0.993553	0.735851	1.72811	0.789386	0.644534	0.816313	0.478358	0.789381	0.864712	1.06692	0.481728	1.0153	0.655234	1.22998	0.846384	0.842123	0.642289	1.10692	0.91875	0.630739	0.905019	1.05032	0.948394	0.687008	0.576717	0.755068	0.673406	0.621133	1.15619	0.633567	0.855586	1.1835	1.01867	0.980979	1.29686	1.00087	1.26951	1.34528	1
B-50131104-009S	LEEPER-088AB	Med-Low-High	2	T-251	HIGH	0.76144	0.735503	0.651654	0.839148	0.905539	0.717764	0.79935	0.851953	0.850805	0.823855	0.774919	0.707496	0.818746	0.890865	0.893127	0.868707	0.819598	1.13159	0.976506	0.832561	0.795229	0.808373	0.87938	0.842539	0.169414	0.9478	0.786827	0.999758	0.936582	0.882749	1.32424	1.24907	1.38154	0.540055	0.612285	0.801086	0.629246	1.5097	1.02211	0.483616	0.567191	0.346593	0.466161	0.044528
B-50131272-009S	LINCOLN-PDT-0	Med-High-Low	6	T-251	LOW	1.0916	1.11995	1.34794	1.82911	1.2236	1.15064	1.02886	0.946133	1	0.959756	0.9468	1.15275	0.862333	0.924459	0.950081	0.716356	1.00158	1.03753	0.924424	1.31213	0.928241	0.668983	1.38074	1.32512	0.332457	1.06369	1.6395	0.875589	0.827165	0.814209	1.05697	1.00856	0.815422	0.950633	1.10687	1.06353	1.84837	1.67712	1.3962	0.711837	0.861669	1.01698	0.706564	1.16665
B-50131346-009S	MAXIM-1971132	High-Low-Med	5	T-251	MED	1.16051	0.971862	1.11349	0.991026	1.08784	1.06531	1.09743	0.865578	0.985079	0.958483	1.08264	0.699199	0.755386	1.00405	0.921131	0.975693	1.27391	0.825893	0.964955	1.12287	1.08515	1.15975	1.22502	1.38536	1.16554	0.894492	1.08509	1.24246	1.43667	1.76832	1.53263	1.72316	1.33429	0.906249	2.57953	1.04384	0.711805	1.05468	1.35314	0.494745	0.720797	0.945651	0.759326	0.186044
B-50131602-009S	MR. PIB-1062404	Med-Low-High	2	T-251	HIGH	1.21894	0.877816	1.03556	0.925436	0.946724	1.28449	0.989071	1.2543	1.18375	0.787019	0.975566	0.723408	0.842795	0.788616	1.10034	1.10091	1.00389	0.814585	0.987754	0.477377	0.673187	1.05377	0.885294	0.585053	0.199231	1.10486	0.788359	0.664641	1.40848	1.00621	1.23433	0.826955	4.28008	0.624433	0.556064	0.772482	0.469142	0.794991	0.701047	1.13114	0.550241	0.308759	0.480183	0.464322
B-50131452-009S	NUGGET-1972538	Med-High-Low	6	T-251	LOW	1.11662	1.15333	0.986894	0.926217	1.3152	1.056	0.875322	1.34933	0.911621	1.03648	0.856566	1.13962	1	1.47167	1.04405	0.967274	0.985169	0.937728	1.05344	1.06326	1.33757	0.960014	0.966204	1.18412	1.21744	1.15662	1.32672	0.982498	0.884639	0.669655	0.998238	0.815942	0.842472	0.608461	1.28126	0.833581	0.60102	0.536841	0.868964	1.7293	0.7799	0.808505	0.831616	0.841584
B-50131167-009S	OSHKOSH-13XAD	Low-High-Med	3	T-251	MED	0.952699	1.13779	1.2265	1.18606	0.853064	1.08746	1.57235	1.21231	1.34073	0.952906	1.01865	1.13215	0.840306	1.17683	1.03196	1.18067	1.25683	0.700367	0.95771	1.07163	1.35193	0.841851	1.85529	0.853183	0.169414	0.985771	2.04957	1.51318	1.22566	1.61088	2.05124	1.57838	1.25614	0.960782	2.73661	1.02669	1.13824	0.619217	0.933296	1.85842	1.81448	2.57505	1.64042	2.63714
B-50131287-009S	POLK-ZAV-0	High-Med-Low	1	T-251	LOW	0.783097	0.773594	0.70748	1.00215	1.10035	0.928892	1.04097	0.808252	1.03783	1.0339	1.03466	1.56644	1.03116	0.814029	0.88233	0.648347	0.909574	0.971157	0.99775	0.666944	1.0626	1.06601	0.804989	0.500934	0.217754	1.09625	0.651399	0.675761	1.00362	0.708579	0.87944	0.905561	0.856378	1.02244	1.11383	1.28854	2.59424	1.08738	1.58304	1.66057	1.33072	1.74056	1.24914	2.60605
B-50131494-009S	PYRO-1582713	Low-Med-High	4	T-251	HIGH	0.884425	0.904848	0.794852	0.834194	0.934671	0.976023	0.899092	0.750428	0.783704	0.818063	0.901508	0.930467	0.979138	1.1578	0.776854	0.907173	1.04808	0.69671	0.85748	0.617226	0.735661	0.789582	0.957018	0.746158	0.868871	0.898123	0.785909	0.730064	0.854661	0.996673	0.914228	0.95936	0.675908	0.48648	0.850594	0.796599	0.587861	1.0077	0.983092	1.60667	0.765101	0.507077	0.4864	0.044111
B-50131434-009S	RED ROCK-1972660	Low-High-Med	3	T-251	MED	1.0438	0.973398	1.28409	0.831043	1.23835	0.932576	1.09241	0.909114	0.955868	1.0516	0.980265	1.26782	1.09386	0.847119	0.947742	0.769858	1.00043	0.905075	1.09683	1.16976	0.993963	1	1.00224	0.957613	0.169414	1.01373	0.800468	1.16598	0.944225	1.21202	0.953576	1.74608	1.2584	1.81256	2.21721	1.24575	0.545017	1.63744	1.07533	1.53091	5.97462	2.04043	4.35035	11.0235
B-50131331-009S	RIO-1971612	Low-Med-High	4	T-251	HIGH	0.906438	1.20341	1.19909	0.936585	0.819618	0.917177	1.2289	1.31566	1.52387	0.867563	1.171	1.13381	1.0244	1.05958	0.998959	1.80277	1.00112	0.7441	0.940001	0.990599	1.24669	1.15903	0.84262	1.43981	0.169414	0.978511	1.94811	2.33554	1.46781	2.66811	1.96234	1.22267	0.99521	0.92966	0.925607	1.03954	1.88296	0.695072	1.2304	0.847366	1.4502	2.30876	2.22981	2.84782
B-50131197-009S	SADIRA-GHS-1	Low-Med-High	4	T-251	HIGH	0.663831	0.971057	0.362151	0.700044	0.808654	0.814045	0.64786	0.967772	0.620794	0.641173	0.715159	0.413353	1.01027	1.09711	0.840353	0.573716	0.699627	0.98095	0.940084	0.479272	0.786486	0.568356	0.710956	0.481027	0.77726	0.881527	1	0.429118	0.588915	0.366819	0.430058	0.760316	0.200437	0.400899	0.820795	0.725917	0.918726	0.705706	0.744887	0.854667	0.684895	0.538515	1.02406	1.12418
B-50131389-009S	SAN REMO-1972678	High-Med-Low	1	T-251	LOW	1.29968	1.19713	1.64127	0.881826	1.48569	1.26188	1.47765	0.710389	0.976409	1.44466	1.27045	1.04505	1.11093	0.988664	1.07163	0.986071	1.17735	0.942107	1.07896	1.73387	0.979438	1.09886	1.13994	0.851682	1.10271	1.12521	1.2574	1.35586	0.963808	0.966955	0.952234	1.08901	2.53975	1.12997	2.74823	1.44268	0.909426	1.52235	1.03532	0.789005	0.68098	0.707296	0.683641	0.138237
B-50131371-009S	SANDS-1972962	Med-Low-High	2	T-251	HIGH	0.800322	0.891397	0.931792	1.07456	0.709465	0.856473	1.14515	0.943715	1.49106	0.711141	0.942896	0.974525	1.05954	0.808925	0.864038	1.90539	0.965655	0.799919	0.957329	1.3073	0.890242	1.22168	0.693722	0.752646	0.930318	0.966755	0.80696	1.14267	1.56407	2.22365	1.97125	1.05844	0.839143	0.539033	2.53088	0.842187	1.14532	1.43949	1.15168	1.65284	1.04912	0.756953	0.776575	0.471722
B-50131509-009S	SNAPPLE-1535812	High-Med-Low	1	T-251	LOW	1.17826	0.983667	1.95378	1.19316	1.27368	1.13327	1.39129	0.94359	1.34546	1.48168	1.43447	1.63591	0.854828	0.706718	1.17458	1.19816	1.08192	0.841164	0.840592	1.08809	1.29988	1.17153	0.611594	1.99671	0.890841	1.1477	0.845428	1.00879	1.4025	1.18118	1.02743	1.50662	1.92276	1.40683	4.19022	1.21755	1.04445	0.686772	0.836974	0.984086	0.751334	0.809239	1.00169	0.635469
B-50131587-009S	SOBEE-1540212	High-Low-Med	5	T-251	MED	1.08561	1.10391	1.36633	0.961677	1.05038	1.18182	1.54799	1.3981	1.40036	1.36529	1.22346	1.11329	0.610316	1.25597	1.00737	1.33161	0.9518	0.689569	0.902852	1.15342	0.967359	0.99931	0.821711	1.07643	0.964245	0.935874	0.646073	1.01808	0.949741	0.890168	0.72297	1.27948	0.569035	1.29659	0.777662	0.790465	1.05245	0.76426	0.859484	1.61308	0.92808	0.818459	0.776488	0.140916
B-50131521-009S	TROPICANA-1533186	Low-High-Med	3	T-251	MED	0.900762	0.774058	0.847603	0.835483	1.03049	0.941449	0.692197	0.589921	0.620562	0.597718	0.660835	0.824293	0.778798	1.01997	0.896171	0.585737	0.881908	1.19539	0.926833	0.919091	1.06542	0.807878	0.703639	1.62733	0.992922	0.939072	1.38487	1.20522	0.749627	0.749258	1.15337	0.84713	0.434817	1.11385	0.883412	0.866232	0.893049	1.05871	1.10334	0.803015	1.00337	1.18124	0.937448	2.03873
B-50131317-009S	WYNN-1973062	Med-High-Low	6	T-251	LOW	0.853121	1.22995	0.929913	1.24572	1.33384	0.954638	1.19217	0.835667	1.01424	1.05497	1.15746	3.08619	0.944065	1.03997	0.861215	0.815519	0.98828	0.930588	1.16349	0.917576	1.28826	0.90721	0.801744	0.949364	1.40587	1.01669	1.22615	1.09974	0.822847	1.08251	0.800259	0.990552	0.810384	1.39537	0.625634	1.38047	0.722521	0.691529	0.97888	1.39105	3.25673	2.37087	2.02329	3.01393
[truncated: 576 more columns]

## Sheet: Urine metabolites
Sample_ID	ANIMAL_ID	GROUP_DESCRIPTION	GROUP_NUMBER	TIME_POINT	TREATMENT	glycine	N-acetylglycine	sarcosine	dimethylglycine	betaine	serine	N-acetylserine	2-methylserine	threonine	N-acetylthreonine	allo-threonine	alanine	N-acetylalanine	N-propionylalanine	N-carbamoylalanine	aspartate	N-acetylaspartate (NAA)	asparagine	N-acetylasparagine	hydroxyasparagine	glutamate	glutamine	alpha-ketoglutaramate*	N-acetylglutamate	N-acetylglutamine	4-hydroxyglutamate	gamma-carboxyglutamate	pyroglutamine*	N-acetyl-aspartyl-glutamate (NAAG)	beta-citrylglutamate	carboxyethyl-GABA	N-methyl-GABA	citramalate	succinylglutamine	histidine	1-methylhistidine	3-methylhistidine	N-acetylhistidine	N-acetyl-3-methylhistidine*	N-acetyl-1-methylhistidine*	hydantoin-5-propionate	trans-urocanate	cis-urocanate	imidazole propionate
U-50129745-003S	AQUATA-FGS-1	Med-High-Low	6	P-13	CTRL	0.65453	1.84347	1.11886	2.29987	1.20659	1.03359	3.71255	1.80992	1.58842	0.842382	1.32514	1.77185	3.9298	8.82911	5.48202	0.83067	1.17183	0.776421	0.829527	0.748985	2.57954	1.04627	0.514085	1.03843	2.28898	0.209648	0.604135	0.671435	1.01273	1.35632	0.667136	0.533031	1.0261	1.09699	0.81057	0.656275	0.631914	0.468361	0.621217	0.519906	2.64899	0.529713	0.641999	1.96783
U-50129746-003S	BINION-1969626	High-Low-Med	5	P-13	CTRL	0.555317	0.996222	0.092296	0.381802	0.538706	0.733759	2.97384	1.83608	0.561658	0.736338	0.981782	1.54036	2.24891	1.76601	2.50327	0.87853	0.644807	0.82728	1.00607	0.435075	2.55346	0.667816	0.493511	1.13649	1.05307	0.450025	0.363765	0.296631	0.510448	0.830947	0.288149	0.271977	0.67699	0.876472	0.800437	0.830546	0.837875	0.768009	1.94454	0.995198	1.05639	0.461607	0.228427	0.669978
U-50129732-003S	CABERNET-088BA	Low-High-Med	3	P-13	CTRL	0.832409	0.613684	0.71005	1.22267	1.11629	0.830738	0.933828	1.34516	0.906771	0.981112	0.828602	1.28061	1.02324	0.599228	1.25268	0.785767	0.942331	0.849721	1.45713	1.06064	0.876863	1.10367	0.518243	1.70423	1.70741	0.401746	1.51253	1.03321	1.06303	0.996185	0.691887	0.79189	1.48667	0.648047	0.731048	0.812155	0.791724	0.806437	0.969888	0.612779	0.506061	0.90858	0.301108	0.86507
U-50129737-003S	EGGNOG-AAS-1	Med-Low-High	2	P-13	CTRL	0.85297	0.738356	2.03836	3.4261	1.38154	1.45132	4.80226	1.45977	1.22922	0.919654	1.40682	1.45568	2.64584	6.28886	3.49628	1.47511	1.07589	1.00755	0.824358	1.03869	2.7814	1.05218	0.415987	1.37125	2.64518	0.987622	1.00743	1.84819	1.23021	1.21805	0.636249	0.828454	1.15461	1.10278	1.12706	1.13766	1.08095	0.717487	0.956878	0.754906	2.11184	0.535422	1.02738	1.38949
U-50129740-003S	ERNIE-XIV-0	Low-High-Med	3	P-13	CTRL	0.940445	1.84442	0.092296	0.276511	1.2341	1.43943	4.92354	1.73299	1.06504	1.11363	1.28801	1.08122	1.46652	2.579	3.00612	1.49137	1.36162	1.11544	1.08455	1.4639	1.98441	0.899022	0.572446	1.09939	1.24552	0.991771	1.58751	0.541051	0.80424	1.88555	0.801833	1.04567	1.67662	1.48803	0.932048	1.07668	1.09339	0.685911	1.2024	1.32083	2.41455	1.05196	0.432659	2.03433
U-50129755-003S	FALINE-SQS-1	Med-High-Low	6	P-13	CTRL	0.744026	1.23996	0.379435	0.966209	1.00313	0.862606	0.861878	0.745903	1.00109	1.37907	1.07825	0.674939	1.81475	0.653605	2.08105	0.844158	0.520793	0.99749	0.943491	0.662037	0.716281	0.797964	0.878292	0.513613	1.63932	0.209648	0.628582	0.642836	0.959313	0.902249	0.696991	0.504422	0.669131	0.842101	0.651331	1.24279	0.917867	0.893651	0.651618	0.3884	0.546229	0.912711	0.710312	0.662793
U-50129735-003S	FLUBBER-149AB	High-Med-Low	1	P-13	CTRL	1.046	0.700473	1.48965	2.7088	0.93333	1.33202	1.10342	1.22172	0.628242	0.688579	0.973928	1.51939	0.976359	1.53318	0.885631	0.838041	0.929256	1.04486	0.906877	0.817153	1.09333	0.749129	0.539745	0.873882	0.787362	0.209648	0.5539	0.804354	1.28992	0.774448	1.06019	0.999694	0.772354	0.942344	0.864177	0.677398	0.912921	0.828911	0.703893	1.08256	0.713992	0.897508	0.632642	0.730333
U-50129753-003S	FRONTIER-1971400	High-Med-Low	1	P-13	CTRL	0.782933	0.93003	0.688329	0.794701	0.861546	0.90956	0.773534	0.710918	0.71255	1.00248	0.978764	0.776692	0.737851	0.7726	0.60231	0.548385	0.791366	1.00013	1.43822	0.757527	0.600046	1.00502	0.879451	1.0978	1.58096	0.209648	0.745205	0.468557	1.03242	1.17652	1.82529	0.633518	0.993528	1.21656	0.655113	0.950063	0.814488	0.83752	0.828913	1.06455	0.909389	1.04282	0.304436	0.756421
U-50129744-003S	GALILEO-0973102	High-Low-Med	5	P-13	CTRL	1.53938	1.08044	15.9074	7.24382	1.42982	1.06743	1.01233	0.750632	1.21368	1.13196	1.13962	0.815331	1.54987	0.345437	0.803714	1.0132	0.54774	1.29518	0.724926	0.204212	1.09963	1.17368	0.651374	0.917045	0.898773	1.12265	0.199296	1.08017	0.834325	0.30893	0.435829	0.617831	0.306707	0.571907	1.02096	1.07572	1.1917	0.71128	0.571522	0.295962	0.398005	0.518466	0.177236	0.564817
U-50129749-003S	HARD ROCK-1971702	High-Low-Med	5	P-13	CTRL	1.27887	1.23699	7.07838	6.33357	1.4894	1.49198	2.52699	0.995675	1.03026	0.805672	0.958974	1.48141	1.50172	0.808511	2.52158	0.998291	1.06051	1.25176	0.858611	0.699654	1.31454	1.0348	1.06225	1.38466	1.30159	1.97342	0.502895	0.77979	0.776204	0.898553	0.557083	0.748962	0.623253	0.85914	0.930417	0.798676	1.28915	0.677529	0.686023	0.449046	0.985142	0.867925	0.582372	0.950141
U-50129747-003S	HERCULES-0973103	Low-Med-High	4	P-13	CTRL	0.741779	0.912056	0.907361	1.0224	0.940452	0.861671	1.1491	0.925424	0.805527	1.27699	1.02275	1.10333	1.06139	0.402746	0.591205	0.740147	1.00129	1.02709	1.0096	0.636653	1.03048	1.04625	1.03185	0.231533	1.521	0.467158	0.542812	1.20663	1.38551	0.907185	1.05968	0.697912	0.701184	1.02151	0.917684	0.972454	0.977701	1.04635	0.674144	0.849234	0.765148	0.738508	0.703629	0.96122
U-50129738-003S	JOAN-2406561	Med-Low-High	2	P-13	CTRL	0.633305	0.952491	0.544021	1.01866	0.685278	1.12031	2.56469	1.2428	0.539145	1.00689	0.967161	1.28641	1.68577	1.98955	0.942574	0.533253	0.629544	0.958496	0.823224	0.520151	1.03924	0.678744	0.550018	0.796253	0.908073	0.5169	0.360797	0.494894	0.386132	0.804003	0.598725	0.519549	0.70477	0.62676	0.838556	0.727212	0.770336	0.406918	0.640623	0.391499	1.50646	0.690006	0.701139	0.795984
U-50129734-003S	JUMANJI-149AC	Low-Med-High	4	P-13	CTRL	0.462839	1.02117	0.210229	0.383808	0.725539	0.756185	2.13379	1.12139	0.911473	0.541336	2.34494	0.628161	2.50999	2.62942	20.5047	0.793187	0.801956	0.771285	0.712468	0.564362	0.912364	0.898315	0.641885	0.685795	0.446048	0.431765	0.451549	0.266183	1.05578	0.69458	0.513463	0.706101	0.411342	0.973873	0.725579	0.667272	0.553719	0.472689	0.663338	0.700107	4.26259	0.671806	0.37032	0.763197
U-50129731-003S	LEEPER-088AB	Med-Low-High	2	P-13	CTRL	0.574498	0.35546	0.129578	0.213222	0.853033	0.553692	0.525016	1.23245	0.642865	0.643385	0.962296	0.764469	0.908706	1.54205	1.03934	1.04117	0.734791	0.881755	0.603599	0.757548	0.772812	1.32186	1.45443	0.774926	0.733478	0.216968	0.93182	0.564123	1.05282	1.35163	0.360473	0.453399	0.458544	0.819045	0.592851	1.08236	0.763362	0.733619	0.689565	0.676248	1.19725	1.10812	0.658934	0.995332
U-50129739-003S	LINCOLN-PDT-0	Med-High-Low	6	P-13	CTRL	1.33239	0.095647	0.092296	0.204878	1.51247	1.03374	3.03421	1.21447	1.08491	1.04899	1.38269	0.593483	1.78641	1.25822	2.68812	1.65572	1.6928	1.34485	0.955239	1.82138	1.03005	1.42937	1.77535	0.630211	0.863061	0.486956	2.8541	0.421567	1.84954	1.52522	1.97247	1.28266	1.22894	2.11272	1.10958	0.534651	1.24473	1.31228	1.0938	1.94136	2.27357	1.76265	0.679924	1.72338
U-50129729-003S	MAXIM-1971132	High-Low-Med	5	P-13	CTRL	0.955958	0.475204	0.973487	1.42799	1.22091	1.28246	1.13758	1.73754	0.78386	0.986841	1.22036	1.48589	1.46116	1.29124	1.46464	0.950854	1.44442	1.0794	1.63203	1.17869	1.42863	0.738267	0.635847	1.35084	2.38306	1.00877	1.1605	0.84241	1.06411	1.474	1.30688	1.18328	0.977644	1.15862	0.928041	0.832411	0.877237	1.0601	1.39047	1.27756	1.30516	1.12161	0.508338	1.30387
U-50129730-003S	MR. PIB-1062404	Med-Low-High	2	P-13	CTRL	0.787922	1.43713	0.298223	0.55978	0.83637	1.10668	2.64083	1.11026	1.12707	0.997617	1.15413	1.34889	1.98176	3.86388	5.60076	0.675976	0.839823	1.01089	1.08277	0.754507	1.12411	0.946217	0.460731	0.612575	0.871453	0.297063	0.588381	0.954087	0.994668	1.09004	0.666871	0.801523	0.647354	1.12762	1.01067	0.952877	0.69247	0.717658	0.576537	0.665012	1.39311	0.766536	0.438883	1.36952
U-50129757-003S	NUGGET-1972538	Med-High-Low	6	P-13	CTRL	1.1005	1.23701	3.28435	2.44143	0.944934	1.35822	1.83462	0.743393	1.16602	0.925765	1.1865	1.51567	1.39547	0.639154	0.729774	0.820346	0.648206	1.1826	0.721953	0.383121	1.0955	0.870817	0.706236	0.704025	0.801032	0.790879	0.187316	0.954514	0.682725	0.636936	0.604781	0.651398	0.341784	0.428977	0.561168	0.761621	1.01479	0.662742	0.680678	0.458896	0.545041	0.71798	0.764076	0.454421
U-50129733-003S	OSHKOSH-13XAD	Low-High-Med	3	P-13	CTRL	0.815325	0.923978	0.092296	0.259547	1.00591	1.12618	0.685634	1.25437	1.26678	1.10063	1.3394	0.793579	0.912061	1.02142	0.706574	1.5275	1.16633	1.24318	1.50868	1.52358	0.832849	1.19803	1.58744	1.26605	0.987231	0.384917	2.05352	0.489207	1.30915	1.1051	2.04623	1.23538	1.44555	1.52963	1.15949	0.837429	0.913402	1.2878	1.15005	1.69825	1.23587	2.7471	1.51907	1.46706
U-50129736-003S	POLK-ZAV-0	High-Med-Low	1	P-13	CTRL	0.861074	1.24132	0.152141	0.518671	1.2602	1.44939	4.7598	2.10981	1.05143	0.954319	1.21592	1.72039	3.11237	5.25626	5.60726	1.27086	1.63659	1.01094	1.10561	1.2145	2.25642	0.953489	1.06611	0.87659	2.04045	0.209648	1.18031	0.637704	1.38061	1.60406	1.39678	0.632377	1.12103	1.47024	0.876649	0.720063	0.886383	0.725705	0.873175	0.954113	3.21168	0.886728	0.879975	1.62718
U-50129754-003S	PYRO-1582713	Low-Med-High	4	P-13	CTRL	1.18901	0.991265	0.680615	0.994708	0.85324	0.959736	1	0.933993	0.67684	0.958543	0.906322	1.07903	1.05219	1.50541	0.86996	0.784277	1.03339	1.05851	0.974162	0.934063	0.600925	0.648893	0.395837	1.15628	1.62713	0.581363	0.943096	0.541729	1.06711	0.99366	0.688655	0.722694	0.65336	0.941888	1.05066	0.914624	0.918746	0.788347	0.726662	0.538349	0.648025	0.954143	0.608046	0.767731
U-50129752-003S	RED ROCK-1972660	Low-High-Med	3	P-13	CTRL	1.17283	1.83878	9.1491	4.68715	1.16435	1.01972	0.688882	0.504182	0.99027	0.683514	0.696051	0.780798	1.41064	0.480204	0.693511	0.417625	0.456077	1.05478	0.509141	0.291361	0.944199	1.37813	0.427877	0.58308	0.666717	1.37089	0.152281	1.2484	0.177317	0.504273	0.310641	0.511293	0.128269	0.408736	0.666258	0.825869	0.86691	0.489916	0.502988	0.042077	0.433325	0.707552	0.288168	0.510058
U-50129743-003S	RIO-1971612	Low-Med-High	4	P-13	CTRL	0.540133	0.165235	2.1335	2.51931	1.2846	0.923125	1.40077	0.965592	0.794154	1.04352	1.01606	0.877923	0.96907	0.731196	1.07214	0.867654	0.7931	1.04813	1.1289	0.562145	0.719945	0.751511	0.831309	0.882139	0.966373	0.262839	0.431708	0.532551	0.594039	0.748448	0.911164	0.859503	0.590275	0.84491	0.664574	0.938802	0.99932	0.655425	1.01455	0.85289	0.766782	0.822803	0.285319	0.811454
U-50129741-003S	SADIRA-GHS-1	Low-Med-High	4	P-13	CTRL	1.00666	0.552509	1.41956	3.12284	1.23134	1.14039	1.62125	0.64978	1.34906	0.938278	1.03297	0.781815	0.920912	1.82417	0.805006	1.12719	0.957211	0.879338	0.864158	1.1109	0.996911	1.11153	0.912585	0.79606	0.761616	0.544223	1.1743	1.26693	1.07619	1.16902	0.768034	1.17168	0.821426	2.15638	0.871406	0.916319	0.739888	0.65518	0.491874	0.856784	0.720644	1.14922	1.18345	1.66787
U-50129748-003S	SAN REMO-1972678	High-Med-Low	1	P-13	CTRL	0.803284	1.32735	0.660711	0.655667	0.987829	0.736813	0.543997	0.925868	0.996239	1.00157	1.00174	0.700813	1.26429	0.819636	0.649313	1.24573	0.591824	0.961108	1.14831	0.691051	1.04144	1.53827	2.19555	0.931615	0.945337	0.722088	0.794906	1.19995	1.2429	0.614901	0.788046	0.509359	1.27285	1.22446	0.680362	1.03005	0.898246	1.77612	1.01494	0.23063	0.935521	2.2669	2.65674	1.76615
U-50129758-003S	SANDS-1972962	Med-Low-High	2	P-13	CTRL	1.02539	0.497543	0.836226	1.54475	0.941351	1.20865	1.09868	1.66833	0.896152	1.02339	1.46639	1.35077	1.1043	0.843368	1.24145	0.814357	1.20058	1.36865	1.38901	0.988401	0.922993	1.06691	1.04159	0.949988	1.65681	0.83703	0.998008	1.79286	1.37323	1.32614	1.19718	1.09176	1.33553	1.39027	0.95219	0.865012	0.947791	1.20007	1.32263	0.918517	1.05158	1.12231	0.699434	1.09237
U-50129756-003S	SNAPPLE-1535812	High-Med-Low	1	P-13	CTRL	0.824515	0.820781	0.547373	0.705693	0.980035	0.779971	0.40325	0.97279	1.05882	0.724864	0.738065	0.558622	1.25291	1.26694	1.49192	1.19997	0.550482	0.788024	0.914675	1.37464	0.920514	1.95143	3.1844	1.28845	0.732394	0.353526	2.45352	0.997146	1.24706	1.25094	1.24614	0.545462	0.933759	1.12674	0.987319	1.00942	0.754949	1.81651	0.779817	0.436813	0.72314	1.3531	1.14261	1.60709
U-50129751-003S	SOBEE-1540212	High-Low-Med	5	P-13	CTRL	1.3904	0.952663	6.20495	4.61327	0.759823	1.02316	0.566106	0.740306	1.21446	0.877178	0.788697	1.19811	1.14083	0.290814	0.861605	0.430139	0.669587	0.918482	0.56837	0.317599	0.715933	0.829709	0.369251	0.949511	0.497083	0.634026	0.175048	1.08317	0.29317	0.513717	0.482777	0.461102	0.148022	0.24853	0.753952	0.739503	0.700427	0.480841	0.63193	0.019504	2.24662	0.775292	0.344368	0.383014
U-50129742-003S	TROPICANA-1533186	Low-High-Med	3	P-13	CTRL	0.804426	1.20414	1.45886	2.08494	1.50038	1.19386	2.46569	1.29632	0.538754	0.638413	1.21408	1.65738	1.88651	0.851847	2.37964	0.911869	1.15708	0.821045	0.775149	0.812562	1.89687	0.715464	0.694145	1.26433	0.950932	0.680932	0.851766	0.619717	0.793083	1.10495	0.971384	0.63241	1.05243	0.685204	1.01155	0.612404	0.77474	0.566834	0.642778	0.503358	1.45594	0.804195	0.787819	0.918881
U-50129750-003S	WYNN-1973062	Med-High-Low	6	P-13	CTRL	0.670194	1.00103	0.670113	1.23328	0.793402	0.80153	0.971268	1.12686	0.745724	1.00634	1.25474	1.51225	1.61676	3.37951	1.30355	0.609787	0.541752	0.768032	0.745974	0.383066	2.06183	0.723879	0.416544	0.870046	0.637208	0.383069	0.406767	0.641257	0.720976	0.779552	0.48964	0.457122	0.483738	0.655611	0.920243	0.765585	0.626327	0.498575	0.554435	0.294004	2.3014	0.580269	0.430194	1.12373
U-50131243-003S	AQUATA-FGS-1	Med-High-Low	6	T-41	MED	0.954608	1.6953	1.02028	1.98829	1.22262	0.910983	1.12547	1.05856	2.27514	1.51423	1.15383	1.188	2.03014	2.86116	2.61905	1.73299	1.2471	0.682534	1.11012	0.659844	2.3865	2.36473	2.45566	3.05203	3.14915	0.897212	1.55674	1.10399	1.59796	1.37112	0.862808	0.591679	1.86951	1.74768	1.16336	0.947742	0.877973	1.18374	0.601816	0.689865	1.95232	0.997538	2.52588	2.16596
U-50131375-003S	BINION-1969626	High-Low-Med	5	T-41	HIGH	0.915273	1.19141	0.092296	0.453074	0.942651	0.548637	1.20441	0.963731	1.17126	1.34146	0.713679	0.85264	0.832581	0.199232	1.51249	0.873058	0.887755	0.700691	1.87534	0.854894	1.4953	0.660492	1.09422	1.0245	2.08834	0.58643	0.797506	2.80601	0.439058	0.750607	1.23996	1.25105	1.35728	0.99724	1.2494	1.13782	0.926324	1.44955	2.14616	1.87216	0.744947	0.560764	0.406932	1.05144
U-50131144-003S	CABERNET-088BA	Low-High-Med	3	T-41	LOW	1.35703	1.2886	4.32292	5.21171	1.12584	1.28649	1.89581	1.54812	1.37079	1.17152	1.02066	1.79144	2.20452	0.526564	0.779074	0.84943	1.13711	1.10787	1.65067	1.28535	1.25933	1.38725	1.12569	2.57724	1.87549	0.739659	1.14112	1.84148	1.18107	1.32952	0.795091	1.05908	1.70927	0.559249	1.11373	0.988108	1.00223	0.910825	1.36333	0.660081	0.646637	1.04748	0.665788	0.873453
U-50131201-003S	EGGNOG-AAS-1	Med-Low-High	2	T-41	MED	0.737833	0.859574	0.549	0.944965	0.808638	1.2258	2.70012	1.22055	1.01424	0.901856	1.10623	1.23347	1.70216	1.87059	1.49849	0.774205	0.657399	0.915238	0.79711	0.625881	1.24375	0.615473	0.427649	0.851291	1.65177	0.631289	0.426731	0.926282	0.659068	0.871726	0.303715	0.805265	0.748438	0.853457	0.898011	1.08107	1.02019	0.917437	1.28648	0.677384	1.52269	0.551302	1.17835	1.01476
U-50131321-003S	ERNIE-XIV-0	Low-High-Med	3	T-41	LOW	1.20215	1.77757	0.092296	0.323104	1.23761	1.09335	2.03655	2.06577	1.03808	1.34677	1.49261	1.4597	1.59234	9.09104	4.00098	1.86828	1.25044	1.15167	0.820093	2.00433	2.01818	1.60398	0.562177	1.50984	1.85439	1.07017	1.99102	1.97955	1.19857	2.02672	0.607048	1.26585	2.81344	1.73356	1.628	1.81466	1.14687	1.15102	0.997674	1.32003	2.74413	1.09228	4.80718	2.97863
U-50131228-003S	FALINE-SQS-1	Med-High-Low	6	T-41	MED	0.952053	1.90503	1.67718	2.48765	0.957855	0.901461	0.790587	0.518234	0.990451	1.12255	0.861464	0.678502	0.963936	0.399173	0.565634	0.912749	0.744727	1.07829	0.736746	0.56874	1.03523	0.657535	0.892403	0.649748	1.20463	1.48113	0.364951	1.72773	0.37908	0.728081	1.18075	0.829971	0.43377	0.599536	0.710078	1.32618	1.28152	0.85725	0.732111	0.558856	0.50991	0.837228	0.744513	0.688644
U-50131171-003S	FLUBBER-149AB	High-Med-Low	1	T-41	HIGH	0.70659	0.215112	1.16034	1.73719	0.543406	0.539391	0.261875	0.358511	0.593694	0.688186	0.699911	0.294248	0.656983	0.876827	1.34176	0.883616	0.604854	0.678797	0.466133	0.605594	0.495147	0.856146	1.6484	0.428882	0.33153	0.310845	0.473315	0.904787	0.34304	0.543594	1.12738	0.958534	0.389835	0.724395	0.592841	0.715208	0.761223	1.00579	1.36854	0.981595	0.697433	0.88204	0.904145	0.695407
U-50131498-003S	FRONTIER-1971400	High-Med-Low	1	T-41	HIGH	0.685907	0.827301	0.42558	0.309409	0.783248	0.521568	0.425308	0.369674	0.543333	0.689104	0.661064	0.376801	0.459251	0.327878	0.274015	0.732705	0.67266	0.706726	0.753947	0.686288	0.441244	0.744141	1.49919	0.372307	0.694393	0.444951	0.610384	0.655916	0.177317	0.717473	1.3309	1.00031	0.455108	0.814818	0.740399	0.995038	0.875932	0.963018	1.39819	1.06648	0.504485	0.786862	0.328275	0.575527
U-50131552-003S	GALILEO-0973102	High-Low-Med	5	T-41	HIGH	1.60109	1.82251	13.551	4.82067	0.835415	0.725622	0.970222	0.283897	1.08283	1.10135	0.554894	0.522477	0.959513	0.255486	0.393701	0.88683	0.501307	0.916322	0.57348	0.182823	0.911753	0.795978	0.891233	0.684571	0.562026	2.12073	0.128151	1.22589	0.340148	0.360007	0.285385	0.815106	0.056383	0.366887	0.834076	0.846053	1.00163	0.556089	0.689822	0.225601	0.339685	0.656236	0.221926	0.298001
U-50131483-003S	HARD ROCK-1971702	High-Low-Med	5	T-41	HIGH	2.57943	1.24877	8.63426	5.70421	1.23113	1.23987	0.857549	0.581923	1.45152	0.918645	0.719208	1.04773	0.668387	0.281743	0.799048	0.941457	0.930433	1.19069	1.09733	0.888655	0.789433	0.752951	1.05692	0.857584	1.01277	2.80425	0.958724	1.51871	0.502601	0.914992	1.19996	1.76751	0.45537	0.66414	1.21995	0.701542	1.15068	1.01368	0.98955	0.59886	0.744765	1.00477	0.77982	0.699562
U-50131567-003S	HERCULES-0973103	Low-Med-High	4	T-41	LOW	0.632056	0.918914	0.209955	0.625829	0.782728	0.923245	0.926498	1.21338	0.636088	0.892572	1.16706	1.31093	1.17245	1.03502	0.767901	0.692143	1.20379	1.11722	0.87524	0.566692	1.18475	0.960454	0.93392	0.445554	1.32297	0.908054	0.346431	0.367685	0.948992	0.792265	0.602332	0.735518	0.665114	1.05904	0.767405	0.935247	1.19572	0.691866	0.96277	0.549589	1.06896	0.544298	0.665549	0.773117
U-50131108-003S	JOAN-2406561	Med-Low-High	2	T-41	MED	0.879319	0.844532	0.447802	0.736388	0.557753	0.89954	1.66212	0.981439	0.770025	1.17039	0.899164	1.01984	0.856109	1.3102	0.873375	0.502805	0.825345	0.967404	1.19109	0.669485	0.766729	0.705066	1.02931	0.655095	0.971917	0.764095	0.435755	1.22491	0.517851	0.73778	0.810959	0.890609	0.755565	0.780674	1.12732	0.996348	0.962019	0.801161	1.06875	0.601386	0.887671	0.782984	0.762879	1.25835
U-50131159-003S	JUMANJI-149AC	Low-Med-High	4	T-41	LOW	1.0499	0.525584	0.334782	0.70747	0.996875	1.21544	2.12324	1.256	1.12404	0.692311	1.52391	1.24517	1.30804	3.93925	3.34451	1.43836	1.43204	0.979999	0.533217	1.34768	1.29148	1.19995	0.453144	0.99977	0.673715	1.00611	1.24564	1.18554	1.2393	1.02448	1.20047	1.00069	1.06188	1.79547	1.08456	1.02523	0.819683	0.508886	0.599115	0.920563	1.38836	0.841286	0.63791	2.48722
U-50131111-003S	LEEPER-088AB	Med-Low-High	2	T-41	MED	0.715756	0.7604	0.469307	0.247793	0.852357	0.710326	0.457419	0.737021	0.759766	0.831831	0.785068	0.764476	1.31465	0.199232	0.246901	1.08209	0.638205	0.778911	0.569689	0.773848	0.822025	0.932089	0.940312	0.515071	0.498066	0.510567	0.801486	0.910297	0.620301	1.13355	0.504163	0.797341	0.44456	0.670386	0.746585	1.2774	0.862998	0.730784	0.923736	0.049739	0.694075	1.06135	1.32401	0.978929
U-50131258-003S	LINCOLN-PDT-0	Med-High-Low	6	T-41	MED	1.20894	1.04476	0.092296	0.443667	1.99562	1.13588	0.862459	0.954199	1.17487	1.69379	1.28374	0.858321	0.661686	0.717188	1.04913	1.81197	1.6549	1.41348	1.86519	1.94101	0.779149	1.03883	0.800356	1.17549	1.44123	1.23995	2.95562	2.22887	1.08041	1.43686	3.93347	3.78693	1.31854	3.12787	1.4684	1.09695	1.8378	2.74867	1.52921	3.55628	2.10865	1.5674	1.53028	1.72589
U-50131363-003S	MAXIM-1971132	High-Low-Med	5	T-41	HIGH	1.06371	1.22124	1.20372	1.71764	1.51722	0.862437	0.500769	0.778137	1.06219	0.839197	1.27628	1.2348	0.878704	2.16125	1.83084	1.29599	2.15014	1.02005	1.1919	1.01421	2.00765	1.53587	1.49253	1.51889	1.65667	1.19438	0.853428	1.86524	0.508505	1.15628	1.54621	1.71652	0.877652	1.21638	1.33631	0.920776	0.939356	1.62645	1.3398	1.39173	2.48688	1.19419	1.87884	1.39613
U-50131537-003S	MR. PIB-1062404	Med-Low-High	2	T-41	MED	1.22637	1.72801	0.092296	0.304047	1.20049	1.33037	0.932259	0.951186	1.45635	1.03131	1.04281	0.8461	1.43388	1.28327	0.956084	1.4326	1.60316	1.0009	1.54553	1.46483	0.772346	0.879085	0.687367	0.900901	1.51402	1.04103	1.74736	1.28764	1.46072	1.25067	0.812397	1.85055	1.01031	3.1708	1.64653	1.04065	1.11404	1.47497	0.987203	1.7392	1.20877	1.20492	1.90045	1.04447
U-50131444-003S	NUGGET-1972538	Med-High-Low	6	T-41	MED	1.48635	1.6875	5.1019	3.69101	1.13511	1.15686	0.812821	0.527296	1.43362	1.01185	0.816144	0.761577	0.708464	0.199232	0.743121	0.984269	0.934913	1.21937	0.60634	0.523881	0.586881	0.628516	1.25594	0.722814	0.610933	1.63829	0.22026	1.71211	0.616016	0.295179	1.23076	1.25868	0.366015	0.532737	0.92949	1.09075	1.43481	1.06287	1.05042	0.790831	0.657843	0.947162	0.599427	0.598179
U-50131186-003S	OSHKOSH-13XAD	Low-High-Med	3	T-41	LOW	1.03425	0.560136	0.092296	0.509678	0.789833	1.12083	0.66601	1.14985	0.898953	0.991844	0.883359	1.00209	0.810512	0.404581	0.623131	0.745139	1.15053	0.920577	1.05206	1.22877	0.597351	0.6487	0.714812	1.25613	0.816224	0.610173	1.20038	1.41735	1.01273	0.77642	2.15897	1.34654	1.39165	1.3417	1.24121	0.925462	0.998972	0.90777	1.47622	1.35033	0.580365	2.5875	3.77622	0.944696
U-50131306-003S	POLK-ZAV-0	High-Med-Low	1	T-41	HIGH	0.875538	0.876886	0.092296	0.122536	0.770878	0.661725	0.862752	0.717328	1.07312	0.752098	0.9097	0.492371	1.00455	1.54762	4.60687	0.784838	0.979396	0.787327	0.803557	1.27341	0.574978	0.962418	3.97984	0.381019	1.07619	0.70557	1.7306	0.480529	1.32764	1.52491	1.06769	1.5793	0.893035	1.37819	0.969043	0.618315	1.07628	1.28177	1.71814	1.68484	1.5769	1.18841	0.796678	1.6709
U-50131513-003S	PYRO-1582713	Low-Med-High	4	T-41	LOW	1.59917	1.39137	0.896856	1.30136	1.14875	1.17256	1.20675	2.15645	1.16184	1.5768	1.48105	1.77587	1.67339	1.04723	0.998056	1.69032	2.15729	1.40209	1.25377	1.99769	1.19141	1.89603	1.69472	2.402	2.18876	0.991679	2.39931	1.8141	1.92013	1.8109	1.00619	1.28793	1.64409	1.80862	1.762	1.26901	1.21795	1.47751	0.94737	0.92369	1.66846	1.61468	1.5992	2.39669
U-50131420-003S	RED ROCK-1972660	Low-High-Med	3	T-41	LOW	1.25519	2.1686	9.56213	5.06144	0.987508	1.313	0.761825	0.692794	0.951481	0.730187	0.834851	1.15088	0.880423	0.199232	0.831281	0.699115	0.614328	1.15359	0.534794	0.438905	0.782466	1.06796	0.99399	0.734765	0.512233	1.71843	0.185481	2.17315	0.535171	0.362359	0.525779	0.988983	0.478649	0.584002	0.826061	1.16796	1.09406	0.684971	0.733865	0.129398	0.29032	0.962317	0.618164	0.388525
U-50131350-003S	RIO-1971612	Low-Med-High	4	T-41	LOW	0.614113	0.604488	2.01614	2.566	1.16157	0.966632	0.790702	1.05047	1.0183	1.16329	0.883826	0.961944	0.727979	0.269511	1.03473	0.888634	1.08955	1.00477	1.2724	1.04604	0.989705	0.822774	1.03729	1.18701	1.13673	1.04575	1.21576	0.984536	0.989101	0.943168	1.50279	1.19563	0.894379	1.12059	0.815017	1.15156	1.36105	1.0026	2.37081	1.42571	0.716153	0.910291	0.933981	0.715477
U-50131213-003S	SADIRA-GHS-1	Low-Med-High	4	T-41	LOW	1.48847	1.29572	0.699182	2.61061	1.05634	1.44632	1.97315	1.31573	1.54763	1.00907	1.25425	1.16298	1.22838	1.23256	1.76682	1.16138	1.55964	1.14448	0.892387	1.68727	1.26658	1.63458	1.29116	1.08494	1.14174	1.22459	1.63352	1.67352	1.55722	1.70831	0.782515	1.40465	1.44712	4.09776	1.11371	1.03477	0.812812	0.839061	0.623707	1.04012	1.6582	1.09765	0.996215	2.70013
U-50131405-003S	SAN REMO-1972678	High-Med-Low	1	T-41	HIGH	1.13475	1.19975	3.0075	1.90261	1.01298	0.858809	0.652061	0.391681	0.85745	0.731787	0.682431	0.560595	0.484585	0.209153	0.65979	0.715947	0.728903	0.967425	1.08099	0.824804	0.503725	0.596891	0.85363	0.475182	0.524548	1.81721	0.572282	0.911647	0.308054	0.707508	1.15961	1.07309	0.342815	0.529961	0.660974	0.739348	0.965674	0.815626	1.62316	0.781022	0.639383	0.906517	0.714154	0.699802
U-50131393-003S	SANDS-1972962	Med-Low-High	2	T-41	MED	1.12815	0.840918	0.692138	1.24213	0.952996	1.06956	0.765852	1.55062	0.998914	1.14843	1.24816	1.44607	0.821125	0.199232	0.65245	0.945078	1.77902	1.21185	1.56591	1.49623	0.93995	1.04555	1.02988	1.12974	1.773	1.10812	1.71813	1.65945	1.17581	1.60485	1.09883	1.63728	1.13994	1.74228	1.12716	0.964273	1.11011	1.50822	2.14426	1.40707	0.931995	1.28343	0.804402	1.81241
U-50131525-003S	SNAPPLE-1535812	High-Med-Low	1	T-41	HIGH	0.850556	0.504881	1.03238	0.968233	1.05284	0.568695	0.233248	0.536879	0.9433	0.610493	0.710966	0.444915	0.944188	0.74738	0.654673	1.00171	0.546199	0.763691	0.795726	1.12596	0.629228	1.07505	1.82217	0.489307	0.49083	0.614481	1.61763	0.702894	0.616784	0.915503	1.53549	0.866936	0.534813	0.580432	0.907075	0.846017	0.592971	1.17171	0.962606	0.568516	0.610001	1.3881	3.19224	0.801799
U-50131606-003S	SOBEE-1540212	High-Low-Med	5	T-41	HIGH	1.62949	1.43855	4.23036	3.1887	0.605522	0.661497	0.382313	0.412481	1.48431	0.791895	0.506927	0.754196	0.50289	0.490144	0.32504	0.44076	0.43171	0.756937	0.573091	0.362307	0.549999	0.589002	0.495941	0.722061	0.443714	0.971144	0.202489	0.69302	0.177317	0.445714	0.358053	0.503502	0.056383	0.075916	0.916628	0.70808	0.643305	0.556585	0.734712	0.272448	0.340384	0.556679	0.18229	0.261436
U-50131591-003S	TROPICANA-1533186	Low-High-Med	3	T-41	LOW	1.88842	1.28133	6.44181	6.4138	1.23977	1.32557	1.55011	0.9636	0.864509	0.729844	0.793126	1.4856	0.878557	0.765277	2.20248	0.851449	1.22069	0.923271	0.668312	0.767663	0.914061	0.603738	0.94731	1.05263	0.820244	1.28211	0.539305	1.53527	0.530358	1.10793	1.14479	0.992161	0.746127	0.49269	0.960779	0.924779	0.880536	0.691447	0.780218	0.488286	1.15329	0.965362	1.79254	1.06255
U-50131335-003S	WYNN-1973062	Med-High-Low	6	T-41	MED	1.47257	1.11501	1.83591	2.62642	0.67785	0.863658	1.22625	0.729199	1.28038	1.3028	0.770929	0.815345	1.02476	0.918329	0.706549	0.484011	0.456207	0.822822	0.61444	0.517132	0.902739	0.643312	0.548404	0.869993	0.550242	0.849488	0.362194	1.38984	0.649315	0.67468	0.369377	0.615844	0.398034	0.640365	0.904605	1.10285	0.860537	0.811645	0.86345	0.012073	0.84091	0.64087	0.470417	0.656309
U-50131246-003S	AQUATA-FGS-1	Med-High-Low	6	T-83	MED	1.81236	3.22279	0.851402	1.95972	3.16949	2.40187	5.16981	2.51231	3.25496	1.76167	1.88426	2.25823	3.36596	2.74568	4.02956	2.86966	2.4228	1.41758	1.45542	2.19638	6.95885	3.00008	1.25248	3.22741	5.3953	2.15132	2.45139	1.62343	2.41013	2.18662	2.03919	1.3642	4.01335	3.11838	2.12668	1.16472	1.38833	1.37679	0.788847	1.4905	2.68327	1.62512	1.82736	3.76335
U-50131378-003S	BINION-1969626	High-Low-Med	5	T-83	HIGH	0.392314	1.1345	0.092296	0.108761	0.78259	0.504545	1.7796	0.974755	0.69211	1.27381	0.831514	1.42247	1.44511	2.26236	3.01262	1.06263	1.07675	0.525723	2.09373	0.826466	2.55228	0.534983	2.68311	1.12385	1.76035	0.510467	1.0093	1.38102	0.177317	0.783455	1.11924	0.914516	2.22598	0.725862	1.27431	0.600811	0.658105	1.81525	1.65942	1.79194	1.57491	0.65545	1.20221	2.03279
U-50131114-003S	CABERNET-088BA	Low-High-Med	3	T-83	LOW	1.15531	1.2417	1.42874	2.34729	1.27356	1.17116	1.84708	1.84365	1.21796	1.23771	1.0145	1.68727	1.74075	0.822138	0.700431	1.03094	1.14869	1.07687	1.45655	1.33949	1.77602	1.94462	1.14882	3.10206	1.82784	0.836963	1.42147	1.35629	1.25552	1.35383	0.779391	0.82926	2.68184	0.889768	0.981704	1.19425	1.03288	0.911008	1.19339	0.710831	0.80864	1.20084	1.43836	0.708088
U-50131204-003S	EGGNOG-AAS-1	Med-Low-High	2	T-83	MED	0.931881	1.07519	0.231908	0.762397	1.28844	1.34762	2.13546	1.50431	1.4668	1.19447	1.18113	1.11036	1.28365	1.70479	2.50593	1.96803	1.56533	1.10255	1.3375	1.51973	1.6241	0.934339	0.865525	1.1531	3.46727	0.72359	1.29454	1.30236	1.19069	1.37617	0.780321	1.22635	1.25703	1.82723	1.13154	1.14835	1.29654	1.27492	1.63578	1.43533	1.47469	0.807209	1.28418	1.45301
U-50131290-003S	ERNIE-XIV-0	Low-High-Med	3	T-83	LOW	0.387729	1.79094	0.092296	0.18345	1.77885	1.26226	5.40129	3.04703	0.593012	1.6057	3.02297	4.62388	2.20736	15.2586	2.05436	2.97772	2.27158	1.02265	0.841754	1.76951	12.1935	1.46867	0.75042	6.60303	2.17091	1.01147	3.19137	2.11108	1.37684	2.73925	2.49531	1.85493	6.79256	1.94573	3.62557	0.880741	1.00364	0.612272	0.838672	1.73116	4.9838	1.30873	1.5097	7.89517
U-50131231-003S	FALINE-SQS-1	Med-High-Low	6	T-83	MED	0.950319	2.00734	1.03151	1.58473	1.23111	0.903297	1.02645	0.615287	1.36851	1.36481	0.974342	0.822635	2.04357	1.06166	1.64023	1.3306	1.1671	1.07328	0.822484	0.892517	1.05102	1.14006	2.09588	0.812926	1.26059	1.473	0.685383	2.00605	0.67885	0.939522	1.9564	0.938161	0.795378	1.08783	1.0372	1.45745	1.29773	1.07305	0.725656	0.729018	1.19686	0.989189	1.59355	1.73729
U-50131174-003S	FLUBBER-149AB	High-Med-Low	1	T-83	HIGH	1.106	0.610947	2.61252	3.06633	0.795561	0.685263	0.283041	0.39932	0.668	0.701213	0.645449	0.528965	0.51124	0.389117	0.284612	0.61444	0.656342	0.773934	0.80499	0.761538	0.438282	0.588601	0.822268	0.572886	0.486946	1.05388	0.587898	0.860318	0.177317	0.504898	0.925939	1.30406	0.325506	0.495858	0.711275	0.64695	0.774415	0.788652	1.25319	0.913468	0.485225	0.717426	0.458685	0.555182
U-50131501-003S	FRONTIER-1971400	High-Med-Low	1	T-83	HIGH	0.690357	0.287021	0.092296	0.64654	1.28998	0.634713	0.721933	0.574001	0.516014	1.10939	0.757212	0.580823	0.708376	1.57722	0.246901	1.47448	0.79166	0.75811	1.65455	1.01936	0.858954	0.632113	0.242514	1.30835	1.36214	0.209648	1.39199	1.92564	0.444417	0.770958	4.17898	2.0559	2.03148	1.63704	1.20731	0.67126	1.02459	1.56305	1.14665	1.66102	1.84245	1.39768	1.14965	1.61035
U-50131555-003S	GALILEO-0973102	High-Low-Med	5	T-83	HIGH	1.09093	1.26783	7.38069	3.02247	0.778757	0.580094	0.734793	0.345879	1.08111	1.023	0.583067	0.549871	0.589914	0.367701	0.260342	0.608915	0.544637	0.777434	0.562146	0.169668	0.792198	0.831241	0.681014	0.507257	0.611319	1.46917	0.100585	0.651348	0.411331	0.25266	0.603312	0.786451	0.101661	0.356229	0.771846	0.723386	0.776971	0.602585	0.588936	0.206938	0.223384	0.491092	0.155855	0.359397
U-50131456-003S	HARD ROCK-1971702	High-Low-Med	5	T-83	HIGH	2.28356	2.26655	8.4293	4.86959	1.55892	1.03218	1.1235	0.781308	1.30938	0.798904	0.744579	1.44209	0.911081	1.1375	1.01175	1.13346	0.803546	0.957218	0.90712	0.992112	1.62725	1.25363	1.23574	0.828727	1.14093	2.0987	0.75611	0.970307	0.54989	0.891651	1.15159	1.29376	0.533136	0.591689	1.12701	0.846511	0.925692	0.823466	0.882343	0.603106	0.749652	1.19573	2.43317	0.699485
U-50131570-003S	HERCULES-0973103	Low-Med-High	4	T-83	LOW	0.693765	0.786952	0.092296	0.094423	0.705474	0.718647	0.692422	1.60892	0.855636	1.27128	1.28511	1.08856	1.67896	1.35585	0.801984	0.817373	1.55655	1.02014	1.17961	0.846943	1.85214	1.43487	1.24792	0.332896	1.88773	1.11985	0.592537	0.732987	1.45608	0.820443	1.5114	0.869839	1.341	1.82693	0.998985	0.886498	1.13499	1.26774	1.0762	1.85223	1.28854	0.922569	1.74901	2.00497
U-50131078-003S	JOAN-2406561	Med-Low-High	2	T-83	MED	0.960233	1.01547	0.092296	0.23785	0.977343	0.915253	1.23617	1.01729	0.805222	1.63378	0.897099	0.971886	0.96891	3.0765	1.11128	1.06573	1.4005	0.87825	2.10395	1.39458	0.983305	1.34349	3.56216	1.21369	2.11479	1.25027	1.99213	1.53524	1.52925	0.861588	3.12661	1.69342	2.02016	1.73992	1.98249	0.76737	0.984245	1.95726	1.26891	1.31459	1.52432	2.03409	4.52504	2.61029
U-50131132-003S	JUMANJI-149AC	Low-Med-High	4	T-83	LOW	1.1401	1.33697	0.092296	0.687428	1.18611	1.61267	1.93952	1.98987	1.59117	0.959554	1.87191	1.47683	1.5766	3.28661	1.87719	2.19101	1.51636	1.11849	0.699821	1.9156	1.8685	2.99222	2.93607	1.996	0.858719	0.878323	1.56221	2.55072	1.69142	0.940863	1.42259	1.28239	1.95552	3.00565	1.49147	1.23015	1.03053	0.939527	0.634621	2.41128	1.65819	1.18543	1.57932	2.92081
U-50131093-003S	LEEPER-088AB	Med-Low-High	2	T-83	MED	0.428046	0.354744	0.413521	0.368094	0.773487	0.616169	0.593716	1.11392	0.753435	1.09433	0.802433	0.800362	1.3769	0.422346	0.429945	0.857238	0.757331	0.712312	0.663908	0.661857	0.815095	1.00584	1.17891	0.735551	0.896544	0.209648	0.714074	1.31358	0.929739	1.27461	0.583434	0.623809	0.453449	0.442517	0.875744	1.56394	0.673448	0.822728	0.929943	0.712099	0.775481	0.733139	0.892225	0.436684
U-50131261-003S	LINCOLN-PDT-0	Med-High-Low	6	T-83	MED	1.32155	0.425504	0.092296	0.227524	2.04185	1.28935	0.673087	1.0647	1.08846	1.47918	1.32567	0.725625	0.887254	0.882791	1.6627	2.05247	1.63019	1.4605	1.3735	2.07663	0.74897	1.48213	0.558039	1.00023	1.55586	0.841984	3.15547	1.54832	2.07012	1.7933	6.5539	3.76815	1.67508	2.99501	1.36302	0.843002	1.65618	2.42313	1.51852	3.84273	1.88356	1.88497	2.25557	3.94039
U-50131366-003S	MAXIM-1971132	High-Low-Med	5	T-83	HIGH	0.92258	0.592734	1.20067	1.54303	0.948587	0.663927	0.541448	0.654696	0.914543	0.825378	0.838222	0.532489	1.59761	0.397341	0.46563	1.06313	0.778626	0.755211	0.962055	0.941578	1.40919	1.22672	0.980445	0.870051	1.22054	1.00965	0.66325	1.23016	0.631803	1.00381	1.32686	0.771552	0.572561	0.57598	0.916147	1.1516	0.781247	1.21271	1.40814	1.09577	1.03622	0.960665	1.07708	0.986789
U-50131540-003S	MR. PIB-1062404	Med-Low-High	2	T-83	MED	1.30926	1.88071	0.092296	0.210257	1.32809	1.21336	1.40206	0.893381	1.37045	0.955511	1.07962	0.791641	1.42827	1	0.7452	1.49103	1.58992	1.03406	1.53513	1.564	0.868684	1.20245	1.43916	0.816338	1.07134	1.13781	2.06095	1.25786	1.90525	1.27495	1.482	1.83446	1.36427	3.78441	1.61489	1.13265	0.986371	1.34245	1.05201	1.95861	1.5049	1.52488	1.70743	0.883791
U-50131438-003S	NUGGET-1972538	Med-High-Low	6	T-83	MED	1.52228	1.7064	8.21854	4.72776	1.26232	1.2801	0.788832	0.524389	1.55195	1.14073	0.975264	0.669755	0.609002	0.199232	0.671697	0.759404	0.998705	1.2832	0.963609	0.615667	0.566266	0.672623	1.22325	0.769611	0.607361	1.60549	0.390739	1.36946	0.482065	0.767589	1.68541	1.38206	0.391951	0.475252	0.864159	0.944895	1.43114	1.05145	1.11559	0.912326	0.735211	1.24288	1.54718	0.881028
U-50131189-003S	OSHKOSH-13XAD	Low-High-Med	3	T-83	LOW	0.914432	0.459712	0.092296	0.612317	0.680075	1.25028	0.654275	1.29127	0.987206	1.11559	1.02357	0.998288	0.85286	0.521533	0.462809	1.2348	1.1582	0.923065	1.23343	1.19538	1.03447	0.896835	0.592827	1.28114	0.980739	0.507391	1.06315	1.16668	0.808177	0.891681	2.26484	1.25004	1.13375	1.10818	1.2919	0.88681	0.957859	1.00868	1.52218	1.84538	1.00273	2.09007	3.38485	1.13996
U-50131276-003S	POLK-ZAV-0	High-Med-Low	1	T-83	HIGH	0.600538	1.16231	0.092296	0.410373	0.853698	0.63786	0.73319	0.615693	0.972917	0.951225	0.754417	0.70326	1.05885	2.77417	2.35675	0.868951	0.965443	0.796031	0.910153	0.921584	0.817504	0.65481	1.20311	0.588372	0.947377	0.505768	1.00579	0.940565	0.672984	0.993639	1.24443	1.66124	0.64507	0.687279	0.740826	0.679009	1.02799	0.730819	1.28091	1.45564	1.61353	0.903439	0.751498	1.46024
U-50131516-003S	PYRO-1582713	Low-Med-High	4	T-83	LOW	2.10885	1.46117	1	2.67829	1.8933	1.31052	2.20926	2.01814	1.04835	2.11429	1.18072	1.28766	1.27276	0.199232	0.654221	2.1365	2.2584	1.19757	1.66677	2.06608	1.15739	2.2347	0.859148	3.9844	4.48535	0.755893	2.95111	3.37346	1.53735	1.78032	4.24009	2.13934	2.88805	3.10001	2.90511	1.113	1.50209	2.89609	1.11021	1.23491	2.24519	2.07746	2.78297	2.36721
U-50131423-003S	RED ROCK-1972660	Low-High-Med	3	T-83	LOW	0.901462	1.48654	5.67047	4.08991	0.901976	1.31634	1.50564	1.05574	0.784397	0.698467	0.767723	1.83121	0.838204	0.65284	0.379923	0.622926	0.720245	0.972186	0.46917	0.468279	1.90801	0.972301	0.768335	1.06895	0.592094	0.60062	0.15689	1.5455	0.704967	0.506205	0.468544	0.604848	0.545617	0.554191	0.69583	1.10557	1.0271	0.576194	0.638243	0.04847	0.4783	1.0078	0.815551	0.754345
U-50131353-003S	RIO-1971612	Low-Med-High	4	T-83	LOW	1.18591	0.561355	1.26807	1.6036	1.29318	1.05467	1.52649	1.82912	1.66873	1.82438	1.45809	1.22475	0.864745	0.556132	0.616728	2.09415	1.94013	1.33949	2.15696	1.88652	1.18223	2.22066	2.26511	1.44891	1.87453	1.24774	2.50083	1.55486	2.06479	1.76896	2.87135	1.29079	2.11994	2.01294	1.25459	1.36852	1.29794	1.54061	2.67999	2.31053	1.29458	2.65525	4.77186	2.03948
U-50131216-003S	SADIRA-GHS-1	Low-Med-High	4	T-83	LOW	1.61197	0.738654	0.789153	2.2546	1.36337	1.4929	1.01595	1.07696	1.94126	1.5984	1.24106	1.17241	0.940658	2.35461	0.678585	1.83979	1.75484	1.19338	0.916532	1.93954	1.66736	1.96135	4.36402	1.69839	1.14569	1.13044	2.81759	1.80262	2.06605	1.80947	1.9837	1.89624	2.6699	5.7239	1.76831	1.23642	1.06228	1.92172	0.680907	1.80117	0.887108	1.28492	1.29677	2.64349
U-50131408-003S	SAN REMO-1972678	High-Med-Low	1	T-83	HIGH	0.981841	1.05052	3.04311	1.81602	1.03048	0.721424	0.46296	0.369055	0.891233	0.891126	0.737105	0.585305	0.566291	0.199232	0.436053	0.883372	0.853207	0.857784	1.38235	1.0173	0.602611	0.925242	1.85325	0.559089	0.808724	1.74497	0.850819	0.942072	0.61582	0.884315	1.05202	1.18059	0.461269	0.916197	0.808546	0.847678	0.946214	1.10271	1.95034	1.04942	0.548218	1.16625	1.21564	0.845694
U-50131396-003S	SANDS-1972962	Med-Low-High	2	T-83	MED	1.10111	0.728775	0.666676	1.15985	0.728245	0.886898	0.776721	1.09109	1.13055	1.54375	0.98785	1.13572	0.902811	0.226868	0.513787	0.910679	1.41854	0.977076	1.5928	0.839097	0.889453	1.44283	1.4025	1.15032	1.72357	1.25417	0.951047	1.47337	1.1923	0.631349	1.53989	1.49983	1.20875	1.47431	1.04112	0.915502	1.08416	1.92276	1.9078	1.8985	0.932694	2.00934	3.39914	1.39922
U-50131528-003S	SNAPPLE-1535812	High-Med-Low	1	T-83	HIGH	0.974818	0.421697	1.23853	1.16876	1.21381	0.688693	0.335357	0.421395	0.920821	0.714489	0.706811	0.580735	0.755085	1.28158	0.764312	0.961529	1.10302	0.828828	1.14836	1.11523	0.643104	1.04026	1.55021	0.653931	0.584515	0.683489	1.46744	0.980353	0.598549	1.04878	3.32514	1.21608	1	0.665909	1.28376	0.841674	0.792873	1.68357	1.08703	0.870816	0.853978	1.63886	4.65838	1.59422
U-50131609-003S	SOBEE-1540212	High-Low-Med	5	T-83	HIGH	1.21762	1.01474	3.33309	3.29835	0.66105	0.738949	0.409128	0.481304	1.48047	0.883504	0.521116	0.810287	0.493792	0.199232	0.295815	0.475238	0.511675	0.712769	0.646719	0.403048	0.598923	0.644491	0.42605	0.82154	0.523757	0.89843	0.240027	0.635355	0.191178	0.512406	0.677783	0.595148	0.106727	0.218891	0.804661	0.687194	0.541695	0.545873	0.814968	0.347797	0.404488	0.571023	0.37512	0.39434
U-50131594-003S	TROPICANA-1533186	Low-High-Med	3	T-83	LOW	1.00605	0.839769	0.487941	0.951502	1.01657	0.864562	0.795086	0.789169	1.02137	0.878175	0.79246	0.690769	0.824003	0.49304	0.246901	1.27011	0.981549	0.769024	0.600763	1.47367	1.18722	1.33187	3.3306	1.84421	0.906465	0.407881	2.17785	1.81311	1.35216	1.75757	1.20647	0.710991	2.0736	1.11904	1.04681	1.06822	0.840257	1.14866	1.09701	0.740871	0.900633	1.48066	2.71484	1.90349
U-50131338-003S	WYNN-1973062	Med-High-Low	6	T-83	MED	1.02948	1.20436	0.471613	0.888329	0.823707	0.814288	1.18758	1.12847	1.51766	1.46243	1.41188	0.779253	1.28683	2.24962	1.21661	0.756778	0.723199	0.932656	0.939899	0.806874	1.65651	1.0061	0.800891	1.20991	0.933285	0.719518	0.666129	0.684008	1.14217	1.08807	0.715938	0.773527	0.785671	1.027	0.898876	1.36143	0.917387	1.011	1.11331	0.574704	0.999057	0.825355	1.50795	0.669888
U-50131249-003S	AQUATA-FGS-1	Med-High-Low	6	T-125	HIGH	1.19245	0.759331	0.404459	0.864682	1.2871	0.925815	0.844856	0.875893	1.90725	1.13672	1.0082	0.647927	0.849158	1.51284	2.0813	1.35824	1.12673	0.828116	0.784033	1.1685	1.15665	1.242	0.996554	0.398718	2.07774	0.836643	1.17477	0.787178	0.873114	1.27726	0.686722	0.85738	0.780859	0.953226	1.05356	1.2174	1.02579	1.05046	0.905009	0.835629	1.49385	0.808208	1.11916	1.46832
U-50131381-003S	BINION-1969626	High-Low-Med	5	T-125	LOW	0.860658	1.9337	0.092296	0.425898	0.675896	1.20527	3.53994	1.96798	0.804339	0.839375	0.771661	1.52905	1.47445	2.10609	1.9969	0.896346	0.909786	0.737981	1.26917	0.738413	3.45301	0.813836	0.433142	1.56515	1.61575	1.05832	0.659443	0.417087	0.751092	1.00536	0.460171	0.521606	1.44399	1.06776	1.12281	0.945609	0.851099	0.995117	1.99477	1.24368	1.06289	0.444818	0.36819	0.991318
U-50131117-003S	CABERNET-088BA	Low-High-Med	3	T-125	HIGH	0.539015	0.747411	0.381412	0.601995	0.556281	0.605697	0.619712	0.586375	0.922659	1.0457	0.77756	0.75525	0.84449	0.777185	0.748455	0.695812	0.544966	0.794674	1.01479	0.740242	0.682137	0.736603	0.929099	1.11017	0.658334	0.712185	0.70717	0.679109	0.549923	0.706517	0.626453	0.654781	0.640395	0.343347	0.553848	0.930702	0.921226	0.840659	1.25981	0.549432	0.458738	0.719146	0.306168	0.489846
U-50131207-003S	EGGNOG-AAS-1	Med-Low-High	2	T-125	LOW	0.865414	1.12694	0.196813	0.597294	1.43892	2.32135	6.13802	2.58921	1.18561	1.13467	1.90157	1.57761	2.87207	3.16145	2.38428	1.79773	1.69899	1.39802	1.75422	1.61408	1.93283	1.24402	0.562379	1.74624	4.41498	1.14298	1.68001	0.834068	1.51084	1.65375	0.789432	1.2351	2.22744	2.27978	1.07925	1.32492	1.20307	1.1597	1.24432	1.68491	1.99553	0.89867	1.83218	1.43608
U-50131293-003S	ERNIE-XIV-0	Low-High-Med	3	T-125	HIGH	0.65101	1.31147	0.092296	0.066911	0.848976	0.748911	0.67508	1.11156	0.962602	1.00735	1.4137	0.600248	1.37834	1.48986	2.88855	1.01996	0.741448	0.88056	0.84741	1.36388	1.41683	0.973335	1.19612	0.437706	0.748594	0.644725	1.93714	0.623016	1.16995	1.45096	0.79741	1.15212	1.08842	1.15579	0.994598	0.961461	1.07711	1.07816	1.423	1.41061	1.65678	1.09712	1.16002	2.13299
U-50131234-003S	FALINE-SQS-1	Med-High-Low	6	T-125	HIGH	0.810148	1.1526	0.76814	1.14135	1.45132	0.78479	0.434052	0.394827	0.882582	0.928548	0.684731	0.515215	0.830253	0.510133	0.39486	0.88527	0.837685	0.818547	0.85581	0.831204	0.664577	0.555052	1.34535	0.301067	0.954245	1.4599	0.841279	1.23435	0.177317	0.550166	1.43405	1.3041	0.232736	0.472171	0.730477	0.9498	0.939218	0.797637	0.840503	0.740231	0.679681	0.787352	1.14743	0.624943
U-50131147-003S	FLUBBER-149AB	High-Med-Low	1	T-125	MED	1.57455	0.791883	3.52833	5.09365	1.03007	1.33546	0.704675	0.929082	0.94744	0.891926	1.22467	1.46948	0.870378	0.90043	0.979465	1.08024	1.43144	1.32565	1.20132	1.22929	0.845052	0.776573	0.960344	1.53197	0.658967	1.83378	1.02851	2.10896	0.554211	1.14672	2.00198	2.14249	1.03016	1.32885	1.2302	1.03136	1.37579	1.14691	1.67774	1.97266	1.05693	1.36496	1.24467	1.74192
U-50131471-003S	FRONTIER-1971400	High-Med-Low	1	T-125	MED	0.866375	0.797932	0.092296	0.460042	1.07645	1.03651	0.897919	0.981776	0.746133	0.925314	1.00658	0.796764	0.825764	0.199232	0.577066	0.66768	1.36815	0.960776	1.28317	1.3553	0.717689	0.915275	1.4088	1.1885	1.65407	0.6173	1.57577	0.938314	0.625396	1.30821	3.43341	1.66705	1.64189	0.951774	1.03432	0.973395	1.00068	0.997401	1.24683	1.44699	1.13064	1.11621	1.13686	0.862563
U-50131558-003S	GALILEO-0973102	High-Low-Med	5	T-125	LOW	1.1843	1.23718	7.56508	5.06061	1.13009	1.33281	0.957065	1.43851	1.2398	1.21813	1.15858	2.11745	0.949848	0.540861	0.582977	1.04175	1.13995	1.1479	0.932464	0.646382	2.77525	1.2974	0.837852	0.581423	1.53772	1.28862	0.409813	0.804779	1.06624	0.873322	1.25523	1.19271	0.710508	0.965777	1.34033	1.10536	1.24226	0.87006	0.767806	0.471394	0.649833	0.745025	0.728225	0.700231
U-50131459-003S	HARD ROCK-1971702	High-Low-Med	5	T-125	LOW	1.13975	1.02508	3.23949	4.17039	1.02646	1.29478	0.900129	1.23575	0.873857	0.814822	0.925529	1.3563	1.05617	0.794283	1.07548	0.896323	0.776232	1.20402	0.733737	0.74402	1.05813	1.0059	1.01686	1.41629	0.981016	1.26432	0.441046	0.910532	0.882128	1.14738	0.756889	0.806804	0.62568	0.824038	0.937731	1.16259	1.20913	0.737441	0.801668	0.596706	0.99303	0.780029	1.06979	0.96404
U-50131573-003S	HERCULES-0973103	Low-Med-High	4	T-125	MED	0.713342	0.746555	0.315594	0.361915	0.716897	0.591282	0.650995	0.784132	0.70716	1.21136	0.850791	0.619465	0.7032	0.520476	0.702437	0.795377	1.36737	0.859887	0.971782	0.854799	0.875661	0.967626	1.48757	0.169953	1.17145	0.947192	0.687835	2.25058	1.29914	0.800912	1.47745	1.10166	1.13717	1.27519	1.00728	1.16088	1.04106	1.44948	1.24446	1.4434	0.728283	0.851945	0.989651	1.35327
U-50131081-003S	JOAN-2406561	Med-Low-High	2	T-125	LOW	1.03618	1.35342	0.619729	1.10289	0.744428	1.54735	3.52398	1.61071	0.775814	1.06122	1.04084	1.72691	1.38694	2.10308	1.48827	0.546451	0.958773	0.992831	1.11963	0.898709	1.3061	0.815782	0.577154	1.23555	1.117	1.12759	0.554004	0.879532	0.84589	0.929148	0.845058	0.772223	1.26348	0.825496	1.20322	0.898665	0.89916	0.604294	0.790906	0.595403	1.035	0.857845	1.786	1.12887
U-50131129-003S	JUMANJI-149AC	Low-Med-High	4	T-125	MED	0.886391	0.807739	0.690041	0.606173	1.01577	1.0749	0.772752	0.953566	1.16063	0.552359	1.49998	0.659491	0.897169	0.477778	2.43573	1.25337	1.54516	0.993367	0.582724	1.4746	0.75465	1.2011	0.948838	0.872117	0.498137	0.77585	1.61885	1.902	1.18323	0.753547	1.04786	1.50503	0.945747	1.88342	1.06658	1.0072	0.957261	0.815713	0.765919	1.57181	1.16746	0.935155	1.05394	1.53769
U-50131096-003S	LEEPER-088AB	Med-Low-High	2	T-125	LOW	0.731929	0.909723	0.280136	0.588567	1.07959	1.00959	0.845588	1.14711	0.703267	0.960198	0.956322	0.944686	0.934158	0.724213	0.422741	0.877666	1.06239	0.974628	0.941484	0.981682	0.649971	1.16244	0.86138	1.2389	1.3398	0.679796	0.812404	0.879948	1.55082	1.66692	0.620333	0.650646	0.869398	0.976007	0.862909	1.41676	1.0857	0.883339	0.799883	0.747784	0.817084	1.06941	0.913489	0.95802
U-50131264-003S	LINCOLN-PDT-0	Med-High-Low	6	T-125	HIGH	0.833512	0.095647	0.092296	0.145713	1.50651	0.756539	0.435562	0.53515	0.889621	0.936901	0.960512	0.443775	0.536666	0.199232	0.975245	1.33615	1.08706	1.1049	1.12483	1.37114	0.55562	1.00542	1.22807	0.497742	1.03038	1.03001	2.18693	1.23165	1.29569	1.14571	4.06885	2.97648	1.22201	3.57931	1.03424	0.66918	1.38023	2.29626	1.6098	2.58603	1.66074	1.40363	1.03283	0.984336
U-50131369-003S	MAXIM-1971132	High-Low-Med	5	T-125	LOW	1.04976	0.507496	1.74244	2.08019	0.916717	1.29673	0.780751	1.36246	1.02018	1.04053	1.29553	1.12514	0.836139	0.419896	1.18034	0.780761	1.26364	1.17132	1.0786	1.38447	1.06002	1.16082	0.902792	2.27482	1.53232	1.24599	1.32128	0.886133	1.1389	1.6184	2.06421	0.845187	1.51585	1.07138	1.06412	1.25103	1.15746	1.13221	1.86825	1.34577	0.948286	1.17601	1.56954	1.02295
U-50131543-003S	MR. PIB-1062404	Med-Low-High	2	T-125	LOW	1.30397	2.18273	0.092296	0.449156	1.53985	1.53513	1.35995	1.21466	1.28157	0.878811	1.08502	1.3601	1.19996	0.199232	0.915122	1.30297	1.92668	1.17724	1.56228	1.46817	0.715841	0.743475	1.13243	0.983683	1.27852	1.22781	1.42291	1.71405	1.75312	1.33286	0.651643	1.60025	1.25863	3.58175	1.67169	1.09414	1.09993	0.939896	0.895976	1.48358	1.11747	1.06494	1.29555	0.839747
U-50131441-003S	NUGGET-1972538	Med-High-Low	6	T-125	HIGH	1.22363	2.32988	3.81169	2.2507	0.810205	0.829798	0.778265	0.258446	1.30875	1.13378	0.533482	0.379048	0.499812	0.199232	0.427665	1.01014	0.481185	1.05407	0.820401	0.266883	0.548373	0.604215	1.06246	0.634664	0.511401	1.66218	0.266881	1.02179	0.218571	0.383846	1.36659	0.913822	0.206602	0.207037	0.616703	0.958135	1.25993	0.87658	1.00233	0.521251	0.731919	1.00301	0.746466	0.54187
U-50131192-003S	OSHKOSH-13XAD	Low-High-Med	3	T-125	HIGH	0.808545	0.663264	0.092296	0.206827	1.09176	0.829251	0.497267	0.903906	0.910352	0.851526	0.893789	0.723966	0.75417	1.10104	0.721346	1.10837	0.866636	0.967703	1.49209	1.24116	0.582274	0.785387	1.33587	0.790576	0.774942	0.620109	1.46906	1.01015	0.316991	0.711702	5.98892	2.84906	1.54068	1.27269	1.40818	0.652443	1.23149	1.7223	1.73231	3.40587	1.09527	3.05503	4.83713	1.03563
U-50131279-003S	POLK-ZAV-0	High-Med-Low	1	T-125	MED	1.07423	1.59608	0.394041	0.52466	0.962402	1.00784	1.65506	0.726918	1.20484	0.975822	1.01208	1.14964	0.74256	0.947712	1.28019	0.820352	1.26516	1.08691	1.0148	1.19391	0.661818	0.597195	1.03931	0.719761	1.19202	1.38304	1.37433	1.36331	0.881088	1.23979	1.1988	0.752549	0.864282	1.34244	0.992047	1.15207	1.38438	0.957535	0.901323	1.16675	1.07716	0.801503	1.0955	1.98479
U-50131486-003S	PYRO-1582713	Low-Med-High	4	T-125	MED	1.31227	1.31629	0.867102	1.1771	1.021	1.01131	1.11585	0.829676	1.26154	1.62025	0.942996	0.861243	1.41234	1.19127	0.597034	1.31498	1.30711	1.11144	1.17824	1.6725	0.72196	1.63301	1.33744	2.05708	1.695	0.993891	1.86641	2.12367	1.16437	1.27088	2.18109	1.47549	1.34173	1.24907	1.36123	1.46621	1.32409	1.33753	1.38076	1.18761	0.958831	1.47094	1.65767	1.63383
U-50131426-003S	RED ROCK-1972660	Low-High-Med	3	T-125	HIGH	1.39941	4.33241	10.2981	4.56753	0.90702	0.715546	0.61352	0.253123	1.37685	0.800141	0.400397	0.414153	0.77007	0.199232	0.519968	0.536067	0.387449	0.957077	0.567747	0.177544	0.609147	0.899246	1.5793	0.529885	0.538266	2.58365	0.138605	1.60802	0.177317	0.309285	0.428882	0.697755	0.146021	0.153996	0.750214	1.001	1.07088	0.608969	0.712343	0.297606	0.418079	0.745076	0.251651	0.241541
U-50131323-003S	RIO-1971612	Low-Med-High	4	T-125	MED	0.512818	0.813827	4.33903	3.87713	0.871798	0.881417	0.876507	0.824107	0.890256	0.956976	0.945308	0.562971	0.90597	0.199232	0.752408	0.827226	0.875972	1.01733	1.19741	0.687908	0.644644	0.588708	0.815806	1.0595	0.693482	0.723505	0.481945	1.74223	0.607008	0.745215	1.5893	0.937115	0.737064	0.420588	0.542385	1.02714	1.25486	0.831853	2.00309	1.30798	0.571525	0.930501	0.842274	0.742888
U-50131219-003S	SADIRA-GHS-1	Low-Med-High	4	T-125	MED	0.85186	0.482131	0.607389	1.49455	0.892883	0.867986	1.48386	0.782393	1.3662	0.928721	1.05584	0.652574	1.38116	2.05122	2.04894	1.08393	1.0273	0.778632	0.658744	0.910206	1.25971	1.11274	0.536223	0.877905	0.571888	0.777555	0.739427	0.89394	1.16718	1.26472	0.696362	0.920431	0.914586	2.41387	0.808001	0.993865	0.628387	0.491621	0.654059	0.734217	1.11347	0.848934	0.461521	1.60809
U-50131411-003S	SAN REMO-1972678	High-Med-Low	1	T-125	MED	0.965031	1.14962	1.64632	1.68521	1.0441	1.20289	1.34373	0.767835	0.772723	0.991321	1.19455	1.10106	0.863579	1.1039	0.989308	0.820742	1.12555	1.23223	1.13952	1.06186	0.803286	0.855664	1.09297	0.984797	0.94271	1.362	0.752832	1.19612	1.09407	1.33392	0.87406	1.09933	1.10654	0.962203	0.898009	1.27618	1.27385	1.00422	1.47295	1.10767	0.714543	1.20263	0.860249	1.24975
U-50131399-003S	SANDS-1972962	Med-Low-High	2	T-125	LOW	0.692024	1	0.728823	1.45865	0.983695	1.60737	3.25744	2.99787	0.54881	0.751589	1.97021	1.49907	1.66103	1.29965	2.25661	0.750077	1.59017	1.25088	0.815391	1.54461	1.6339	0.81737	0.534805	1.29928	1.98736	1.15721	1.69913	1.20021	0.768531	1.34091	1.20117	1.16738	2.31972	1.6156	0.934164	0.623899	0.974194	0.873353	1.45562	1.42101	1.83486	0.676608	1.00527	1.28397
U-50131531-003S	SNAPPLE-1535812	High-Med-Low	1	T-125	MED	1.72099	0.905578	8.03894	5.04078	0.912933	1.03492	0.529372	0.651824	1.08933	0.921169	0.743906	0.782069	0.784595	0.301834	0.777738	0.839436	0.727315	1.2287	0.996501	0.535905	0.621158	0.763607	1.19458	1.02403	0.699367	1.02767	0.335077	1.04194	0.551022	0.776625	2.02534	0.947413	0.789467	0.468311	1.11017	1.19605	1.35133	1.25021	1.18324	0.625916	0.678399	0.862623	1.15022	0.684065
U-50131612-003S	SOBEE-1540212	High-Low-Med	5	T-125	LOW	1.36505	0.765592	2.83442	2.98505	0.755343	1.04916	0.746523	0.880339	1.35175	1.11898	1.00428	1.04265	0.872883	0.368765	0.38122	0.645373	0.926665	0.924124	0.883632	0.666606	0.62631	0.994981	0.635463	1.50756	0.86079	0.605839	0.393072	0.857125	0.799483	0.936072	1.27911	0.623061	0.921329	0.548791	1.07063	1.16825	0.784563	0.709447	0.92662	0.417711	0.502415	1.01362	0.449669	0.830084
U-50131597-003S	TROPICANA-1533186	Low-High-Med	3	T-125	HIGH	2.0365	1.63951	7.36028	5.07901	0.910426	0.745526	0.758716	0.53541	0.916818	0.65776	0.603985	1.03628	0.835361	1.52066	1.84701	0.532525	0.622516	0.810267	0.506636	0.36262	1.12578	0.542107	0.591193	0.637884	0.577022	1.54828	0.168788	0.704443	0.177317	0.664025	0.569873	0.726692	0.155401	0.239348	0.705378	0.666655	0.661117	0.504356	0.775969	0.272428	0.542487	0.523956	0.224893	0.550251
U-50131309-003S	WYNN-1973062	Med-High-Low	6	T-125	HIGH	1.07726	1.29644	0.653465	0.941731	0.615298	0.49626	0.470935	0.44009	1.56537	1.6779	0.649908	0.545453	0.917284	1.50232	0.938068	0.408351	0.409213	0.694617	0.768793	0.266924	0.519662	0.90671	0.760065	0.765864	0.636361	0.831806	0.243444	0.634034	0.507238	0.498005	0.385092	0.593752	0.264071	0.553985	0.861727	1.14071	0.809245	0.873185	0.834496	0.401302	0.602729	0.592536	0.460134	0.453844
U-50131252-003S	AQUATA-FGS-1	Med-High-Low	6	T-167	HIGH	1.14602	1.40402	0.392655	0.839846	1.01567	0.867119	1.23461	0.910219	1.94277	1.06211	0.883667	0.724867	0.897628	0.8186	2.22515	1.824	1.20127	0.805899	0.859756	0.925845	2.70237	1.26039	0.589382	0.711563	1.8422	1.55126	1.02989	0.617369	0.638712	1.1275	0.471232	0.382702	0.337809	0.751587	0.953557	1.10898	0.975118	1.02095	0.852407	0.74427	1.04948	0.712356	0.792324	1.20634
U-50131387-003S	BINION-1969626	High-Low-Med	5	T-167	LOW	1.13485	1.66108	0.092296	0.226296	0.775684	0.972298	2.45102	1.99005	1.11078	1.32727	1.05377	1.11831	1.39335	1.07176	1.23942	5.43393	1.60344	0.951961	2.73945	1.80111	1.94705	1.53837	1.61739	1.84418	2.87322	1.18985	2.36555	0.413191	1.77998	1.65515	1.45877	1.06987	3.20698	2.92548	1.61943	1.13558	1.05256	1.99157	3.22213	2.98403	1.12112	1.05485	0.923242	1.63581
U-50131120-003S	CABERNET-088BA	Low-High-Med	3	T-167	HIGH	0.806479	0.827532	0.187126	0.37597	1.16395	0.765134	1.04191	0.913593	1.25377	1.30338	0.912814	0.87799	0.959439	0.471827	1.06784	1.08223	0.989342	0.933344	1.52591	1.24785	1.09312	1.19046	1.99404	1.80432	1.16328	0.790054	1.48536	1.04415	0.848712	1.03662	1.12019	1.42349	2.09309	0.528831	0.787018	1.02651	1.10594	1.62226	1.34917	1.16138	0.874098	1.33777	1.34453	0.918956
U-50131177-003S	EGGNOG-AAS-1	Med-Low-High	2	T-167	LOW	0.894641	1.06016	0.092296	0.361316	1.39791	1.65237	3.22759	2.51555	0.984501	1.05589	1.3973	1.10365	1.42255	1.89253	2.66677	2.25239	1.72736	1.14478	1.5544	1.98199	2.37424	1.52475	0.968206	1.38743	2.84834	0.842556	2.07213	0.814574	1.67252	1.66336	0.996616	1.29448	3.11583	2.72037	1.27153	1.19599	1.31155	1.47945	1.53284	1.87705	2.21257	1.02728	1.50284	1.63558
U-50131297-003S	ERNIE-XIV-0	Low-High-Med	3	T-167	HIGH	0.580504	0.977257	0.092296	0.068078	1.05103	0.717542	1.92969	1.10082	0.592455	0.700105	1.19949	0.635726	1.87813	7.42085	3.10169	1.75996	1.22247	0.636489	0.652551	1.09613	3.1637	0.75159	0.242514	0.816854	0.731648	0.828712	1.34447	0.444656	0.771746	1.37213	0.936784	0.982705	1.64825	1.1233	1.12192	0.636097	0.571589	0.420402	0.904975	1.21494	2.82508	0.891623	0.770008	2.92701
U-50131237-003S	FALINE-SQS-1	Med-High-Low	6	T-167	HIGH	1.24386	1.76475	4.01767	3.75617	0.930336	0.638235	0.578971	0.285019	0.926922	0.865006	0.604985	0.557141	0.872185	0.590289	0.386614	0.733441	0.466843	0.848526	0.82977	0.539176	0.622771	0.411202	0.91868	0.473294	1.23039	3.12734	0.364539	0.8475	0.177317	0.430971	0.947875	0.710432	0.072799	0.373954	0.575551	0.90838	0.997724	0.734344	0.86868	0.610026	0.5287	0.663304	0.472294	0.499782
U-50131150-003S	FLUBBER-149AB	High-Med-Low	1	T-167	MED	1.15635	0.636918	1.8947	3.041	0.865064	1.15952	0.444929	0.810944	0.737032	0.764536	0.865493	1.01804	0.601459	0.586633	0.624457	0.873353	0.9764	0.926493	0.894287	1.104	0.677445	0.676211	0.519477	1.22935	0.643991	1.17837	1.00633	1.71374	0.652614	0.82857	1.53926	1.55163	0.814181	0.974751	0.924517	0.840031	1.02827	0.909059	1.07922	1.24877	0.534084	1.05964	1.46344	1.07243
U-50131474-003S	FRONTIER-1971400	High-Med-Low	1	T-167	MED	0.962296	0.720888	0.567911	0.781495	0.720419	0.873428	0.677384	0.843143	0.704303	0.907295	0.84495	0.577189	0.723216	0.294232	0.365662	1.03594	0.918168	0.852126	0.965981	0.900164	0.619174	0.874121	1.00194	0.785016	1.16175	0.792289	0.856283	0.725436	0.879047	1.03453	1.45047	1.14144	1.07226	0.899757	0.788679	1.03794	0.936253	1.07309	1.46524	1.03782	0.840003	1.14395	1.50287	0.864901
U-50131561-003S	GALILEO-0973102	High-Low-Med	5	T-167	LOW	0.860289	0.891421	4.89196	4.1752	0.83577	1.14617	0.848568	1.08001	1.06005	0.957906	1.02851	1.22519	1.11204	0.783657	0.821101	1.06072	1.30662	1.04589	0.7621	0.603224	1.75903	1.38223	0.793774	0.654465	1.12503	1.08968	0.190943	0.756518	0.982831	0.314005	0.910461	1.10467	0.471174	1.00917	1.17323	0.999001	1.11232	0.703813	0.732701	0.653203	0.663859	0.671556	0.488816	0.800306
U-50131462-003S	HARD ROCK-1971702	High-Low-Med	5	T-167	LOW	1.39726	0.909196	0.33855	0.837463	1.89609	1.61826	1.74799	1.85271	1.4206	1.39728	1.44063	1.15421	1.47333	0.979379	1.94477	2.52632	2.02693	1.29902	1.3287	2.4867	1.93494	3.11616	3.17568	2.95676	2.15043	0.593421	2.7091	0.83372	1.99988	2.20553	1.88692	1.2715	3.18581	2.68122	1.76806	1.41305	1.5322	1.74319	1.13703	1.85252	1.66231	2.79581	4.58507	2.25997
U-50131576-003S	HERCULES-0973103	Low-Med-High	4	T-167	MED	0.732076	1.17827	0.235482	0.692607	0.688599	0.859678	1.09116	1.21687	0.720767	1.13436	0.830159	1.55739	0.907741	0.464667	0.662739	0.674169	1.17452	0.898862	1.06959	0.73452	1.37073	0.872336	0.849787	0.266858	1.37842	1.39738	0.791465	0.953388	1.0888	1.0191	1.17219	1.24331	0.662169	0.906177	0.84482	0.932474	1.17509	0.987863	1.2832	0.874151	0.8644	0.65989	1.09649	1.47602
U-50131084-003S	JOAN-2406561	Med-Low-High	2	T-167	LOW	0.934569	1.32496	0.092296	0.326362	0.882987	1.10516	1.2017	1.6578	0.94007	1.5559	1.08372	0.873914	1.08754	0.633861	0.649249	0.759226	1.29207	1.08268	2.08417	1.77779	0.899301	1.72911	0.758327	1.217	2.67182	1.0091	1.99325	0.986694	1.18401	1.12477	1.792	1.22405	2.12136	1.91116	1.71107	1.12073	1.16916	1.11933	1.18081	1.44283	1.21805	1.73638	2.36947	1.791
U-50131135-003S	JUMANJI-149AC	Low-Med-High	4	T-167	MED	0.60745	1.63477	0.092296	0.377314	0.904924	0.953237	1.12921	0.794774	1.45382	0.557597	1.60776	1.41532	4.24455	10.0951	2.81414	1.70555	1.13415	0.859811	0.486937	1.2832	1.92647	1.89756	2.0172	2.06091	0.540768	0.868785	1.29071	1.47335	1.34262	0.829164	0.96153	0.998858	1.70537	2.1187	1.63958	0.98932	0.884032	0.85805	0.524265	1.11813	2.03971	1.00246	1.48172	3.94496
U-50131099-003S	LEEPER-088AB	Med-Low-High	2	T-167	LOW	0.890656	1.11071	0.092296	0.247254	1.41786	1.02667	0.6903	1.55882	0.975478	1.27671	1.21495	1.09987	1.12524	1.19201	0.543555	1.20953	1.29334	0.9785	1.19388	1.84188	1.11493	1.7744	1.8681	1.20806	1.64938	0.804819	2.14986	0.911816	1.84907	1.95832	1.18757	0.688364	1.19123	1.00705	1.37905	1.43689	1.21052	1.37028	0.972132	1.54209	1.09208	1.38512	1.40847	1.54852
U-50131267-003S	LINCOLN-PDT-0	Med-High-Low	6	T-167	HIGH	1.41376	0.556361	0.092296	0.202153	2.09574	1.02587	0.474381	0.55492	0.888481	1.05328	1.34712	0.465457	0.650711	0.199232	1.67545	1.95507	1.36192	1.32387	1.14045	1.71741	0.846765	1.37588	4.15764	0.534711	1.20313	0.712577	3.09086	1.45649	2.19157	1.38955	11.295	4.78239	2.3336	4.79177	1.34058	0.790004	1.57081	3.07605	1.58698	4.10186	1.60682	1.95239	2.09005	1.40887
U-50131341-003S	MAXIM-1971132	High-Low-Med	5	T-167	LOW	1.6414	1.06186	1.23518	1.55457	1.06151	1.66359	2.34217	1.19442	0.954386	1.09504	1.26375	1.07456	0.847545	0.515997	0.851401	1.06544	1.43108	1.30236	1.15116	1.56527	1.06098	1.17555	0.892008	1.46698	1.36089	1.46111	1.41372	0.757003	1.385	1.68092	1.69166	0.865471	1.64886	1.36586	1.14707	1.37331	1.34995	1.32206	1.54231	1.63268	1.31048	1.48619	2.06243	0.959488
U-50131546-003S	MR. PIB-1062404	Med-Low-High	2	T-167	LOW	1.67842	2.59722	0.092296	0.389625	1.43117	2.11098	1.96175	1.66515	1.87174	1.19172	1.12347	1.62276	1.32451	0.691815	0.934531	1.78097	1.8168	1.26894	1.76354	1.71634	1.09838	1.18485	0.725828	0.929757	1.75076	1.50921	1.97218	1.60229	2.01485	1.54997	0.99178	1.27116	1.88949	3.23763	1.94851	1.263	0.983398	1.32178	0.787687	1.34803	1.28555	1.32321	1.93902	1.11528
U-50131447-003S	NUGGET-1972538	Med-High-Low	6	T-167	HIGH	1.29922	2.1028	2.52677	1.94139	1.09971	0.941152	0.809936	0.329194	1.56713	1.22517	0.769692	0.450023	0.833282	0.318965	0.425432	1.02057	0.759868	1.21062	1.07485	0.729394	0.579952	0.768862	1.072	0.726527	0.648846	2.01153	0.472992	1.238	0.254485	0.700273	1.85001	1.13674	0.289618	0.433989	0.890166	0.988172	1.31047	1.15692	1.1298	0.768065	0.777987	0.968208	0.515841	0.501275
U-50131162-003S	OSHKOSH-13XAD	Low-High-Med	3	T-167	HIGH	0.694295	0.737149	0.092296	0.127601	0.634988	0.645151	0.357273	0.482745	1.19152	0.771799	0.881416	0.342982	0.588952	0.496251	0.380332	1.48357	0.641894	0.903866	0.662674	1.13348	0.717188	1.3796	2.72623	0.530435	0.476147	0.209648	1.27486	0.527972	0.66682	0.872887	2.10839	1.14028	0.771773	0.703268	1.01092	0.865039	0.854838	1.37453	1.29903	1.69308	0.587806	1.91866	1.79042	0.802394
U-50131282-003S	POLK-ZAV-0	High-Med-Low	1	T-167	MED	1.09325	1.25288	0.092296	0.436392	1.28458	1.11828	0.961768	1.28129	1.29514	1.18977	0.975987	1.35129	0.763353	1.05066	1.71997	1.21413	1.31542	1.00666	1.07494	1.41972	1.07098	0.822587	1.11944	0.708728	1.54421	1.40506	1.51331	1.58876	1.19553	1.38842	1.3192	1.35345	1.16023	1.59193	1.12107	1.2184	1.20254	1.04072	0.972352	1.46229	1.54167	0.884288	1.06396	1.82305
U-50131489-003S	PYRO-1582713	Low-Med-High	4	T-167	MED	1.20855	0.941171	0.298132	0.664934	1.4995	1.12301	1.20151	1.06768	1.06705	1.58235	1.32879	1.12811	1.95085	4.26027	1.42561	1.74573	1.82513	1.16251	1.38113	1.89433	1.61373	2.07818	1.49247	2.42489	1.93349	0.85431	1.94224	1.495	1.90762	1.60429	2.97729	1.49888	2.48633	2.14588	1.88821	1.44516	1.30134	1.84288	1.24118	1.6456	2.2392	1.73279	1.48345	2.60771
U-50131429-003S	RED ROCK-1972660	Low-High-Med	3	T-167	HIGH	1.49778	3.5857	10.9158	4.79443	0.950248	0.755086	0.545508	0.267451	1.48302	0.91352	0.42043	0.403053	0.661825	0.199232	0.399935	0.55668	0.429382	1.01281	0.587754	0.241431	0.684189	0.990452	1.60738	0.601494	0.59104	3.13259	0.194651	0.906934	0.177317	0.458536	0.416835	0.746855	0.09331	0.219697	0.840356	1.02645	1.12888	0.730863	0.796431	0.308905	0.353627	0.770817	0.460607	0.236796
U-50131326-003S	RIO-1971612	Low-Med-High	4	T-167	MED	0.413648	0.644084	0.876124	1.60686	0.860084	0.848629	1.77631	1.51013	0.661928	0.88547	1.47563	0.657254	2.4248	4.39324	1.82792	1.30089	0.937895	0.857873	1.00657	0.826091	1.00309	0.759474	1.53471	1.47066	0.72299	0.209648	0.644406	1.12941	0.463486	0.582434	0.759339	0.665384	2.29705	0.491633	0.667577	1.13514	0.9263	0.697508	1.40425	1.08478	1.69042	0.95063	2.21179	0.740645
U-50131222-003S	SADIRA-GHS-1	Low-Med-High	4	T-167	MED	1.60288	0.851609	0.481508	1.33697	1.3245	1.3908	1.29565	0.841018	1.87151	0.998102	1.50028	0.660509	1.0396	3.26352	1.97918	2.72446	1.26604	1.27687	0.615946	2.43086	2.25654	3.58112	2.86171	2.13091	0.671005	1.21585	2.70196	1.60841	2.42613	1.6427	0.989142	1.12136	2.07744	5.26274	1.30179	1.49494	1.15152	1.25615	0.736845	1.72013	0.994072	1.54011	1.42026	1.55283
U-50131414-003S	SAN REMO-1972678	High-Med-Low	1	T-167	MED	0.987981	0.79015	0.272122	0.472724	1.49782	1.47051	1.08838	1.17705	0.877311	0.987229	1.38492	0.813187	0.830595	0.344319	1.03083	1.16308	1.57736	1.38306	1.47485	1.97904	0.953288	1.12415	1.65962	1.0306	1.29424	1.20077	1.88362	1.02895	1.57526	1.70515	1.50422	1.33151	2.22204	2.3553	1.03791	1.29555	1.2797	1.31585	1.6673	1.71552	1.26419	1.70128	1.43887	0.916397
U-50131402-003S	SANDS-1972962	Med-Low-High	2	T-167	LOW	1.24056	1.02334	1.34023	2.62549	1.08466	1.32279	1.24595	2.06637	0.992876	1.32661	1.14559	1.67834	1.22631	0.450532	0.769145	1.21018	1.95531	1.28885	1.56308	1.44643	1.56928	1.29677	0.460303	1.57296	2.19799	1.58615	1.56198	2.11827	1.63334	1.8022	1.68461	1.44261	1.66393	1.83793	1.19059	0.785065	1.14563	1.95429	1.55644	1.72154	1.23655	1.30066	1.37252	0.869845
U-50131504-003S	SNAPPLE-1535812	High-Med-Low	1	T-167	MED	1.24721	0.928746	1.14112	1.09367	1.13714	1.03182	1.07697	1.66416	1.20271	1.09608	1.10434	1.06431	1.2022	2.0609	2.37116	1.39155	1.65665	1.13755	1.58146	1.75414	1.11007	1.45914	1.23118	1.39568	1.36946	1.07855	2.55502	1.11939	1.23842	1.83089	2.73466	1.51467	2.68136	1.56905	1.51832	1.02374	0.926071	1.97528	1.36654	1.44353	1.55865	2.03765	6.30899	2.35698
U-50131615-003S	SOBEE-1540212	High-Low-Med	5	T-167	LOW	1.1236	0.809798	1.14899	1.6313	0.702553	1.13969	0.784828	1.32341	1.24387	1.06375	0.91607	1.40071	0.783036	0.405204	0.576237	0.86851	0.851918	0.956837	0.743388	0.791452	0.865932	1.10224	0.627735	1.27585	0.722983	0.658515	0.603888	0.744022	1.04905	0.91983	0.973816	0.581147	1.15062	0.829623	1.08114	1.32196	0.794192	0.715987	0.895579	0.271824	0.763663	1.18658	0.697487	0.656778
U-50131600-003S	TROPICANA-1533186	Low-High-Med	3	T-167	HIGH	0.937026	1.11976	0.726041	1.10503	1.30604	0.789619	0.530294	0.480182	0.859161	0.599726	0.676668	0.53543	0.697147	0.911508	1.22116	1.57316	0.906873	0.813698	0.655116	1.28064	1.07331	1.11516	2.91791	1.23618	0.873991	0.327008	1.32881	1.01837	0.911625	1.17004	0.630319	0.57122	1.35724	0.971276	0.988045	0.913086	0.906952	1.17507	0.875294	0.659676	0.966302	1.35665	2.04349	1.03737
U-50131312-003S	WYNN-1973062	Med-High-Low	6	T-167	HIGH	1.15269	1.06696	0.543109	0.850641	0.590502	0.554178	0.339054	0.385783	1.36052	1.28735	0.735792	0.416927	0.782669	1.37748	1.07637	0.622862	0.433505	0.805705	0.684537	0.440447	0.576394	0.871036	0.851704	0.54482	0.518671	1.14331	0.423339	0.518863	0.577485	0.668386	0.600317	0.716503	0.307587	0.649575	0.842729	1.0408	0.831377	1.00521	0.906412	0.445498	0.620243	0.553179	0.504041	0.439593
U-50131255-003S	AQUATA-FGS-1	Med-High-Low	6	T-209	LOW	0.833206	2.30091	0.092296	0.531084	1.47052	1.10488	3.37046	2.35321	0.997941	0.80594	1.28984	1.7397	2.99947	5.46333	6.80357	1.48725	1.86997	0.912357	1.03922	1.15756	2.41368	1.3499	0.655226	1.56585	2.50079	1.46988	1.1941	0.847084	1.59682	1.6883	0.77371	0.438132	2.19494	1.64209	0.964771	0.917985	0.873405	0.619744	0.680342	0.852695	3.49026	0.823288	1.13831	2.53502
U-50131357-003S	BINION-1969626	High-Low-Med	5	T-209	MED	0.887515	1.38082	0.463159	0.748665	0.525981	0.919047	2.01956	1.62485	0.896031	0.773674	0.719664	1.51189	1.29532	2.56546	1.37855	0.891214	0.906704	0.931101	1.1599	0.727979	2.0083	0.676785	0.942384	1.3838	0.941161	1.05827	0.510524	0.770035	0.177317	0.829055	0.561199	0.850726	1.27775	0.866718	1.18333	0.926133	1.20536	1.28745	2.5493	1.45479	0.634218	0.607629	0.538593	0.973521
U-50131123-003S	CABERNET-088BA	Low-High-Med	3	T-209	MED	0.564545	0.903405	0.186895	0.328667	0.847188	0.834992	2.07211	1.2748	1.01021	1.07389	1.12105	1.25571	1.59376	1.74291	1.5267	0.593001	0.763889	0.960544	1.02287	0.690061	1.51317	1.3078	0.905146	2.96601	1.2944	0.94449	0.600869	0.470427	0.965881	0.994443	0.675329	0.689191	1.82102	0.516706	0.655311	1.19329	0.924586	0.723354	0.957251	0.639202	1.16223	0.96894	0.430263	0.811481
U-50131180-003S	EGGNOG-AAS-1	Med-Low-High	2	T-209	HIGH	0.748231	0.831112	0.092296	0.212209	1.0455	0.891878	1.65851	0.939028	0.76943	0.625142	1.00261	0.539517	0.859439	0.440092	1.70785	1.83058	1.04311	0.843906	1.14377	1.45662	1.07628	0.970153	1.27914	0.780985	1.71563	0.751589	1.20292	0.986951	1.24428	0.835503	0.650575	1.12643	1.3089	1.98694	0.775622	0.958422	0.981835	1.33912	1.49288	1.61383	0.969042	1.14513	3.30753	0.809413
U-50131300-003S	ERNIE-XIV-0	Low-High-Med	3	T-209	MED	0.961822	2.16186	0.092296	0.058343	0.850984	0.91331	1.95832	1.87256	1.57774	1.83436	1.55825	1.00171	1.78855	3.87528	2.06701	1.08925	0.825518	1.11374	1.20749	2.07277	1.40137	1.52332	1.43935	1.15301	1.70996	0.809571	2.59034	0.469637	1.72726	2.2497	0.551252	0.84579	2.76022	2.04026	1.32549	1.41962	1.21519	1.52911	1.74805	1.74366	1.86941	1.40396	1.77044	2.69851
U-50131240-003S	FALINE-SQS-1	Med-High-Low	6	T-209	LOW	1.5765	1.41289	1.37247	3.65399	1.76761	1.42868	1.35235	1.04343	1.43564	1.47248	1.1163	1.41041	1.6799	1.07225	1.12364	1.11388	2.01527	1.19999	1.92456	1.55112	1.11275	0.895874	1.46543	1.56268	5.19047	2.50324	1.72449	2.74642	1.30729	1.27683	2.30478	1.46846	1.68568	1.77677	1.30222	1.18461	1.35217	1.50266	1.17559	1.50384	1.64704	1.19639	2.05349	1.72607
U-50131153-003S	FLUBBER-149AB	High-Med-Low	1	T-209	LOW	1.34457	0.919901	3.92031	5.15394	0.945393	1.36487	0.650176	1.2207	0.782653	0.717579	0.987163	1.59838	0.883429	0.473627	0.95426	0.988984	1.16373	1.19614	0.764412	0.811898	0.953974	0.83926	0.909216	1.61047	0.636779	1.18459	0.420337	1.42803	1.00221	0.836469	1.25546	1.09855	1.01536	0.937113	0.825313	0.891247	1.18706	0.731333	0.797147	1.10141	0.723463	0.980799	0.987257	1.24602
U-50131477-003S	FRONTIER-1971400	High-Med-Low	1	T-209	LOW	1.34983	1.16988	0.536013	0.638773	0.914179	1.30062	0.920199	1.54964	1.02157	1.29167	1.08227	1.17725	0.82157	0.199232	0.664978	1.72139	1.15989	1.15078	1.33868	1.60412	0.866639	1.32454	1.55145	1.11667	1.5459	0.856054	1.95176	0.567722	1.27048	1.61119	1.25944	0.86141	1.80636	1.31493	1.26179	1.29392	0.954958	1.21346	1.54544	1.12498	0.875944	1.67617	0.810166	0.650594
U-50131564-003S	GALILEO-0973102	High-Low-Med	5	T-209	MED	1.38356	1.23307	11.8069	5.58516	0.816977	0.895946	0.920887	0.48292	1.22015	0.999506	0.677864	0.624875	0.858052	0.37108	0.538145	0.639424	0.555992	1.03194	0.560585	0.275411	0.812186	1.08382	0.512237	0.557877	0.694102	1.22949	0.091615	1.31984	0.558186	0.216767	0.488201	0.7651	0.175526	0.384993	0.919367	1.12664	1.06736	0.585689	0.617957	0.09805	0.19697	0.412095	0.229311	0.479349
U-50131465-003S	HARD ROCK-1971702	High-Low-Med	5	T-209	MED	1.04133	0.613066	0.269108	0.554065	1.66368	1.47954	2.88967	1.19567	0.979858	1.05291	1.95376	0.811688	2.03352	2.7825	2.7743	2.04644	1.50469	1.27832	1.11139	1.95034	1.41104	1.92458	1.63994	1.70574	1.50336	2.35869	1.67962	0.863114	1.66912	1.92909	1.4975	1.50623	2.19234	1.93739	1.41385	1.48784	1.05472	1.10807	0.905521	1.44049	2.19975	2.04767	1.88203	2.43987
U-50131579-003S	HERCULES-0973103	Low-Med-High	4	T-209	HIGH	0.481144	0.856815	0.556057	0.546182	0.812862	0.460079	0.451184	0.62391	0.589165	0.90564	0.482733	0.826059	0.599201	0.405249	0.302197	0.641831	0.724836	0.645239	0.796678	0.391763	1.30428	0.681847	0.946314	0.111427	0.674826	0.976364	0.441759	1.02427	0.331119	0.445998	0.665155	1.19182	0.308153	0.608474	0.816183	0.784985	0.829765	0.996271	0.887886	0.679229	0.488137	0.553366	0.785763	0.529966
U-50131087-003S	JOAN-2406561	Med-Low-High	2	T-209	HIGH	0.618633	1.03312	0.218801	0.335386	0.459318	0.64219	1.58185	0.752474	0.604724	0.92729	0.859438	0.691437	0.94427	1.57924	1.49287	0.425564	0.63738	0.779376	1.01729	0.503219	0.700293	0.756954	1.78581	0.38419	0.929115	0.401715	0.423136	0.657998	0.372091	0.712278	0.51562	0.617763	0.505376	0.489418	0.811004	0.904925	0.630769	0.759272	0.811536	0.487987	0.741884	0.737328	0.758226	0.876123
U-50131138-003S	JUMANJI-149AC	Low-Med-High	4	T-209	HIGH	0.935814	0.694455	0.625557	0.816128	0.865649	0.740152	0.611935	0.569007	1.20968	0.557028	0.952158	0.718306	0.768171	1.85333	0.480594	0.96897	0.659089	0.882806	0.446805	0.81455	0.719955	0.950165	0.853041	0.390473	0.294586	1.01022	0.590153	0.841987	0.560141	0.556615	0.573138	0.872791	0.341554	0.635897	0.77455	0.794896	0.726262	0.53971	0.668797	0.689428	0.812971	0.725556	0.507962	1.24416
U-50131102-003S	LEEPER-088AB	Med-Low-High	2	T-209	HIGH	0.377565	0.705443	0.092296	0.407333	0.666667	0.41411	0.222235	0.42432	0.63026	0.829343	0.59972	0.428401	0.591756	0.847466	0.764016	0.441715	0.464719	0.675357	0.603459	0.384959	0.434665	0.536998	0.506744	0.499825	0.546521	0.485653	0.256955	0.680853	0.348426	0.911996	0.33275	0.533399	0.113946	0.075916	0.441727	0.886059	0.726581	0.659401	0.922549	0.516363	0.498381	0.545827	0.389676	0.330913
U-50131270-003S	LINCOLN-PDT-0	Med-High-Low	6	T-209	LOW	1.84298	0.897743	0.092296	0.365446	1.96393	1.39118	0.954552	1.22962	1.31455	1.28116	1.48686	1.26062	1.02706	2.2092	0.984563	2.4381	1.81835	1.57265	1.05539	2.09717	0.889207	1.84199	1.77039	1.12659	1.18179	0.910218	3.21356	1.62888	2.30385	1.90342	4.97078	2.4887	2.10308	2.9081	1.34061	1.35669	1.54339	1.46058	1.10566	2.65433	1.9104	1.80682	1.86932	3.11872
U-50131344-003S	MAXIM-1971132	High-Low-Med	5	T-209	MED	1.26425	0.643396	1.47713	1.49154	0.632559	1.07239	1.3598	0.834968	0.772111	1.14258	1.2231	0.75852	0.91314	0.353675	0.695404	0.743834	0.606213	1.16887	0.85021	0.601119	0.887373	0.812252	0.762325	1.04763	0.94897	0.871851	0.358506	1.03211	1.05004	1.08764	0.896449	0.658757	0.600531	0.633355	0.771417	1.5087	1.17328	1.03657	1.43086	0.774162	0.899184	0.960584	1.00378	0.755583
U-50131549-003S	MR. PIB-1062404	Med-Low-High	2	T-209	HIGH	1.07462	2.23328	0.237998	0.327659	1.08152	1.01917	0.488845	0.533584	0.935554	0.698464	0.651211	0.833635	1.04885	0.638102	1.33012	0.697379	0.914985	1.11164	1.19431	0.881113	0.469142	0.587306	1.15461	0.288184	0.531416	1.37477	0.861637	0.687032	0.177317	0.735419	0.638797	1.20201	0.239156	1.00276	1.17132	0.898632	0.988646	1.04262	0.985725	0.769094	0.741197	0.868011	0.519029	0.791575
U-50131450-003S	NUGGET-1972538	Med-High-Low	6	T-209	LOW	1.21448	1.501	2.35593	2.64082	1.23961	1.25283	1.23537	0.698091	1.32806	1.14457	1.02125	0.984181	0.899962	0.199232	0.973052	1.19039	1.43726	1.30797	1.0035	0.683913	0.917792	0.906786	1.68216	1.07506	0.802639	1.43914	0.316743	2.14168	1.03387	0.473923	2.17795	1.36144	0.934291	0.980919	1.02981	1.21907	1.41076	1.24097	0.952958	1.25096	0.99657	1.24179	2.4809	0.935515
U-50131165-003S	OSHKOSH-13XAD	Low-High-Med	3	T-209	MED	0.666043	0.645271	0.092296	0.287642	0.643766	0.923583	0.604198	0.871002	0.855752	0.940633	1.40514	0.643426	1.23697	1.32623	1.11221	1.08214	0.91507	1.07201	1.22283	1.1785	0.841881	0.842333	0.595051	1.2835	0.667995	0.500386	1.12401	1.12439	0.899006	0.740224	1.67618	1.41404	1.61282	1.26124	1.05767	1.02835	0.810762	0.844441	1.37317	2.06937	0.938529	2.13485	3.0147	1.20675
U-50131285-003S	POLK-ZAV-0	High-Med-Low	1	T-209	LOW	1.44764	1.46901	0.092296	0.908362	1.63528	1.61862	1.29824	2.03566	1.23584	1.16737	1.11431	1.98937	1.50172	1.56349	1.00194	1.46049	1.68556	1.27872	1.23517	1.66935	1.42003	1.21707	1.27706	1.28354	2.05922	1.63896	1.7352	1.72994	1.88267	1.80355	0.920624	1.25263	1.66203	1.95693	1.56126	1.09079	1.26506	1.1714	0.813152	1.25805	1.53514	1.10622	1.34712	2.18055
U-50131492-003S	PYRO-1582713	Low-Med-High	4	T-209	HIGH	0.523075	0.767748	0.2916	0.339903	0.607487	0.683802	1.12413	0.757182	0.64934	0.872371	1.02302	0.831737	1.32821	4.97552	2.63517	0.502059	0.55201	0.900883	0.626119	0.422716	0.876472	0.737348	0.806631	0.723187	0.651722	0.772745	0.323504	0.623506	0.578259	0.859492	0.483825	0.695565	0.245679	0.638657	0.989248	0.983019	0.678595	0.539764	0.812589	0.482814	3.89697	0.609099	0.483308	1.1849
U-50131432-003S	RED ROCK-1972660	Low-High-Med	3	T-209	MED	1.085	2.34825	9.01355	4.78307	0.925085	0.873849	0.610319	0.671336	1.09552	0.825244	0.590801	0.963132	0.936927	0.971369	0.439877	0.563415	0.479593	1.16793	0.477705	0.398442	0.842818	0.967571	0.760307	0.782216	0.606673	1.62215	0.161344	1.01539	0.409882	0.638164	0.319285	0.609063	0.310963	0.43793	0.81362	1.37176	1.20376	0.65865	0.801592	0.012073	0.389802	0.893279	0.41283	0.67028
U-50131329-003S	RIO-1971612	Low-Med-High	4	T-209	HIGH	0.518439	0.779229	1.17713	1.33915	1.10188	0.748489	0.702742	1.17243	0.817717	0.955893	0.872763	1.0867	1.08862	0.762464	2.3689	1.16366	0.867375	0.823341	1.21885	0.778895	1.40171	0.625645	0.850199	0.737162	0.74376	0.691365	0.815617	0.794695	0.409067	0.792842	1.11823	1.36066	0.861597	0.075916	0.689725	0.843218	1.03928	0.870346	2.04108	1.54741	0.993174	0.890089	0.650197	0.868446
U-50131195-003S	SADIRA-GHS-1	Low-Med-High	4	T-209	HIGH	0.76281	0.672418	0.462665	1.52583	1.20519	0.962762	1.46026	0.720491	0.835408	0.594228	1.02902	0.867783	1.71811	1.50391	2.5819	1.48206	1.3775	0.878895	0.606981	1.0943	2.80043	1.07259	1.16199	1.01666	0.495071	1.24606	1.04294	1.16487	0.7709	1.17231	0.63866	0.823646	0.996238	2.15853	0.817359	0.770146	0.960815	0.571139	0.72739	0.923605	1.36798	0.960743	0.641551	2.61439
U-50131417-003S	SAN REMO-1972678	High-Med-Low	1	T-209	LOW	1.21803	0.96134	1.28772	0.63565	2.00026	1.61802	1.20552	1.43716	0.931499	1.12009	1.62888	1.35168	1.03716	0.199232	1.09872	1.29398	2.32104	1.60603	1.32261	2.33663	1.13014	1.47021	1.89447	1.44242	1.86513	1.31382	2.25264	1.09203	2.32204	1.94224	1.4606	2.00428	2.65054	2.95478	1.25835	1.60183	1.57484	1.26269	1.43894	2.79105	1.61429	2.06941	1.4332	1.39064
U-50131384-003S	SANDS-1972962	Med-Low-High	2	T-209	HIGH	0.859755	0.579266	1.58407	1.68923	0.642965	0.6334	0.455466	0.443157	0.594942	0.773796	0.807594	0.447111	0.399067	0.199232	0.341807	0.515488	0.629522	0.883501	0.808738	0.536707	0.351518	0.481555	0.591778	0.474983	0.775304	1.06912	0.454555	0.962329	0.429488	0.604109	0.695726	0.856357	0.46135	0.611768	0.604338	0.778167	0.850114	0.97283	2.12113	1.05548	0.537675	0.676306	0.504821	0.455679
U-50131507-003S	SNAPPLE-1535812	High-Med-Low	1	T-209	LOW	1.24419	0.58591	2.36158	2.62222	1.23916	1.14924	0.951249	1.87103	0.892555	0.926915	0.75105	1.46442	1.22026	0.699673	0.84148	0.859686	1.36294	1.01064	1.17978	1.37299	0.9397	0.889829	1.11891	1.22547	1.06825	0.941543	1.64483	1.19542	1.09808	1.46779	2.21001	1.37708	1.73107	1.20756	1.39091	0.994333	1.02655	1.43043	1.15734	1.0048	1.00094	1.14908	2.69924	2.00387
U-50131585-003S	SOBEE-1540212	High-Low-Med	5	T-209	MED	0.825746	0.558279	0.829727	1.15155	0.557605	0.878494	1.04329	0.992082	1.17189	0.870344	0.894475	1.0287	0.785525	0.793335	0.440363	0.589715	0.783376	0.796858	0.649732	0.551235	0.740417	0.745519	0.78057	0.901448	0.543814	0.45345	0.372614	0.89418	0.731579	0.828924	0.822151	0.516283	0.649313	0.601596	0.859665	1.16686	0.744407	0.693787	1.01632	0.541616	0.562607	0.965148	0.264616	0.618455
U-50131519-003S	TROPICANA-1533186	Low-High-Med	3	T-209	MED	1.05242	1.30963	1.28579	1.89738	1.01418	1.09692	1.7906	1.31231	0.830449	0.759656	0.63132	1.74224	1.14901	2.66406	0.915326	0.860299	0.900186	0.821399	0.539677	0.631361	2.19617	0.776387	0.970422	1.24261	0.916257	1.2361	0.485702	0.570567	0.758068	1.27978	0.541973	0.657403	0.826869	0.564144	0.856677	1.23192	0.946494	0.693325	1.05983	0.462608	1.00989	0.698517	0.605253	0.722348
U-50131315-003S	WYNN-1973062	Med-High-Low	6	T-209	LOW	0.901572	0.897983	0.228909	0.354019	0.697747	0.773592	1.56501	1.92288	0.965497	1.18934	0.93445	1.71879	1.59241	2.66246	1.60392	0.806021	0.705103	0.955786	0.85657	0.616357	0.879534	1.11826	0.752778	1.03159	0.852038	0.656226	0.69495	0.334807	1.29922	1.12881	0.408709	0.352116	0.913679	1.32808	1.01902	1.31023	0.98632	0.968528	0.880167	0.605239	1.51966	0.718009	0.894632	0.842225
U-50131225-003S	AQUATA-FGS-1	Med-High-Low	6	T-251	LOW	2.3094	2.33898	0.092296	0.406728	2.00621	1.72187	4.3439	2.78518	2.03005	1.86017	1.15014	1.37056	3.64336	1.19549	2.98273	3.7505	1.954	1.27527	1.43676	2.21659	2.63582	3.41608	3.93147	4.07915	3.87744	3.11559	3.85146	0.857286	2.9383	2.80228	2.33028	1.21999	5.02483	4.82022	1.80973	0.704329	1.61527	2.0513	1.23868	2.08218	2.94689	2.4665	3.3413	4.54425
U-50131360-003S	BINION-1969626	High-Low-Med	5	T-251	MED	0.956146	0.819911	0.092296	0.24057	0.794231	0.929978	3.1363	1.59093	1.28301	1.28165	1.05776	0.934742	2.57502	1.43605	2.00411	1.09629	1.21811	1.00488	2.01214	1.35346	1.98989	1.08891	0.927286	1.55689	1.44123	1.32036	1.93488	0.849862	1.48621	1.3767	1.04712	1.27006	2.36291	2.11641	1.50646	1.20836	1.13642	1.65949	3.23611	2.75499	1.2261	0.956236	0.517432	1.31021
U-50131126-003S	CABERNET-088BA	Low-High-Med	3	T-251	MED	0.888361	0.821125	0.430312	0.910395	1.19252	0.982689	1.38678	1.3701	0.86321	1.10164	0.987702	1.48839	1.20054	0.654163	1.33552	1.01315	1.22365	1.04575	1.49993	1.33967	1.29429	1.09448	1.4086	1.88951	1.47086	0.921899	1.93513	1.12799	1.10597	1.21471	0.922617	1.59699	2.08706	0.808373	0.948029	1.02297	1.2882	1.16541	1.35	1.19786	0.779795	1.21836	1.14018	0.995279
U-50131183-003S	EGGNOG-AAS-1	Med-Low-High	2	T-251	HIGH	0.931025	0.619824	0.092296	0.473242	1.15085	0.857174	1.38349	1.00432	0.95233	0.862072	0.854556	0.723484	1.02701	1.1064	2.66578	1.59766	0.953235	0.756726	1.21468	1.24988	1.47661	0.945975	0.801127	0.575846	1.64862	1.09739	1.79892	0.72102	0.873565	0.867176	0.743536	1.39651	0.718066	1.2588	1.10847	0.94518	0.989173	1.32114	1.43957	1.14193	1.16616	1.04245	1.88462	1.1323
U-50131303-003S	ERNIE-XIV-0	Low-High-Med	3	T-251	MED	0.543978	0.989271	0.092296	0.136641	0.800513	1.01322	4.82571	1.92745	0.554647	0.916416	1.26202	1.69446	2.16288	5.60468	3.4548	1.57856	0.771663	0.793196	0.646454	1.00789	3.26823	1.04335	0.596252	1.03553	0.899408	1.21764	0.956772	0.656207	0.752336	1.44621	0.635054	0.57403	1.08688	0.747393	1.00101	1.04367	0.937999	0.479508	0.978183	0.766566	2.5038	0.680464	0.452044	1.90018
U-50131210-003S	FALINE-SQS-1	Med-High-Low	6	T-251	LOW	2.1479	2.03268	0.092296	2.72088	2.85577	1.41207	0.222235	1.10535	1.41631	2.3236	1.43986	0.860608	1.51596	0.199232	0.246901	2.34324	1.66959	1.32119	2.42533	1.69016	2.06955	1.46966	3.79914	3.33302	8.05759	2.70651	2.64975	4.47826	1.01009	0.934512	4.74055	2.45395	2.64837	3.97901	3.03877	0.888258	1.88664	4.49735	2.07966	4.05461	2.31262	2.56356	3.58182	2.71836
U-50131156-003S	FLUBBER-149AB	High-Med-Low	1	T-251	LOW	1.25456	0.591587	1.24578	2.70839	1.04152	1.64801	0.805895	1.8893	0.941912	1.06899	1.11248	1.48979	0.920949	1.21682	0.7941	1.19434	1.37891	1.15746	1.00375	1.59612	1.38811	1.571	1.28992	1.89258	0.905382	0.841031	1.49703	1.46969	1.60158	1.25294	1.04453	1.10061	1.84987	1.92102	1.33388	1.455	1.26176	1.2663	1.20423	1.8854	1.17305	1.52839	1.40187	1.28708
U-50131480-003S	FRONTIER-1971400	High-Med-Low	1	T-251	LOW	1.08619	1.1345	1.62375	1.82946	1.07146	1.15983	1.0297	1.29244	0.860377	1.14147	0.864211	1.10786	0.801707	0.199232	0.58488	0.869414	1.194	0.999872	1.29895	1.07333	0.74949	0.866019	1.24834	1.27593	1.47122	0.862779	1.13962	1.24134	1.30165	1.14967	1.80996	1.35251	1.73317	0.981683	1.04498	0.883053	0.968016	1.18394	1.30242	1.15179	0.795	1.11027	1.09825	0.707958
U-50131534-003S	GALILEO-0973102	High-Low-Med	5	T-251	MED	1.01823	0.864359	4.65075	3.24634	0.680005	0.859892	0.652948	0.594716	1.21065	1.12674	0.998261	0.523303	0.725342	0.415869	0.57444	0.766938	0.723599	1.01185	0.691534	0.382601	0.895724	1.0612	0.726303	0.402198	0.859115	1.27736	0.237328	1.20097	0.809547	0.369837	0.703391	1.0292	0.316185	0.72167	1.10843	1.27578	1.00201	0.832952	0.748576	0.443315	0.355941	0.544182	0.353414	0.865118
U-50131468-003S	HARD ROCK-1971702	High-Low-Med	5	T-251	MED	1.65763	0.865967	1.55464	1.30552	2.06876	1.6955	3.66326	1.37381	0.971445	1.29308	1.39336	1.45601	1.44177	1.10498	2.22024	2.00004	1.88183	1.1644	1.4093	1.98263	1.69205	1.65605	0.99806	1.67728	1.9036	1.8576	2.35408	1.22601	1.60549	1.79449	0.933787	1.88407	1.9711	2.21297	1.65131	1.33792	1.32018	1.48137	1.28954	1.3388	1.58723	1.69083	1.34516	2.70046
U-50131582-003S	HERCULES-0973103	Low-Med-High	4	T-251	HIGH	0.627712	1.98992	2.32812	2.37809	0.723597	0.664362	0.928494	0.653276	0.629776	1.07848	0.491918	1.76586	0.686974	0.450257	0.542342	0.506175	0.50194	0.744438	0.716892	0.30661	1.98108	0.541428	0.491331	0.255616	0.725074	1.26609	0.165161	0.722731	0.209899	0.494185	0.260264	0.902612	0.134949	0.265092	0.66255	0.701362	0.800946	0.661502	0.826031	0.306322	0.509894	0.425038	0.227584	0.363729
U-50131090-003S	JOAN-2406561	Med-Low-High	2	T-251	HIGH	0.636654	0.912291	0.209493	0.338321	0.543943	0.570487	1.08012	0.464741	0.707958	1.00049	0.676732	0.27992	0.765351	0.609509	1.59238	0.576105	0.474773	0.497062	0.861377	0.418013	0.78072	1.23491	2.44366	0.413305	0.914348	0.447135	0.520701	0.914583	0.571027	0.517039	0.529983	0.48629	0.234693	0.677184	0.815416	1.04064	0.634575	0.824998	0.769598	0.414606	0.863812	0.94538	0.356445	0.605066
U-50131141-003S	JUMANJI-149AC	Low-Med-High	4	T-251	HIGH	0.847127	0.449593	0.247622	0.4322	0.953027	0.762493	0.855414	0.858645	1.28274	0.506901	1.16819	0.556423	0.870752	0.651477	2.68927	1.26386	0.927312	0.777748	0.349038	1.20091	0.912989	1.21868	1.42221	0.391029	0.33338	0.718329	1.00199	0.681573	0.874387	0.65053	0.632371	0.962858	0.479164	1.12575	0.86699	0.793491	0.892898	0.879575	0.879783	1.01209	0.666031	0.792358	0.396764	1.37828
U-50131105-003S	LEEPER-088AB	Med-Low-High	2	T-251	HIGH	0.491045	0.534321	0.100646	0.172707	0.644026	0.424431	0.308821	0.520481	0.657656	0.621857	0.735688	0.353868	0.868518	1.41502	1.4649	1.03734	0.554542	0.686512	0.523129	0.862431	0.639421	0.952842	2.16664	0.380375	0.413377	0.491297	1.00303	0.522084	0.871353	0.972732	0.515123	0.562238	0.422609	0.507232	0.492426	0.978568	0.723173	0.947709	0.897094	0.72679	0.878632	1.27175	1.94126	0.539031
U-50131273-003S	LINCOLN-PDT-0	Med-High-Low	6	T-251	LOW	1.60925	1.04534	0.092296	0.684162	2.37731	1.80978	1.38032	2.36377	1.53487	2.05673	1.58667	1.44205	0.783733	0.199232	0.246901	2.62357	1.50732	1.72806	1.99401	2.49866	1.13232	1.93488	0.242514	1.51483	2.74031	1.36319	3.80571	3.63633	2.35412	2.21847	5.95695	4.17215	2.90914	4.49625	2.1749	0.816234	2.23633	3.49616	1.96785	4.73092	2.2344	3.20618	3.24873	5.57752
U-50131347-003S	MAXIM-1971132	High-Low-Med	5	T-251	MED	1.41858	0.943065	0.437289	0.726615	0.777884	0.967868	0.56883	1.17825	1.19653	1.2149	1.33199	0.775594	1.67623	0.931822	0.561459	1.63226	0.720884	1.21243	1.01778	1.98103	1.14053	2.06861	2.55947	1.22218	1.25274	0.692562	2.18614	0.798823	1.71119	1.29058	1.26368	0.408591	1.23539	1.16119	0.975991	1.91376	1.2244	2.11587	1.95219	1.01459	1.01332	1.61794	1.65298	1.00467
U-50131603-003S	MR. PIB-1062404	Med-Low-High	2	T-251	HIGH	1.20532	1.64617	0.092296	0.270351	1.21046	0.849709	0.453115	0.321483	0.992919	0.731873	0.6205	0.447636	0.965926	0.784668	0.78957	0.965041	0.87704	0.922325	1.19433	1.09437	0.673341	0.840975	1.06891	0.23616	0.702962	1.3028	1.20924	0.829368	0.61521	0.82297	0.736283	1.66158	0.329525	1.51854	1.32329	0.940496	0.806375	1.50947	0.884384	0.947335	0.586387	0.939223	0.424725	0.857227
U-50131453-003S	NUGGET-1972538	Med-High-Low	6	T-251	LOW	1.0496	1.23717	0.712139	0.895707	0.995314	1.24515	1.28622	1.03673	1.19047	0.986469	1.23258	0.955776	1.04721	0.199232	0.893055	1.06688	0.873736	1.31589	0.948855	0.772672	0.893428	0.980307	1.59877	1.04915	0.724977	0.816111	0.472351	1.00886	1.13895	1.03542	1.24616	0.905543	0.999906	0.918136	0.925159	1.22266	1.29358	1.15968	0.98348	1.07677	0.912035	1.47553	1.16458	0.620072
U-50131168-003S	OSHKOSH-13XAD	Low-High-Med	3	T-251	MED	0.900982	0.968675	0.092296	0.360615	0.825735	1.14482	0.911733	1.5234	1.11617	1.14978	1.10573	1.10844	1.1262	1.24714	0.771159	1.48776	1.11307	1.09741	1.33649	1.4381	1.07198	1.05036	1.15661	1.41845	0.889966	1.05723	1.68359	1.5926	0.993452	1.01907	1.47768	1.72023	1.59449	0.873134	1.3873	1.09862	1.21321	1.44824	2.0691	2.38571	1.10262	2.13073	2.17168	1.55841
U-50131288-003S	POLK-ZAV-0	High-Med-Low	1	T-251	LOW	1.30048	1.78247	0.092296	1.00529	1.48992	1.92419	2.24656	2.30425	1.23172	1.15675	1.02216	2.15629	1.49388	1.0982	1.59889	1.27832	1.6545	1.10258	1.16044	1.53035	2.04879	1.13027	1.22801	0.981349	2.45593	1.51953	1.58922	1.00285	1.38463	1.67831	0.722551	1.01535	1.55035	1.37604	1.57917	0.991886	1.27184	1.08505	0.893903	1.33084	1.29846	1.12434	0.947162	1.44892
U-50131495-003S	PYRO-1582713	Low-Med-High	4	T-251	HIGH	1.74362	1.3463	0.5027	0.711714	0.978295	0.833562	0.768031	0.619253	0.769726	1.09703	0.742937	0.467763	0.877927	0.940498	1.16727	1.67849	0.735997	0.88897	0.841524	1.38547	0.738202	1.02249	1.44486	0.748476	1.04506	1.24282	1.4845	1.21301	1	0.922358	0.636526	0.894876	0.809234	0.9633	1.52339	1.5888	0.963487	1.21866	0.835914	0.659112	0.733391	1.03123	0.748419	0.712002
U-50131435-003S	RED ROCK-1972660	Low-High-Med	3	T-251	MED	0.98658	1.94456	6.40283	4.04748	0.780599	0.898921	0.905785	0.640666	1.18062	0.871692	0.609064	0.735587	0.995455	0.68223	1.00288	0.551466	0.538644	1.02454	0.59551	0.37767	0.741975	1.2423	0.863958	0.755121	0.702345	1.71803	0.217132	0.815432	0.621771	0.630204	0.261104	0.549869	0.365199	0.445735	0.700171	1.28043	1.10219	0.680206	0.856721	0.012073	0.341287	0.902174	0.345294	0.671039
U-50131332-003S	RIO-1971612	Low-Med-High	4	T-251	HIGH	0.771718	0.934754	0.914511	1.31893	2.16523	0.992156	0.912564	1.6278	1.0839	1.54472	1.06142	1.68502	0.955073	0.199232	2.79035	2.06756	1.17449	1.12389	2.55251	1.11046	1.47113	0.901222	1.19443	0.916424	1.80464	1.16445	1.82205	0.855308	0.83627	0.700371	2.55802	2.68273	1.18962	1.9914	1.09941	0.625307	1.60055	2.37925	3.09858	2.67053	1.54091	1.93871	2.02658	1.43096
U-50131198-003S	SADIRA-GHS-1	Low-Med-High	4	T-251	HIGH	0.936838	1.34296	0.375288	1.30068	1.05802	0.829914	1.29845	0.396601	1.4874	0.944832	0.7369	0.577245	0.79546	0.952982	2.05264	1.968	1.07412	0.652162	0.578313	1.18932	1.36865	1.59215	1.82571	0.683076	0.683838	0.612224	1.40798	1.66619	0.781941	0.794916	0.381093	0.708201	0.690225	2.24608	1.1293	1.10866	0.743194	0.939162	0.604916	0.609036	0.687176	1.10563	0.519124	0.88426
U-50131390-003S	SAN REMO-1972678	High-Med-Low	1	T-251	LOW	0.924709	1.10143	1.5004	1.48669	1.40162	1.50275	0.761675	1.51711	0.599108	0.893914	1.12667	1.42308	1.06421	1.96774	0.955061	0.894314	1.3056	1.23429	1.07409	1.42434	0.831589	0.881311	0.76436	0.874817	1.03787	1.63072	1.26112	0.921654	1.45509	1.5927	1.40048	1.15615	1.37894	1.69805	0.877165	1.08091	1.14186	0.782434	1.23241	1.15764	1.093	1.48267	1.62244	1.17551
U-50131372-003S	SANDS-1972962	Med-Low-High	2	T-251	HIGH	0.90195	0.569708	0.808951	1.38903	0.947777	0.865435	1.29326	1.1007	0.769233	0.824798	0.826958	0.902473	0.802195	0.820312	0.669811	0.881652	1.09885	0.812998	1.10806	0.957629	0.906965	0.747315	0.702978	0.661693	1.17738	1.10264	0.776056	0.972811	0.534401	0.74144	0.910258	1.49993	1.2463	0.89073	0.860299	0.66758	0.846431	1.42749	2.08816	1.43033	1.01106	1.18607	0.907719	0.748274
U-50131510-003S	SNAPPLE-1535812	High-Med-Low	1	T-251	LOW	1.38766	0.524851	4.58474	3.14668	1.1359	1.12313	0.547082	1.19538	1.12015	1.0584	0.888659	1.08758	1.08034	0.79919	1.04227	0.970368	1.16577	1.1038	1.44464	1.53757	0.674797	1.06713	1.13634	1.18683	1.18185	0.862461	1.96787	1.0485	0.858172	1.43548	2.18606	1.16187	1.5877	0.881018	1.42202	1.16813	0.916286	1.39682	1.21573	0.971903	1.17394	1.66563	2.81331	2.14217
U-50131588-003S	SOBEE-1540212	High-Low-Med	5	T-251	MED	0.993946	0.888889	1.59174	1.7046	0.729189	0.971747	1.12742	0.907701	1.22462	0.909591	0.826533	1.02733	0.705138	0.265662	1.11894	0.744956	0.696801	0.848497	0.921571	0.68628	0.735233	0.724283	0.660227	0.877597	0.668449	0.819884	0.417555	0.825205	0.655647	0.638393	1.00338	0.744037	0.428405	0.636126	0.90455	0.880791	0.761316	0.704978	0.833133	0.361717	0.571167	0.901545	0.230837	0.793814
U-50131522-003S	TROPICANA-1533186	Low-High-Med	3	T-251	MED	1.09126	0.993976	1.14596	1.55717	1.04798	0.977051	1.1901	0.946022	0.800757	0.736868	0.855489	1.01212	1.02775	1.40487	1.10421	1.18976	0.930153	1.01226	0.6234	1.01583	1.19838	1.08102	1.88503	1.14891	0.63364	1.26498	0.925187	0.647637	1.1223	1.34045	1.25325	0.711718	1.0517	0.856738	0.979069	1.19889	1.2309	1.16655	1.20605	0.741483	1.11247	1.39798	0.862464	1.03741
U-50131318-003S	WYNN-1973062	Med-High-Low	6	T-251	LOW	1.05049	0.513162	0.463079	0.893025	0.840271	1.15564	1.78182	1.65521	0.813072	1.14686	0.978506	1.58884	2.02385	3.82981	1.29212	0.822166	0.502962	0.891523	0.745418	0.597756	1.96411	0.939976	0.274947	1.10361	0.687244	0.953142	0.678797	0.556791	0.843744	0.941109	0.481959	0.593768	0.872705	1.05835	1.01887	1.21082	0.539751	0.522633	0.731652	0.489395	1.35494	0.655439	0.534019	0.580217
[truncated: 583 more columns]

## Sheet: Fecal metabolites
Sample ID	ANIMAL_ID	GROUP_DESCRIPTION	GROUP_NUMBER	TIME_POINT	TREATMENT	glycine	N-acetylglycine	sarcosine	dimethylglycine	betaine	serine	N-acetylserine	2-methylserine	threonine	homoserine (homoserine lactone)	alanine	N-acetylalanine	N-methylalanine	N-propionylalanine	aspartate	N-acetylaspartate (NAA)	asparagine	N-acetylasparagine	glutamate	glutamine	N-acetylglutamate	N-acetylglutamine	glutamate, gamma-methyl ester	pyroglutamine*	N-acetyl-aspartyl-glutamate (NAAG)	carboxyethyl-GABA	S-1-pyrroline-5-carboxylate	propionylglutamine	butyrylglutamine/isobutyrylglutamine	histidine	1-methylhistidine	3-methylhistidine	N-acetylhistidine	N-acetyl-3-methylhistidine*	N-acetyl-1-methylhistidine*	hydantoin-5-propionate	trans-urocanate	cis-urocanate	imidazole propionate	formiminoglutamate	imidazole lactate	carnosine	N-acetylcarnosine	anserine
F-50129505-005S	AQUATA-FGS-1	Med-High-Low	6	P-10	CTRL	1.11127	1.07502	0.587191	1.4083	1.18767	1.04259	4.14021	1.3453	0.904883	1.34484	0.872944	0.76144	0.846395	0.703157	1.10692	0.967501	0.910537	1.45213	1.37792	0.765464	2.69956	2.12703	1.13943	0.674797	0.595476	0.608275	0.840645	1.42139	1.25181	1.60435	0.986335	0.661244	2.29488	0.65151	2.8456	3.50936	0.67454	0.804101	1.40101	1.34377	1.92051	1.23761	1.02042	0.618802
F-50129506-005S	BINION-1969626	High-Low-Med	5	P-10	CTRL	0.372763	0.526745	0.150433	1.0005	0.544396	0.28767	0.687774	0.827764	0.383758	0.576809	0.573744	0.733538	1.33866	0.941237	0.2507	0.336839	0.472206	0.834853	0.61318	0.271864	1.11212	0.481272	0.714268	0.476278	0.281728	0.946106	0.582295	0.298616	0.305573	0.508487	0.869374	2.1265	1.49435	1.67849	2.28664	2.61368	0.454019	0.768408	1.05616	0.347284	0.649633	1.12397	0.610535	0.683092
F-50129492-005S	CABERNET-088BA	Low-High-Med	3	P-10	CTRL	1.66064	1.46405	0.772592	1.00939	1.46073	1.49687	3.27586	0.93771	1.63649	2.23312	1.23858	1.76104	0.693773	1.60507	1.50639	1.00144	2.12904	1.23464	1.99921	1.71862	2.3052	2.57626	1.7795	2.37147	1.25125	0.997822	0.169946	1.79219	3.81659	1.58279	1.83711	1.00566	2.30238	1.06347	2.36116	1.51402	2.42193	3.03185	1.13211	1.73586	3.44912	1.44764	0.649433	2.14081
F-50129497-005S	EGGNOG-AAS-1	Med-Low-High	2	P-10	CTRL	1.3954	1.69609	0.276989	1.30898	0.7923	1.24444	2.3222	1.18455	1.46943	0.629056	1.22156	1.54804	0.75798	1.33473	1.00892	0.703578	1.61034	0.935374	1.56858	1.17614	2.22967	0.876599	1.88138	0.848635	0.735903	0.930273	0.918755	0.194288	0.255103	1.83666	1.85131	2.88854	2.17312	1.28208	3.19752	2.15378	1.99585	2.56128	1.15779	1.05265	2.29621	2.34563	0.135076	0.993524
F-50129500-005S	ERNIE-XIV-0	Low-High-Med	3	P-10	CTRL	0.989315	0.514761	0.736172	0.973042	1.02415	0.750283	1.22822	0.304658	0.719497	1.12323	0.979464	0.619713	0.748343	0.310878	1.0028	0.573971	0.551254	1.34078	1.51404	0.689558	1.68462	1.15928	0.73192	0.688324	0.743308	0.873695	0.787199	0.420569	0.451558	1.47825	0.800089	0.725325	1.528	1.0932	1.86278	3.12872	0.450592	0.459029	0.459147	0.833353	1	1.47749	1.90116	0.566764
F-50129515-005S	FALINE-SQS-1	Med-High-Low	6	P-10	CTRL	1.32752	1.16202	0.715356	1.10356	1.35465	1.494	0.867718	1.50601	1.37764	1.0791	1.2031	0.822031	0.729235	0.730142	1.87526	0.472063	1.61126	1.21946	1.50316	1.55803	1.19467	1.23194	1.1252	0.73345	0.377253	1.01773	0.940478	0.847026	1.3773	1.43222	1.2536	0.462785	1.57733	0.223169	1.48724	0.866704	1.77439	1.27684	0.728839	1.31483	0.952531	1.75008	1.0615	1.18655
F-50129495-005S	FLUBBER-149AB	High-Med-Low	1	P-10	CTRL	1.07303	2.21968	1.92111	1.74769	1.7663	1.09234	1.53877	0.059789	1	0.66714	1.06956	2.50372	0.928197	0.977028	0.975615	1.48144	7.09025	0.467683	1	1.10816	1.29496	1.18098	1	0.851592	1.43346	0.879912	1.40419	1.13632	2.69439	1.60316	0.348006	0.844527	0.740455	0.962252	1.63526	0.607857	2.10605	2.97971	1.24115	0.31956	3.75863	2.52818	0.7948	1.8612
F-50129513-005S	FRONTIER-1971400	High-Med-Low	1	P-10	CTRL	1.46194	1.00154	1.88206	1.08458	1.44087	1.38986	0.988315	1.06929	1.50138	1.94991	1.30527	1.49446	0.69867	1.30822	1.11032	0.692958	1.2533	1.38335	1.57855	1.66812	1.24386	1.58558	1.54315	4.91649	0.560546	0.932181	0.680099	1.95484	2.31075	1.18942	0.678043	0.781087	1.71842	1.2831	1.69642	0.698722	1.77829	0.784146	0.773058	1.77736	1.23014	1.17307	0.370155	1.60278
F-50129504-005S	GALILEO-0973102	High-Low-Med	5	P-10	CTRL	2.19253	5.69559	3.6755	1.44165	2.99579	1.77569	1.73606	2.21149	1.66864	0.87045	1.46563	3.97716	0.486742	0.993945	1.62752	2.46709	24.444	0.66187	1.48364	1.94418	0.710789	1.82503	0.94544	3.77582	3.06283	1.28399	0.971675	2.06599	2.93522	1.18269	0.548749	0.951849	0.787796	1.38705	0.746081	0.668363	2.21629	3.20136	1.26832	0.853603	5.8254	2.64496	3.28394	3.96485
F-50129509-005S	HARD ROCK-1971702	High-Low-Med	5	P-10	CTRL	1.36503	1.03248	0.37909	1.30103	0.767165	1.45013	2.18291	0.838836	1.45375	0.58906	1.1646	1.08152	0.711225	1.07366	1.11399	0.670725	2.08419	1.01639	1.62851	1.49889	1.93395	1.78301	1.46384	1.51501	1.26015	1.0258	1.29762	1.51064	3.46182	1.81994	0.95557	2.27199	1.89492	2.00064	1.91137	1.28601	2.63589	2.87763	1.22818	0.962899	3.79327	1.69228	0.135076	2.28466
F-50129507-005S	HERCULES-0973103	Low-Med-High	4	P-10	CTRL	2.26802	5.42578	0.993154	2.60511	4.42814	1.85219	6.04284	1.87515	1.91812	0.816419	1.59644	3.98687	0.862527	1.48535	2.16223	0.841583	10.4149	0.85306	2.44834	2.4952	2.81757	5.15876	1.78222	7.05329	3.26581	0.939583	1.11708	4.16969	19.5942	2.95636	1.39341	2.04211	1.99591	1.00936	2.27263	0.881481	3.32133	3.24746	1.56378	0.654783	9.63369	2.63008	1.22394	2.23119
F-50129498-005S	JOAN-2406561	Med-Low-High	2	P-10	CTRL	0.750611	0.969504	3.0389	1.23312	1.91249	1	0.431873	0.806647	0.868761	0.956294	1.12525	1.49425	0.792615	0.741941	1	0.796894	3.23918	0.501349	0.851331	0.966511	0.616849	0.920369	0.500008	1.22068	1.15615	1.02857	0.839652	0.497684	1.91885	0.854853	1.73547	1.06412	0.80174	1.28089	0.975549	1.00921	0.980601	1.11107	1.18571	0.761272	1.4705	3.02927	3.86304	2.84059
F-50129494-005S	JUMANJI-149AC	Low-Med-High	4	P-10	CTRL	1.27673	1.39906	1.97546	1.48616	2.62373	1.57118	1.60869	0.734032	1.16532	0.449378	0.99728	2.33237	0.23621	0.426227	8.5503	4.7567	2.08391	0.430947	2.57494	1.48301	2.40396	1.60978	0.651586	9.41893	2.01271	0.342773	0.542125	0.333549	1.78362	2.59476	2.85457	0.329026	2.68963	0.227234	0.889919	0.231424	0.79953	1.01215	0.429484	0.277673	7.2946	0.88612	0.135076	0.240153
F-50129491-005S	LEEPER-088AB	Med-Low-High	2	P-10	CTRL	1.00371	1.56931	1.22405	1.1115	1.68072	0.994604	0.791296	0.968338	0.940966	2.12369	0.979465	2.03049	0.835131	1.39972	0.671574	1.18119	1.08413	0.632451	0.709068	1.01908	0.848238	0.925147	0.701817	1.18406	1.41808	1.05768	0.169946	1.77634	1.22948	0.886031	0.324355	1.69997	0.962065	1.33695	1.00808	1.09708	1.74225	1.01304	1.35225	0.465321	2.24083	2.30358	2.41898	2.67602
F-50129499-005S	LINCOLN-PDT-0	Med-High-Low	6	P-10	CTRL	0.900063	1.4931	1.49428	1.53357	1.15616	0.832912	1.05853	1.05317	1.034	2.06184	1.04196	1.73172	0.765206	1.50813	1.09833	0.665267	0.904674	0.698074	1.26665	1.08689	1.21965	1.0746	0.871659	1.00711	0.630108	0.80016	0.674367	0.567436	0.969559	1.19108	2.34199	0.561203	1.46338	1	2.48859	0.87515	1.00493	1.0707	0.915229	1.4775	1.32821	1.36812	0.269509	1.31165
F-50129489-005S	MAXIM-1971132	High-Low-Med	5	P-10	CTRL	1.18574	1.24564	1.84856	1.05906	1.86104	1.09324	0.878055	1.23674	1.14655	0.735512	1.15729	1.13269	0.592723	0.990676	1.24619	1.37584	2.75164	1.13236	1.27261	1.10886	0.824405	1.29077	1.05525	1.18186	0.559765	0.868941	0.84533	1.38646	2.02813	0.845293	0.593714	0.580907	1.0622	0.788979	1.28266	1.65241	1.54718	1.59255	1.35501	1.56309	1.90141	1.86217	0.823429	2.15344
F-50129490-005S	MR. PIB-1062404	Med-Low-High	2	P-10	CTRL	1.17897	1.72468	7.27973	0.834708	2.72862	1.37242	0.550512	1.22083	1.36892	0.851342	1.20401	1.19834	0.903187	1.12707	1.23274	1.92915	1.37362	0.345343	0.98291	1.52002	0.524552	0.772562	1.01657	2.60455	1.40425	1.0013	0.864768	2.46075	1.28512	1.39758	1.01367	0.886226	0.465376	0.840554	0.564554	0.56976	2.04033	1.08128	1.63493	0.578792	1.3496	1.89689	0.946774	1.59895
F-50129517-005S	NUGGET-1972538	Med-High-Low	6	P-10	CTRL	0.974876	1.56711	1.77759	0.765398	1.78472	1.00182	0.432574	0.193426	0.934901	1.23211	1.06916	1.56596	0.311202	0.922874	1.01307	1.69128	5.50835	0.489099	0.844966	1.06928	0.4068	0.813868	0.590696	4.85114	1.5662	0.976169	0.772142	1.34676	1.67639	1.10406	2.44343	0.881571	0.47453	0.685643	0.622925	0.503317	1.25055	1.22955	1.31913	0.644183	1.23917	3.23789	2.77614	3.2783
F-50129493-005S	OSHKOSH-13XAD	Low-High-Med	3	P-10	CTRL	1.10166	0.597197	0.789304	1.24757	0.474573	1.26714	0.738091	0.059789	1.12298	0.968169	1.02203	1.47622	0.898584	1.31487	1.17367	0.937544	11.1044	1.36325	0.89285	1.20896	0.702349	0.623644	0.751938	0.25683	1.26831	1.01567	0.977612	0.45179	0.784048	0.793527	1	0.601502	0.521738	0.879716	1.22091	0.777532	1.05113	1.09024	0.640674	1.177	0.567394	1.23973	1.01248	1.32793
F-50129496-005S	POLK-ZAV-0	High-Med-Low	1	P-10	CTRL	0.884665	0.741331	0.566395	0.982047	0.572357	0.689796	1.25065	0.75749	0.75804	0.410705	1.04428	1.14305	0.694149	1.16213	0.783129	0.759058	1.30872	0.834474	1.12304	0.805568	1.21737	0.818469	1.16372	0.337905	0.856376	0.819312	0.73883	0.395421	0.304976	1.05242	1.66954	0.550518	1.51271	1.14495	2.19267	1.23436	0.806619	0.882937	0.873689	1.03189	0.912846	0.935849	0.135076	0.759979
F-50129514-005S	PYRO-1582713	Low-Med-High	4	P-10	CTRL	2.13671	4.00054	1.74326	0.91678	2.99331	2.13721	2.74301	0.944745	2.32032	0.541504	1.65016	4.50545	0.299721	0.939792	3.08293	1.17033	8.35127	0.935972	2.58689	2.42807	2.12376	2.29887	2.27238	4.35221	3.50188	0.814347	1.01399	1.70981	3.54863	2.57386	1.58764	0.431301	1.71486	0.612014	1.37401	0.605381	3.48773	2.43163	0.939875	1.51023	10.565	3.88404	0.580414	1.80019
F-50129512-005S	RED ROCK-1972660	Low-High-Med	3	P-10	CTRL	1.20569	2.15645	1.66642	1.40162	2.61417	0.992071	1.1741	1	0.978433	0.623257	0.98251	3.92887	0.627762	0.783876	0.862683	0.811584	1.5059	0.546733	0.999909	1.12916	1.00619	1.77636	0.779693	4.6107	3.85659	1.0222	0.7907	1.85534	2.48397	0.91363	0.27083	1.24268	0.777223	0.92695	1.05285	0.655918	1.54234	0.970304	1.06926	0.527128	4.10944	3.84742	2.14009	2.97148
F-50129503-005S	RIO-1971612	Low-Med-High	4	P-10	CTRL	1.05176	1.8296	1	1.6287	0.871829	0.986158	2.30919	0.333436	0.835434	0.213976	0.925911	0.938693	1.29859	1.04669	0.98141	0.834132	4.71645	1.74874	1.10044	1.01482	2.15155	1.77891	0.962761	0.969973	1.72574	0.886354	0.749798	1.18211	3.91953	1.03675	0.425827	1.62539	2.33477	2.60667	1.85208	2.408	0.971189	0.767768	0.823622	1.23964	2.63334	2.33388	2.36243	2.75195
F-50129501-005S	SADIRA-GHS-1	Low-Med-High	4	P-10	CTRL	0.807541	2.39904	2.88775	1.70994	2.42151	0.512038	0.559438	1.46357	0.694328	2.35517	0.866484	1.75207	0.984329	1.43892	0.546243	0.852756	0.345918	0.316444	0.606394	0.65288	0.552471	0.904908	0.332772	1.62065	0.91177	0.885172	0.447924	1.19665	2.48908	0.438987	1.88091	1.53876	0.339382	0.851606	0.861712	0.631783	0.887556	0.705011	2.17817	0.229021	1.02247	2.23854	0.662398	2.35001
F-50129508-005S	SAN REMO-1972678	High-Med-Low	1	P-10	CTRL	2.05658	1.60346	1.38064	0.84646	1.50675	1.99366	1.1402	0.399011	2.02927	0.642439	1.51199	2.66273	0.517324	1.03308	2.31243	0.858317	23.1009	0.695436	1.91665	2.34104	1.34282	1.47529	1.21278	1.96575	1.85387	0.961792	0.762178	1.77743	6.53811	2.48557	1.35661	0.577778	1.34561	0.817131	1.91808	0.749441	2.96989	2.9417	1.42713	1.23922	4.1446	2.81217	1.00062	2.30963
F-50129518-005S	SANDS-1972962	Med-Low-High	2	P-10	CTRL	1.45815	2.05813	2.62366	1.01792	2.27273	1.1867	0.647145	0.77335	1.19707	2.63369	1.14828	2.28111	0.943294	1.73907	1.0352	1.23049	3.55939	0.647107	1.04635	1.25013	0.634904	1.38975	0.705858	3.04761	2.20288	1.39796	0.169946	2.81599	1.9861	0.665568	0.401148	1.2378	0.565405	1.35951	1.15764	0.575763	1.41821	1.41132	1.45004	0.756727	1.42192	2.06602	2.51278	4.34529
F-50129516-005S	SNAPPLE-1535812	High-Med-Low	1	P-10	CTRL	1.11886	1.00103	2.12675	0.885443	1.09067	1.00902	0.419344	1.36888	1.05586	1.63205	1.10252	1.08968	0.616415	0.95354	1.0952	0.796105	2.10868	0.590577	1.023	1.20432	0.708294	0.776456	0.866243	0.620514	0.935956	1.21196	0.169946	1.43174	1.98607	1.06879	0.673373	0.981331	0.782061	1.48175	1.06559	0.837455	1.49919	1.54394	1.20851	0.770763	1.12486	1.75298	0.758622	2.541
F-50129511-005S	SOBEE-1540212	High-Low-Med	5	P-10	CTRL	0.871	1.98049	2.30431	1	1.56787	0.962722	0.825373	1.90773	0.898722	3.26886	1.061	1.65053	0.558852	1.17553	0.896806	0.863103	7.58317	0.60186	0.99957	0.933662	0.626881	1.05511	0.585597	1.24783	4.06327	1.01639	0.79369	1.2076	1.24671	0.865765	3.04391	3.57037	0.515594	0.996032	0.918722	0.594836	1.22814	1.29989	1.62159	0.724698	2.59442	3.80187	2.06824	2.84246
F-50129502-005S	TROPICANA-1533186	Low-High-Med	3	P-10	CTRL	1.25195	2.67681	1.03562	1.1305	2.66521	1.25179	1.5538	0.773189	1.45258	0.577185	1.41365	2.12021	0.535522	1.35014	1.10694	0.883527	1.15048	0.618673	1.29697	1.76419	1.61838	1.84317	1.38762	2.51255	1.66179	0.970325	0.761345	1.2387	2.66043	1.09651	1.3063	1.5031	1.69265	0.642082	1.85729	0.816717	3.14344	1.49569	1.25044	0.983034	2.49762	1.84922	0.728418	1.50508
F-50129510-005S	WYNN-1973062	Med-High-Low	6	P-10	CTRL	1.01539	1.68508	5.79724	1.59736	2.31785	0.686225	0.579622	0.467042	0.814817	2.11275	0.909647	1.79568	0.914792	1.20686	0.563808	0.879134	0.710212	0.516201	0.805378	0.819905	0.799725	1.16486	0.804434	2.19805	1.49539	1.13859	0.722833	1.89668	2.40572	0.682514	0.476912	1.46067	0.773788	1.04827	1.39321	1.35172	1.00861	1.04831	1.43318	0.407433	1.79724	2.04703	2.09658	2.87735
F-50131241-005S	AQUATA-FGS-1	Med-High-Low	6	T-38	MED	0.674223	0.512228	1.22147	1.46517	0.919584	0.769993	0.413507	1.01951	0.662246	1.48866	0.80633	1.00091	0.849846	1.15474	0.536232	1.0695	0.190844	1.11557	0.655544	0.330415	0.495442	0.579012	0.535269	0.621485	0.172981	0.875756	0.923088	0.928333	0.743076	0.271386	0.441979	0.943297	0.641587	0.330538	0.616576	1.47391	0.441377	0.862977	1.17909	1.53695	0.53032	0.283901	0.135076	0.453052
F-50131373-005S	BINION-1969626	High-Low-Med	5	T-38	HIGH	1.24789	1.07539	0.640308	0.999501	0.742323	0.929384	5.63966	0.408142	0.9453	0.213976	1.21027	0.555165	1.13154	0.563663	1.16773	1.61516	1.36852	1.98347	1.73846	0.849874	3.30097	1.55718	1.74994	0.603575	0.257829	0.909166	1.04432	0.49239	0.401604	1.05705	1.18064	0.841371	2.81882	1.37225	1.55054	2.67049	0.697548	0.295819	0.588173	1.84312	2.30156	0.428087	0.135076	0.7201
F-50131142-005S	CABERNET-088BA	Low-High-Med	3	T-38	LOW	2.6376	3.76353	5.42592	1.18871	3.09682	2.46181	1.85979	5.77043	2.05568	2.56688	1.40063	5.78752	0.659558	0.895662	3.83338	3.87901	46.5259	1.51849	2.85428	2.53908	1.36634	2.91343	2.79396	9.46982	7.30323	1.37641	1.77064	3.6496	2.43319	3.06641	0.290251	0.4786	0.969128	0.442391	0.911153	0.459257	2.68646	2.06589	0.896931	1.8243	4.24753	2.4402	2.16452	1.29009
F-50131199-005S	EGGNOG-AAS-1	Med-Low-High	2	T-38	MED	1.2461	2.82157	2.34865	1.0949	1.2128	1.03719	1.04519	0.482778	1.29993	0.494001	1.12649	2.18495	0.918228	0.992904	0.7687	1	1.11322	1.13072	1.24964	1.19394	1.44149	2.16771	1.78516	1.59962	0.890292	0.944272	1.23273	1.09333	1.93706	1.38757	0.588967	0.977812	1.93202	0.643587	2.40463	0.893782	1.47901	1.52416	0.932145	1.34244	0.907522	0.865584	0.135076	1.21972
F-50131319-005S	ERNIE-XIV-0	Low-High-Med	3	T-38	LOW	2.19185	0.700206	2.52096	1.0663	1.20538	2.12031	1.77919	0.711597	2.18955	1.58706	1.62259	1.28132	0.601081	0.622337	3.78624	1.96752	1.93564	2.08641	2.83435	1.47332	2.32669	1.43852	1.44549	1.50187	0.159989	1.64943	1.72943	0.708968	1.05253	2.90758	2.36118	0.466755	3.12695	0.688976	2.80952	0.749264	1.13137	0.839198	0.745058	3.07342	1.84635	0.593754	0.135076	0.203088
F-50131226-005S	FALINE-SQS-1	Med-High-Low	6	T-38	MED	0.791979	1.09371	1.10738	0.637043	2.6151	0.946482	0.49473	1.70841	0.877493	1.80297	0.972625	0.887858	0.796543	1.51554	1.13941	1.00819	0.995094	0.998539	0.742804	0.912351	0.369327	0.511026	0.881481	0.91937	0.870823	1.33115	1.08921	0.933764	0.449537	0.413075	1.02338	0.602535	0.403686	0.270862	0.441167	0.790168	0.88574	1.03297	1.04704	1.43294	0.955403	1.27849	0.979581	1.39172
F-50131169-005S	FLUBBER-149AB	High-Med-Low	1	T-38	HIGH	0.859342	0.60568	0.704366	0.645077	0.604214	0.99678	0.921592	0.059789	0.859362	0.213976	0.919471	1.1872	0.897715	1.77616	1.05839	1.47154	1	1.4694	1.04052	0.839571	0.960496	0.721497	0.879707	0.216752	0.580016	0.674792	1.51339	0.840573	1.9852	2.18842	0.55216	0.936272	1	0.611246	0.794959	0.836163	0.630855	1	0.737842	1.57873	0.560051	0.868097	0.135076	0.707496
F-50131496-005S	FRONTIER-1971400	High-Med-Low	1	T-38	HIGH	1.00606	0.814111	0.469864	0.485691	0.35276	1.2131	0.346024	0.571802	1.15547	0.845606	1.34378	1.17105	1.18053	2.40442	0.883138	0.864655	0.658268	1.43781	0.93849	1.2114	0.370341	0.56644	0.793568	1	0.784786	0.939577	1.14878	2.01754	1.61431	0.545286	1.67502	1.13278	0.225381	1.15902	0.461621	1.0447	0.757196	0.665058	1.21503	2.39818	0.245006	0.153804	1.07744	1.44979
F-50131550-005S	GALILEO-0973102	High-Low-Med	5	T-38	HIGH	0.55207	0.693451	0.719811	1.03076	0.408368	0.661657	0.580783	1.04842	0.694718	0.92737	0.728738	0.530301	1.48417	0.825454	0.369114	0.329913	0.351876	1.3124	0.468405	0.654513	0.535728	0.61466	0.506381	0.27127	0.159989	0.627692	0.743995	0.840615	0.837569	0.404215	0.971713	0.869019	0.500762	1.1348	0.912032	1.22622	0.561761	0.496142	1.00074	1.10096	0.36999	0.574335	0.135076	1.04177
F-50131481-005S	HARD ROCK-1971702	High-Low-Med	5	T-38	HIGH	0.404461	0.338283	0.16363	0.837155	0.412284	0.418038	0.999113	1.27692	0.506802	0.941156	0.560754	0.304883	1.70939	0.552086	0.308624	0.368334	0.229649	1	0.555841	0.368164	0.959081	0.658654	0.850896	0.292515	0.159989	1.01727	0.482372	0.610226	0.307541	0.399929	0.626523	0.938163	1.01504	1.82872	1.18355	1.40854	0.434926	0.680221	0.881601	0.692209	0.414469	0.48749	0.135076	0.480741
F-50131565-005S	HERCULES-0973103	Low-Med-High	4	T-38	LOW	2.41294	2.69493	2.56333	1.34332	1.81541	2.04112	0.754332	3.18304	1.86597	0.777966	1.35456	1.83699	0.873798	1.04501	2.40665	3.16004	5.39346	0.830594	1.59731	2.09644	0.917888	2.24978	1.21913	4.33435	2.10466	1.08451	0.998059	4.28037	3.93201	2.86784	0.170046	0.617417	0.906293	0.267008	0.390987	0.530961	2.20941	1.77402	1.31048	0.920046	1.90319	2.40861	1.89296	0.961917
F-50131106-005S	JOAN-2406561	Med-Low-High	2	T-38	MED	1.1465	2.20998	1.05676	1.04636	0.889347	1.10987	2.53431	1.71212	1.08211	2.41211	1.17586	1.12978	1.13798	1.0149	1.12901	0.935357	1.1963	1.39014	1.64858	1.00904	1.96446	1.76539	1.35955	1.04861	2.31313	1.42048	0.906116	0.992162	2.66303	1.67901	0.30892	0.992788	2.3845	0.882191	1.33265	1.09624	1.23474	1.28728	0.709597	1.25439	1.95994	1.33853	0.416562	1.14099
F-50131157-005S	JUMANJI-149AC	Low-Med-High	4	T-38	LOW	1.05555	0.649875	0.831326	1.07219	0.667416	0.859725	1.49903	1.03269	0.946277	0.620007	0.941907	0.575392	0.581422	0.424427	1.27262	1.35347	0.779965	1.94097	1.4485	0.8124	1.64267	1.53563	1.00229	0.515264	0.633195	1.96396	1.05328	0.604909	0.522195	0.881899	0.781398	0.2063	3.28244	0.664862	1.72408	0.924967	0.618639	1.27919	0.497497	1.68449	1.73219	0.386446	0.135076	0.723601
F-50131109-005S	LEEPER-088AB	Med-Low-High	2	T-38	MED	0.646732	0.319693	0.964381	2.40267	5.72995	0.705318	0.280363	1.12159	0.68868	1.37747	0.685535	0.479468	1.61217	0.850714	0.424699	0.571313	0.829036	0.335393	0.641255	0.742018	0.325019	4.17951	0.520236	6.74951	0.285749	0.843423	1.22253	0.410199	0.155446	0.367214	2.62029	2.39189	0.162835	1.2646	0.574042	2.34338	0.329092	0.890542	0.828789	0.507301	0.633068	0.375565	0.711982	0.325656
F-50131256-005S	LINCOLN-PDT-0	Med-High-Low	6	T-38	MED	1.26749	1.44843	6.40178	1.187	0.604699	1.43066	0.573077	0.760452	1.61549	1.12251	1.27097	0.963403	0.98659	1.17799	1.07979	1.93227	2.31855	1.5468	0.923172	1.37173	0.386154	0.614144	0.881362	0.806207	0.159989	1.15156	1.03513	0.947625	0.886136	0.653348	2.02834	1.84761	0.259867	1.7246	0.700146	1.29255	1.31397	2.58195	1.31067	2.15583	0.477309	0.239383	0.135076	0.915128
F-50131361-005S	MAXIM-1971132	High-Low-Med	5	T-38	HIGH	1.29211	0.590676	0.770434	0.513469	0.297649	1.52695	0.564086	1.70375	1.45155	1.72179	1.24792	1.60393	0.963907	1.69084	1.20492	0.804619	0.938352	1.52082	1.00154	1.46743	0.439922	0.484189	1.07232	0.61867	0.159989	0.795195	1.40181	0.997966	1.62907	1.25025	3.23585	1.21306	0.424807	0.594539	0.747103	0.690039	1.12549	1.7194	1.23925	3.16974	0.407197	1.26415	0.135076	1.34731
F-50131535-005S	MR. PIB-1062404	Med-Low-High	2	T-38	MED	1.04905	1.07276	1.63153	0.876397	0.948252	1.04926	0.500701	0.795634	1.04783	0.304165	1.01717	0.617513	1.22901	1.42183	0.594442	1.86199	0.410478	0.946289	0.774774	0.970157	0.422565	0.872239	1.56925	0.830537	0.570734	1.29524	1.11972	1.91439	1.07691	0.533706	0.496931	1.15932	0.46616	0.777438	0.519108	1.02701	1.12352	1.00855	1.37936	1.43917	0.493084	0.794111	0.135076	1.00925
F-50131442-005S	NUGGET-1972538	Med-High-Low	6	T-38	MED	1.04142	1.40675	1.48498	0.717532	0.516647	1.1078	0.748744	1.26926	1.10167	0.733403	0.964824	1.12132	1.37686	1.61413	0.934417	1.56735	0.974647	0.820681	0.776903	1.02979	0.37689	0.580753	1.00258	2.9709	1	1.47283	1.01655	1.52202	1.02241	0.98769	1.31254	1.2879	0.508439	1.19368	0.993396	0.672523	1.35588	1.28511	1.4582	1.13477	0.694955	0.91244	1.75475	1.25239
F-50131184-005S	OSHKOSH-13XAD	Low-High-Med	3	T-38	LOW	1.17542	0.119023	1.48788	1.40338	1.35332	1.27974	0.957481	1.43782	1.17553	0.921683	1.13021	1.42626	0.888797	0.843331	1.21543	2.13262	0.718787	1.19407	0.944445	1.10902	0.51305	2.11704	1.14019	3.65303	2.45207	1.04761	1.3925	1.52174	1.03047	0.487634	1.35965	0.525086	0.431446	0.458242	0.810618	0.850963	1.29334	2.08252	1.01452	1.35159	0.63191	1.11935	1.48154	0.801721
F-50131304-005S	POLK-ZAV-0	High-Med-Low	1	T-38	HIGH	0.472059	0.261964	0.280142	0.594088	0.572147	0.502815	1.01036	0.397718	0.5734	0.732394	0.724012	0.360435	1.2209	0.702256	0.291962	0.705411	0.313111	1.00146	0.522355	0.371044	1.23362	0.853343	0.781799	0.26179	0.159989	0.756062	1.08234	0.623081	0.286745	0.312106	1.38861	1.64274	0.615307	1.55376	0.944164	1.39147	0.270135	0.487056	0.73622	1.38234	0.408155	0.153804	0.135076	0.327484
F-50131511-005S	PYRO-1582713	Low-Med-High	4	T-38	LOW	2.34471	1.69319	2.41926	1.03057	1.27095	2.15224	0.912619	5.13914	2.22334	2.29764	1.43996	1.11475	0.99341	0.98221	2.10434	1.83471	1.82172	1.97738	1.8418	2.06958	1	1.09093	2.54167	5.37982	1.54478	1.1675	1.34013	1.91426	1.41725	1.48431	1.63545	0.47018	0.696835	0.368843	0.763454	0.81219	2.2766	1.98362	1.50545	3.20356	1.1498	1.23778	0.754487	0.774091
F-50131418-005S	RED ROCK-1972660	Low-High-Med	3	T-38	LOW	2.79544	9.36685	3.70405	0.851299	1.40325	2.22469	3.7667	0.629346	2.00024	0.335094	1.44635	3.12686	0.892616	0.897615	2.47765	2.77875	18.7404	1.38232	2.04139	2.33747	1.54749	3.5395	1.96831	11.3977	2.86113	1.15717	1.43712	3.75738	2.96918	1.73536	0.377836	0.811248	1.03655	1.48956	0.841874	1.43122	3.93122	2.32564	1.27438	1.67481	4.24892	1.85298	1.24973	1.47547
F-50131348-005S	RIO-1971612	Low-Med-High	4	T-38	LOW	0.685839	1.40231	2.51202	2.03429	1.21718	0.602234	0.90243	1.34217	0.609442	1.28771	0.721638	0.70809	1.52147	0.651209	0.391209	1.0785	0.138079	0.506697	0.654285	0.514505	0.80497	1.53123	1.12941	1.79599	0.941571	1.01813	0.75584	1.98803	1.18313	0.830611	0.136624	1.2427	0.66013	1.20064	1.03073	0.386905	0.670761	0.888335	1.11676	0.444854	1.10396	0.885491	0.749928	0.827637
F-50131211-005S	SADIRA-GHS-1	Low-Med-High	4	T-38	LOW	1.16551	0.59894	1.98659	0.857754	0.510957	1.0054	0.681429	1.49365	1.21278	0.911685	0.835041	0.431609	1.12269	0.343958	1.75696	0.485799	1.74161	1.0755	1.38456	0.802171	0.956554	0.554004	0.954801	0.083302	0.159989	1.04773	0.855532	0.467915	0.474424	2.40362	1.97697	0.499262	1.03195	0.223169	1.90713	0.441164	0.922938	0.720098	0.70241	1.20823	0.56976	0.434435	0.135076	0.109713
F-50131403-005S	SAN REMO-1972678	High-Med-Low	1	T-38	HIGH	0.554626	0.212201	0.193908	0.873533	0.047584	0.585814	0.508425	1.03252	0.595322	1.1008	0.64535	0.720812	1.61562	1.31919	0.471954	0.724393	0.535662	0.935956	0.512436	0.566446	0.556337	0.46229	0.510941	0.343636	0.159989	0.902489	0.957799	0.576899	0.446924	0.623769	1.27239	1.60498	0.278762	0.814394	0.727444	0.669941	0.357964	0.878264	0.955425	1.02949	0.306807	1.01431	0.135076	1.39148
F-50131391-005S	SANDS-1972962	Med-Low-High	2	T-38	MED	1.237	1.72077	4.4983	0.768759	1.28469	1.11533	0.863373	2.20087	1.17936	1.95733	1.00019	1.09524	0.93236	1	1.01388	0.906632	0.717218	0.999645	1.00242	1.19752	0.527681	1.44173	1.14633	3.52256	1.43436	1.09244	1.12823	2.79356	2.17502	1.23228	0.37582	1.08882	0.861805	0.805758	0.758272	0.411866	1.49744	1.20935	1.32393	1	0.637548	1.06948	0.812708	1.66549
F-50131523-005S	SNAPPLE-1535812	High-Med-Low	1	T-38	HIGH	1.52809	0.723004	0.525724	0.447476	0.780156	1.57264	0.558802	1.24531	1.505	1.70892	1.36189	0.72181	0.963048	1.02294	2.10417	1.26059	5.72875	2.32302	1.43204	1.69308	0.695612	0.697877	1.68701	0.632483	0.159989	1.02807	1.37615	1.18747	1.66908	1.80577	0.837453	0.960087	0.946008	0.731614	0.533052	1.12066	1.23783	1.15714	0.727593	2.28344	0.512053	1.54443	0.135076	1.26153
F-50131604-005S	SOBEE-1540212	High-Low-Med	5	T-38	HIGH	1.06005	0.75904	0.182516	0.495758	1.49718	1.43637	0.505004	0.31276	1.20711	0.213976	1.35801	2.10008	0.933558	2.11077	1.89271	0.799708	1.53372	2.25202	1.28917	1.43183	0.839132	1.14831	0.821417	1.17009	1.26789	0.838986	1.35954	1.00651	2.45497	0.548317	2.86407	0.822505	1.14094	0.359726	0.828845	0.914111	0.61677	0.735997	0.929118	3.16288	4.54445	0.735716	1.4796	1.60242
F-50131589-005S	TROPICANA-1533186	Low-High-Med	3	T-38	LOW	2.90652	2.68172	1.76006	1.14658	1.39189	2.79613	3.35891	1.46066	2.56158	0.213976	1.70266	1.50209	0.553311	0.966514	3.25545	1.09209	29.4065	1.13858	2.21258	2.79253	1.51883	2.65764	2.14859	4.01699	2.84757	1.22366	1.23382	2.77989	3.86566	3.02861	0.386034	0.369308	1.8286	0.351061	1.05888	0.936081	3.88071	1.55497	0.791105	1.32414	12.5642	1.7592	2.33162	1.13633
F-50131333-005S	WYNN-1973062	Med-High-Low	6	T-38	MED	0.627049	0.933125	1.88092	1.22458	0.454932	0.547199	0.655784	0.463722	0.741916	0.796278	0.860596	0.85684	1.22516	1.12536	0.4222	0.526658	0.419457	1.11021	0.631872	0.62264	0.773977	0.964957	0.868089	0.607263	0.568074	1.18948	0.747819	0.997925	1.65432	0.446099	0.783642	1.54599	0.835714	0.981619	1.73251	1.44762	0.829809	0.973133	1.20393	0.831373	0.624532	0.650844	0.135076	0.585634
F-50131244-005S	AQUATA-FGS-1	Med-High-Low	6	T-80	MED	0.440102	0.421886	0.419364	0.549743	0.508068	0.506984	1.50517	0.36977	0.464058	0.213976	0.512538	0.407225	0.778933	0.386818	0.608882	0.977998	0.196658	0.476403	0.648236	0.480619	1.14417	0.584034	0.391221	0.268263	0.159989	1.13873	0.681072	0.321764	0.13138	0.965963	0.626994	0.466439	1.246	0.737377	1.32283	1.33686	0.388743	0.645336	0.235359	0.338744	0.579057	0.300188	0.135076	0.186377
F-50131376-005S	BINION-1969626	High-Low-Med	5	T-80	HIGH	0.387121	0.551926	0.278683	1.4943	0.878441	0.368352	5.52636	0.495152	0.314734	0.213976	0.487571	0.361193	1.63735	0.540011	0.540786	1.15404	0.320915	0.73162	0.860156	0.203056	3.39318	1.547	0.970163	0.53614	0.224337	0.595177	1.07435	0.469275	0.223444	0.270079	1.46239	1.96189	1.69027	1.90052	1.23388	3.81671	0.184904	0.134269	0.895022	0.924185	1.4978	0.469747	0.135076	0.676096
F-50131112-005S	CABERNET-088BA	Low-High-Med	3	T-80	LOW	1.69329	2.30775	0.6763	1.01415	1.16013	1.58041	5.30587	1.74312	1.45334	1.88897	1.18504	1.05068	1.35169	1.26773	1.69783	2.34787	1.68817	1.74038	1.9401	1.53929	2.15612	3.31767	2.22334	3.06783	1.63695	1.06805	0.169946	3.79577	4.14719	1.15554	0.300193	0.75589	1.86567	0.709485	0.911282	1.23474	2.59947	1.51449	1.62621	1.86108	2.76043	0.795198	0.135076	0.76984
F-50131202-005S	EGGNOG-AAS-1	Med-Low-High	2	T-80	MED	0.640937	0.680809	0.557257	1.17104	2.11955	0.627327	1.25279	0.783789	0.798985	1.54681	0.823739	0.622449	1.76296	1.05903	0.647771	0.704717	0.378121	1.38619	0.76907	0.541863	0.912926	1.04438	1.16821	0.532659	0.223189	0.891611	1.03266	0.624199	0.63287	0.308897	1.06071	2.08423	1.47471	1.20172	2.19966	2.03123	0.700654	0.846264	1.30004	1.46435	1.04172	0.379018	0.135076	0.460362
F-50131294-005S	ERNIE-XIV-0	Low-High-Med	3	T-80	LOW	0.689426	1.65346	1.3743	1.43152	2.31121	0.67567	1.60747	0.945995	0.962764	1.53443	1.05305	1.40902	1.42529	1.92352	0.615659	1.4847	0.592856	1.02172	1	0.693988	1.04066	1.49048	1.70169	0.987657	0.159989	0.985642	0.678732	1.69468	2.12532	0.941724	0.775254	1.50569	1.35712	0.697629	0.950178	1.86499	0.98611	0.648571	1.91581	1.08955	1.02793	0.860193	0.135076	0.223794
F-50131229-005S	FALINE-SQS-1	Med-High-Low	6	T-80	MED	2.06228	0.963293	2.32075	0.910889	1.17363	2.53102	0.369362	0.476802	2.23369	0.422135	1.59904	0.893726	0.616809	1.06449	1.9938	0.877916	2.0338	1.75847	1.19597	2.30715	0.333252	0.455356	1.25295	3.49826	1.00229	1.20359	1.67685	1.06767	0.675749	0.693648	1.52035	0.603586	0.323489	1.07929	0.496893	1.62806	2.27541	1.1027	1.31544	1.82157	0.698411	0.926606	0.135076	1.2116
F-50131172-005S	FLUBBER-149AB	High-Med-Low	1	T-80	HIGH	0.592861	0.298394	0.907813	0.94685	1.45175	0.729825	0.636036	0.09329	0.735043	1.07454	0.868125	0.585604	0.755686	0.819147	0.679978	0.968205	0.087015	1.58129	0.731473	0.625062	0.576292	0.385904	0.92904	0.192015	0.192638	0.540884	0.895025	0.299544	0.307746	1.01881	2.27032	0.697485	0.494712	0.290332	0.633955	0.640519	0.410549	0.468615	0.588787	1.55605	0.45206	0.999925	0.137004	0.782889
F-50131499-005S	FRONTIER-1971400	High-Med-Low	1	T-80	HIGH	0.844949	0.308607	0.186734	1.17251	0.507545	1.01782	0.351356	1.14768	1.02157	2.57046	0.949088	0.625208	1.48805	1.52517	0.550467	0.686569	0.445075	1.34041	0.603967	1.0024	0.316855	0.238791	0.788741	0.46639	0.180826	0.824405	1.07164	0.458271	0.339467	0.206856	2.67593	2.2146	0.139654	0.684829	0.608763	2.38505	0.435161	0.81335	1.63461	1.91858	0.315451	0.741157	0.135076	1.46514
F-50131553-005S	GALILEO-0973102	High-Low-Med	5	T-80	HIGH	1.3957	2.29162	0.251616	0.82896	2.80243	1.67079	1.27691	4.17385	1.42244	1.30752	1.23549	6.18428	0.665686	1.73931	1.90471	2.81525	25.0136	2.77086	1.16473	1.73121	0.778352	1.30106	1.03188	1.36797	0.886769	0.624324	0.987633	1.66343	1.44399	1.15879	2.37431	0.597971	0.759829	0.454205	0.928059	0.794447	1.40603	1.35136	1.57276	2.54698	0.642869	0.704129	0.135076	1.499
F-50131454-005S	HARD ROCK-1971702	High-Low-Med	5	T-80	HIGH	0.4512	0.119023	0.131355	0.70298	0.383767	0.508264	0.467778	0.460282	0.529084	0.668066	0.644378	0.424605	1.3746	0.747579	0.380856	0.445261	0.598876	0.845868	0.398127	0.557435	0.505406	0.489168	0.49665	0.315238	0.159989	0.934095	0.936656	0.552378	0.238275	0.366748	0.232532	0.727084	0.310226	2.71788	0.787505	2.1236	0.400497	0.447926	0.618656	0.58512	0.340581	0.364488	0.135076	0.989393
F-50131568-005S	HERCULES-0973103	Low-Med-High	4	T-80	LOW	2.39961	3.86586	2.65275	1.44867	1.25154	2.37431	7.82	3.65117	2.46901	0.596252	1.60559	4.38412	0.537322	0.96645	3.12753	1.05056	44.5702	1.77132	2.5682	2.38699	2.05673	3.8028	1.62771	6.56275	1.56991	0.919997	1.38194	1.80166	4.17591	4.13705	1.1834	0.317619	1.48484	0.370223	1.31235	0.535759	2.81018	1.32762	0.615701	1.49646	6.16851	3.12369	0.999382	0.972974
F-50131076-005S	JOAN-2406561	Med-Low-High	2	T-80	MED	1.77068	0.708796	1.10259	0.650499	0.603586	1.88514	1	1	1.65816	0.213976	1.21688	1	0.758226	0.805435	2.11497	2.38971	15.515	1.60192	1.53342	1.61097	1.37545	0.999127	0.985049	0.926464	2.10494	0.987105	1.66728	1	1.97302	1.45948	0.945902	0.73488	1.59762	1.44059	0.698302	1.06367	1.87381	1.61268	1.10336	1.6479	1.08769	1.77666	0.932539	1.5618
F-50131130-005S	JUMANJI-149AC	Low-Med-High	4	T-80	LOW	0.58258	0.340062	0.653705	1.19772	0.588366	0.595666	0.58697	0.268155	0.547209	0.869734	0.624461	0.377968	1.12019	0.536585	0.714014	2.58891	0.387332	1.1896	0.591476	0.50236	0.640245	0.651001	0.674554	0.338304	0.159989	1.12345	0.80001	0.455102	0.171205	0.315075	0.482343	0.376731	0.767179	0.624998	0.970259	1.52277	0.352256	0.555319	0.67119	0.974073	0.504044	0.198683	0.135076	0.309515
F-50131091-005S	LEEPER-088AB	Med-Low-High	2	T-80	MED	0.697541	10.3573	0.544659	1.06672	1.04594	0.748792	1.87859	2.4765	0.813774	2.20041	0.961819	1.74582	1.17122	2.05889	0.523643	2.47008	0.221276	1.0819	0.836661	0.634145	0.992342	0.85325	1.13737	1.28788	1.0993	0.998699	1.08148	1.05623	0.302739	0.604691	3.95621	1.19152	0.426625	0.965599	0.646523	0.99591	0.802423	0.855393	1.18785	0.889752	5.30715	0.953945	0.135076	1.21105
F-50131259-005S	LINCOLN-PDT-0	Med-High-Low	6	T-80	MED	0.623669	0.717341	2.41363	1.6762	0.651244	0.69826	0.481375	0.059789	0.853412	1	0.894899	0.764569	1.35854	1.52409	0.425188	0.743213	0.392208	1.29717	0.496202	0.628365	0.357318	0.355859	0.664046	0.453348	0.159989	1.0877	0.667822	0.722701	0.662883	0.398085	1.76541	2.36096	0.284255	2.08357	0.883465	1.54516	0.615557	0.865772	1.37329	0.942176	0.47954	0.249806	0.135076	0.812974
F-50131364-005S	MAXIM-1971132	High-Low-Med	5	T-80	HIGH	1.30048	1.06603	1.59461	1.02187	0.418263	1.56355	0.701599	0.487039	1.50596	0.92948	1.25907	1.20751	0.863422	1.51188	1.27412	1.30081	1.5204	1.82987	0.880672	1.60305	0.485453	0.554823	1.17057	1.15509	0.159989	0.719728	1.61589	0.946012	0.931834	1.12162	2.43772	1.09563	0.549608	1.00477	0.84069	0.775204	1.1579	1.17051	1.20073	2.60352	0.519712	0.938873	0.135076	1.77936
F-50131538-005S	MR. PIB-1062404	Med-Low-High	2	T-80	MED	0.679582	1.05676	1.21224	0.757628	1.0248	0.781878	0.449785	2.33488	0.802177	1.50789	1.00558	1.02718	1.41908	1.95198	0.569349	2.95219	0.137908	0.701591	0.699278	0.669449	0.424477	0.628182	1.09864	1.87994	1.23665	1.30412	1.10147	1.72615	1.01574	0.421622	1.7748	1.32529	0.270611	1.10506	0.490976	1.14474	1.05571	0.134269	1.75589	0.832245	0.466	0.659389	0.135076	0.909566
F-50131436-005S	NUGGET-1972538	Med-High-Low	6	T-80	MED	0.697525	1.06803	0.375686	0.654403	0.64031	0.726685	0.590486	1.63012	0.846126	1.19848	0.834343	1.15618	1.47186	1.80178	0.723882	0.859654	0.607736	0.752557	0.581547	0.620157	0.331347	1.14642	0.69488	2.27391	0.787381	1.32408	1.23859	2.51971	1.49535	0.529783	1.84041	1.11585	0.249001	1.95596	0.686639	0.534712	0.910733	0.653706	1.59161	0.635192	0.455075	0.397409	0.135076	0.945051
F-50131187-005S	OSHKOSH-13XAD	Low-High-Med	3	T-80	LOW	1.46179	7.06445	2.74877	2.23792	1.03192	1.42609	0.280363	0.795213	1.25265	0.213976	1.10369	2.28516	1	1	1.54154	2.58193	1.32217	2.16989	1.85836	1.24231	1.69024	2.32391	2.30479	4.40906	2.42044	1.06571	1.36259	1.61029	1.93126	0.854162	0.487884	0.826712	1.16591	1.00958	1.18389	0.866068	1.77476	1.33967	1	2.12573	2.30233	0.512238	0.135076	0.98386
F-50131274-005S	POLK-ZAV-0	High-Med-Low	1	T-80	HIGH	0.411819	0.119023	0.396078	1.12507	0.868446	0.413949	0.709138	0.735137	0.412693	0.28102	0.55914	0.314096	1.83607	0.477323	0.362528	0.744588	0.274857	1.05586	0.48597	0.352076	0.997252	0.657693	0.562227	0.287528	0.159989	0.691222	0.676118	0.415122	0.202987	0.486217	0.709657	2.38957	1.11678	1.40204	1.05207	1.75428	0.266236	1.02312	0.941536	1.19045	0.376635	0.51155	0.135076	0.261286
F-50131514-005S	PYRO-1582713	Low-Med-High	4	T-80	LOW	2.8958	6.92554	4.81037	1.1751	4.94636	2.69087	1.16032	7.70041	2.67612	0.945537	1.81949	4.904	0.910294	1.53241	3.05018	2.08691	6.78834	1.42621	2.28789	2.71688	0.994999	1.79146	2.77867	9.90405	2.51812	1.16133	1.46355	2.31977	1.34933	2.78721	0.170666	0.483015	0.94991	0.487587	0.770216	0.494921	2.55699	1.8835	0.851761	1.89314	4.52287	1.62572	0.135076	1.0194
F-50131421-005S	RED ROCK-1972660	Low-High-Med	3	T-80	LOW	1.50196	1.2056	1.07734	0.790473	1.5106	1.51742	0.906278	1.34048	1.35507	0.464517	1.15367	2.33516	1.45038	1.98868	1.16843	0.890608	1.58855	0.681918	1.17869	1.59502	0.560206	1.46506	1.0085	4.37758	1.26863	1.30828	1.01924	4.46309	1.83414	1.27613	0.435007	0.857912	0.572627	1.06311	0.539972	0.747174	2.57436	1.29145	1.56668	0.728886	1.47781	1.15798	1.46855	1.04545
F-50131351-005S	RIO-1971612	Low-Med-High	4	T-80	LOW	1.26129	5.04661	1.84601	1.61139	0.92625	1.13143	7.08498	1.75078	1.1306	1.4336	0.980377	1.65036	0.919861	0.806007	1.06251	2.63601	0.668126	0.907777	1.70116	1	3.03382	3.43233	1.7217	3.20405	1.86782	0.957377	0.984992	1.81682	2.29576	1.2264	0.354185	1.07265	2.12679	1.17723	1.21561	0.344339	1.48677	0.958447	0.881211	1	10.3615	1.83793	1.09606	0.975823
F-50131214-005S	SADIRA-GHS-1	Low-Med-High	4	T-80	LOW	0.868407	1.46361	2.66372	1.45088	1.49997	0.761453	0.898204	1.12538	0.91182	0.577763	0.994416	1.26917	1.0328	1.20906	0.602658	0.741767	0.447492	0.769913	0.730789	0.794983	0.64318	1.13741	0.94616	1.83301	0.940878	1.01991	0.789929	2.24981	1.03322	0.471273	0.492391	0.635078	0.605304	0.393081	0.613669	0.696075	1.2967	1.1401	1.16895	0.706314	1.18866	1.00008	0.216762	0.903446
F-50131406-005S	SAN REMO-1972678	High-Med-Low	1	T-80	HIGH	0.815123	0.485316	0.359881	0.879344	0.330739	0.945484	0.571399	0.924221	0.92912	0.586452	0.952751	0.903606	1.46542	1.7004	0.769462	0.761436	0.773453	1.37535	0.676461	0.929169	0.556083	0.501333	0.758211	0.443738	0.159989	0.849	1.33145	0.721156	0.814425	0.685469	1.50814	1.28678	0.268339	0.98591	1.0066	1.0508	0.72594	0.813052	1.30978	1.61006	0.406521	0.814416	0.135076	1.67139
F-50131394-005S	SANDS-1972962	Med-Low-High	2	T-80	MED	1.52403	1.11044	1.73418	1.05506	2.54806	1.67219	1.15711	0.441902	1.66425	2.50322	1.22414	0.85698	0.868495	0.767164	1.77063	0.463434	0.695107	1.45805	2.05153	1.55348	1.48091	1.18278	1.17139	1.57634	0.564832	1.08569	0.861905	1.06057	1.66949	1.76032	1.29588	1.04818	2.0059	0.774837	1.62042	0.974109	1.64855	0.134269	0.702363	1.58595	2.50742	1.33097	0.363524	0.502266
F-50131526-005S	SNAPPLE-1535812	High-Med-Low	1	T-80	HIGH	1.11551	0.323737	0.823623	0.81763	1.68041	1.27258	0.912287	0.917688	1.18533	0.998539	1.09357	0.681893	1.05277	0.770299	1.46031	1.7085	0.80221	2.51143	1.25878	1.20017	1.09944	0.668827	1.30547	0.590021	0.159989	0.798768	1.43592	0.554459	0.443288	1	1.18397	1.75777	1.17213	2.84443	0.737735	1.56453	0.958444	1.10264	0.694039	3.25722	0.754712	1.12377	0.135076	1.01237
F-50131607-005S	SOBEE-1540212	High-Low-Med	5	T-80	HIGH	1.05514	0.844157	0.41371	0.666384	1.02215	1.38382	0.479992	0.538094	1.251	0.213976	1.27117	1.28496	1.01742	2.25205	1.67287	0.756036	0.633787	1.65793	1.09865	1.28579	0.574728	0.374669	0.927566	0.345286	1.01256	0.712144	1.15525	0.845835	1.69496	0.954119	2.463	0.996912	0.830246	1.13024	0.746544	1.09428	0.792737	0.960487	1.17445	2.17811	0.64171	1.01804	4.32569	1.41003
F-50131592-005S	TROPICANA-1533186	Low-High-Med	3	T-80	LOW	1.63883	3.66522	2.45668	1.088	1.45052	1.69959	1.47401	1.78743	1.58614	0.744818	1.41377	2.41126	0.98766	1.49212	1.57712	1.77684	3.05638	0.803469	1.4881	1.72222	1.00275	2.06301	1.70084	4.94107	2.99956	1.15936	1.5151	3.45519	2.45456	1.42921	0.546763	0.674439	0.910773	0.320815	0.610164	0.809852	2.46146	1.39945	1.2334	0.976191	2.43666	1.81847	0.135076	1.14898
F-50131336-005S	WYNN-1973062	Med-High-Low	6	T-80	MED	0.728461	1.01642	1.29166	3.8536	0.599288	0.784151	0.533551	0.059789	0.829236	0.501987	0.958432	0.767224	1.01825	1.30635	0.592929	0.423655	0.603463	0.690727	0.736582	0.838986	0.587875	0.61574	0.735258	0.597031	0.993998	0.8984	0.802222	0.864023	0.981699	0.802757	0.163902	0.669992	1.25037	1.27147	0.870974	1.34513	0.909354	0.969949	0.747779	0.499174	0.655911	0.453474	0.476795	0.612358
F-50131247-005S	AQUATA-FGS-1	Med-High-Low	6	T-122	HIGH	0.531162	0.258688	0.24485	0.708145	0.851822	0.555665	1.58187	0.957284	0.492742	1.18097	0.554466	0.468907	1.48884	0.781919	0.421341	0.679371	0.301744	1.39193	0.71777	0.346455	1.58881	0.986065	0.635275	0.348804	0.159989	0.884573	0.688799	0.525441	0.368321	0.443388	0.376211	2.22753	1.79091	1.62403	1.09818	1.31664	0.362127	0.819611	0.915234	1.17254	0.743598	0.480501	0.831103	0.494069
F-50131379-005S	BINION-1969626	High-Low-Med	5	T-122	LOW	0.669563	0.119023	0.36775	1.23776	0.633171	0.617189	1.04118	0.776607	0.721964	1.12139	0.74564	0.648965	0.938096	0.796616	0.593528	0.498625	0.528398	0.727071	0.862005	0.573271	1.06017	0.447067	1.05255	1.14253	0.601493	1.31219	0.551019	0.260827	0.122423	0.618761	0.554219	0.545509	1.87321	1.13633	1.88049	2.10788	0.915395	0.807568	0.622213	0.572031	0.977534	0.93565	0.954655	0.890768
F-50131115-005S	CABERNET-088BA	Low-High-Med	3	T-122	HIGH	1.28938	0.483593	0.604862	0.572245	0.602803	1.26405	1.30334	1.88258	1.13589	0.479872	1.02828	0.527221	1.24079	0.752091	0.950179	1.47564	1.17463	2.21199	1.12284	1.20014	1.23575	0.954788	1.06038	0.938006	0.159989	0.95887	1.11939	0.858195	0.571088	1.23545	0.507223	1.31002	1.10368	1.73188	0.780939	0.938554	0.72556	1.80159	0.738269	2.57274	0.838572	1.08951	0.135076	0.884667
F-50131205-005S	EGGNOG-AAS-1	Med-Low-High	2	T-122	LOW	1.11379	1.6417	0.701168	0.717702	0.973113	0.812601	1.6618	1.44118	1	0.633501	0.966306	0.899956	1.1818	0.75918	1	0.669641	0.805185	0.812845	1.36205	0.799114	1.49205	1.035	1.46803	2.37051	0.934942	1.07142	1.1281	0.3873	0.611272	1.27952	0.393263	0.526986	1.95916	0.873048	1.98692	1.00126	1.63816	1.84017	0.856215	0.554129	1.52455	0.593562	0.135076	1.0881
F-50131291-005S	ERNIE-XIV-0	Low-High-Med	3	T-122	HIGH	2.0651	0.660695	11.331	0.639984	2.46407	1.9275	1.36298	0.227187	1.65939	1.12571	1.20378	1.27162	0.317604	0.153962	5.04029	2.00436	4.98523	0.732449	2.0819	1.6898	1.54572	0.907846	0.516007	8.56144	0.243799	1.63636	1.174	0.253783	0.364483	3.36256	1.55676	0.58477	1.3364	0.799756	1.46135	1.03348	0.796619	1.00198	0.315644	0.441748	1.78483	1.25246	0.625232	0.293222
F-50131232-005S	FALINE-SQS-1	Med-High-Low	6	T-122	HIGH	1.19328	0.352898	0.073726	0.638695	0.237113	1.59951	0.315077	1.24561	1.24891	0.583339	1.25026	0.707913	1.0286	1.15029	1.11154	0.940605	19.1439	2.24827	1.01233	1.52764	0.441823	0.530935	0.954191	0.430238	0.192877	0.981607	1.65307	0.755893	0.451336	0.523851	2.2407	1.10884	0.472727	1.04002	0.60081	1.15721	0.492154	1	0.720624	3.40268	0.280271	0.856563	0.135076	1.18767
F-50131145-005S	FLUBBER-149AB	High-Med-Low	1	T-122	MED	0.77709	0.777961	2.84157	1.17047	0.826453	0.943857	0.741858	0.059789	0.901708	0.864304	0.956445	0.545183	1.23865	0.94941	0.753302	1.41326	0.223558	1.07797	0.799617	0.778953	0.577347	0.470463	0.97076	0.26471	0.215268	1.06455	0.866176	0.568413	0.525494	0.957711	1.59459	2.4413	0.259713	1.72564	1	0.800951	0.637605	0.957648	1.0472	1.29899	0.640512	0.611812	0.135076	0.450235
F-50131469-005S	FRONTIER-1971400	High-Med-Low	1	T-122	MED	0.59606	0.678055	0.922925	0.998861	0.919729	0.795908	0.364936	1.12656	0.811349	1.73828	0.772141	0.546159	0.866674	1.12797	0.467788	0.798578	0.384454	0.461232	0.452262	0.805932	0.253836	0.44193	0.655342	0.911872	0.467639	1.00739	0.799792	1.9489	1.06011	0.54976	1.66794	1.61227	0.176947	1.72893	0.528652	0.471516	0.883592	0.134269	1.24914	0.552397	0.332153	0.502619	0.135076	1.52877
F-50131556-005S	GALILEO-0973102	High-Low-Med	5	T-122	LOW	1.61886	3.22768	3.97818	1.56766	1.45663	1.4378	1.24466	2.37745	1.30335	1.68464	0.97227	0.589542	1.42278	0.731241	0.917471	1.38198	1.67604	0.919028	0.993037	1.40022	1.25364	1.90602	1	2.54832	0.791216	1.06042	0.897197	4.092	3.76666	1.09969	0.339309	0.957902	0.627013	0.591614	0.506368	0.446388	1.62431	1.47905	1.48604	0.666473	0.985652	0.736748	0.135076	1.01115
F-50131457-005S	HARD ROCK-1971702	High-Low-Med	5	T-122	LOW	0.580104	0.536033	0.976633	0.797703	0.378897	0.634521	0.532871	1.81997	0.610168	0.449772	0.672403	0.615898	1.11402	0.687475	0.529265	1.03274	1.02707	0.603633	0.466207	0.620007	0.543603	0.748396	0.488051	2.1361	0.530471	1.11952	0.671686	1.23388	0.250913	0.816207	0.250121	1.40278	0.310579	2.38331	0.447168	1.15425	0.577987	0.733329	0.54005	0.380079	0.46351	1.07017	0.822287	0.831605
F-50131571-005S	HERCULES-0973103	Low-Med-High	4	T-122	MED	1.08188	1.83734	4.05954	3.33958	1.45124	1	0.747506	1.9772	1.08326	2.52879	1.12054	1	0.994708	1.81384	0.759578	1.22723	1.5995	0.999107	0.712207	1.0467	0.401334	0.676316	0.844126	2.29602	0.667243	1.0772	1.09484	1.43455	1.04658	0.838733	1.54042	1.39781	0.36021	0.607078	0.766279	0.682693	1.47064	1.89043	1.96784	0.942076	0.776106	1.56712	1.03002	2.44261
F-50131079-005S	JOAN-2406561	Med-Low-High	2	T-122	LOW	1.39079	1.73389	1.23509	0.686999	1.48026	1.39237	2.03984	0.059789	1.26521	0.213976	1.10984	2.50197	0.361305	0.667759	1.44271	0.765998	4.7206	0.366471	1.1986	1.23622	1.21705	1.64761	1.04146	1.19858	3.09578	1.04247	0.823628	0.68941	1.75641	2.03557	0.167351	0.345265	2.42436	0.241878	1.09258	0.458086	1.47683	1.49547	0.56341	0.452147	5.98386	4.22836	6.67532	1.03622
F-50131127-005S	JUMANJI-149AC	Low-Med-High	4	T-122	MED	0.749002	0.339179	0.710883	1.02836	0.785038	0.560924	0.686093	0.745309	0.703613	1.23319	0.786837	0.499294	1.17015	0.454442	1.01639	0.456477	0.444752	1.21601	0.955622	0.546352	1.05025	1.05929	0.871869	0.529243	0.159989	1.30738	0.719499	0.730078	0.779534	0.951263	1.29258	1.23082	1.83231	1.70812	2.48695	1.92272	0.557727	0.567162	0.420099	0.725537	0.591007	1.1432	0.996061	0.669487
F-50131094-005S	LEEPER-088AB	Med-Low-High	2	T-122	LOW	0.904835	1.26809	1.10281	1.43976	1.00946	0.972342	0.655409	1.64532	1.03214	2.53395	1.06296	1.24677	1.10525	1.64674	0.630491	0.637264	1.00491	0.54638	0.646764	0.954964	0.336957	0.530268	0.839703	3.2456	0.611592	0.987383	0.941552	2.19983	0.527244	1.30024	2.4705	0.792232	0.284405	0.4171	0.555383	0.572492	1.55316	1.16527	1.431	0.452305	2.06263	0.659076	0.135076	0.951295
F-50131262-005S	LINCOLN-PDT-0	Med-High-Low	6	T-122	HIGH	0.754574	0.287427	0.49034	1.12632	0.513731	0.789055	0.423552	0.913272	0.888889	1.45433	0.82374	0.748682	1.0786	1.03994	0.463937	0.65739	0.246324	1.49578	0.638718	0.673422	0.532736	0.29462	0.609548	0.37588	0.159989	0.732853	1.017	0.407725	0.280191	0.412785	4.34364	1.13547	0.200788	0.84962	0.7232	0.668404	0.397866	0.561326	0.781319	1.40456	0.452745	0.205083	0.135076	0.565974
F-50131367-005S	MAXIM-1971132	High-Low-Med	5	T-122	LOW	1.37887	1.2816	1.63864	0.550048	1.6853	1.46419	0.688917	1.48167	1.36858	0.704454	1.18729	1.15537	0.693058	1.21728	1.42981	1.53617	6.33689	0.631737	1.07794	1.47418	0.508476	0.907993	1.23197	4.69605	1.13203	1.09066	1.3933	2.47733	1.66353	2.10298	0.165972	0.612984	0.555287	0.468933	0.370296	0.561602	1.79272	1.75731	1.17423	0.812621	1.85649	1.48056	2.22852	0.976915
F-50131541-005S	MR. PIB-1062404	Med-Low-High	2	T-122	LOW	2.6625	2.02484	4.28266	1.38593	0.845596	3.08398	0.86097	3.60698	2.49552	0.445449	1.80161	1.15374	0.685084	1.38204	3.59295	1.87801	3.07968	1.29724	1.78194	2.83928	0.612705	1.1361	2.20103	2.59522	0.918701	1.10686	1.51712	2.81652	1.30908	2.22257	2.22247	0.753467	0.531074	1.0344	0.63211	1.29363	3.51451	1.72872	1.4611	2.09372	1.87709	1.00231	0.135076	0.857473
F-50131439-005S	NUGGET-1972538	Med-High-Low	6	T-122	HIGH	0.755688	0.895457	1.22603	0.574302	0.330122	0.853609	0.457822	0.631226	0.958393	1.28337	0.996579	1.15036	1.56876	1.72847	0.89769	0.682715	0.905234	1.15837	0.817831	0.908012	0.502415	0.583282	0.759203	0.683876	0.159989	0.880428	1.14393	1.31578	1.59087	0.834236	0.772292	0.845965	0.549485	1.61013	0.790979	1.33751	0.850207	0.769534	1.27602	1.38898	0.438819	0.690825	0.135076	1.60397
F-50131190-005S	OSHKOSH-13XAD	Low-High-Med	3	T-122	HIGH	1.63088	0.850043	0.705699	0.655273	0.929794	1.67608	1.03588	0.321512	1.36761	0.213976	1.34047	1.16839	0.966044	1.69435	2.14048	3.0442	1.91006	2.506	1.5689	1.44378	1.20989	0.860789	1.64943	0.585425	0.872669	0.882062	1.5137	0.780947	1.24438	1.79759	1.74497	1.26377	1.07534	0.955188	0.938698	1.2094	1	0.728425	0.805621	2.28168	0.539685	1.52475	0.987516	1.35536
F-50131277-005S	POLK-ZAV-0	High-Med-Low	1	T-122	MED	0.606016	0.341926	0.502462	0.881528	0.983508	0.617457	0.989643	1.38881	0.671613	1.2988	0.720635	0.283115	1.20635	0.432245	0.506352	1.07601	0.55367	0.968507	0.765406	0.475141	1.74443	1.0973	1.261	0.359314	0.159989	1.1511	0.711835	0.684709	0.353856	0.229332	0.873576	2.0588	1.49031	1.25035	1.4156	2.10945	0.466204	0.511452	1.19138	1.39184	0.679118	0.153804	0.135076	0.31905
F-50131484-005S	PYRO-1582713	Low-Med-High	4	T-122	MED	0.718343	0.876502	0.957892	0.891527	0.860709	0.690729	1.75204	2.00566	0.719386	0.947838	0.818599	0.459899	1.38578	0.553669	0.544684	0.978288	0.381808	1.82375	0.985161	0.612433	1.82709	1.98252	1.23815	2.78513	1.41008	1.01239	0.959042	1.01447	0.506431	0.774199	0.518811	1.37495	1.49728	1.86668	1.28088	2.08217	0.631249	0.775738	0.69176	1.01998	1.33413	1.02945	1.64645	1.09159
F-50131424-005S	RED ROCK-1972660	Low-High-Med	3	T-122	HIGH	0.996288	0.984258	0.757129	0.878276	0.43211	1.12889	0.438009	0.645497	1.08849	2.06011	1.05147	1.03371	0.733584	1.36713	1.09641	0.754501	8.90804	1.57619	1.00009	1.24079	0.681214	0.781931	0.649711	0.751639	0.411934	0.832294	1.23659	1.59158	2.37652	1.07174	0.897334	1.13655	0.949055	0.876282	1.0155	1.37216	0.987022	0.94712	0.962413	1.82805	0.341048	0.923818	1.53412	1.78312
F-50131354-005S	RIO-1971612	Low-Med-High	4	T-122	MED	0.713412	0.936791	0.877229	1.07869	0.790223	0.765937	0.577235	1.10261	0.63984	0.384719	0.738703	0.780956	1.14207	1.20418	0.667408	0.794401	0.791765	0.590018	0.617865	0.61843	0.590108	0.669865	0.659956	1.3797	1.34474	0.863597	1.11807	1.32697	1.11335	1.00335	0.569828	1.24451	0.492523	1.46206	0.712045	0.405941	0.766697	0.75527	0.946263	0.562492	0.487177	0.618153	0.135076	0.907001
F-50131217-005S	SADIRA-GHS-1	Low-Med-High	4	T-122	MED	0.468534	0.67791	1.16824	1.13738	0.925713	0.524335	0.405582	0.654935	0.598497	1.5521	0.668634	0.598899	0.721241	0.943943	0.290769	1.38319	0.156733	0.523878	0.367003	0.47539	0.287608	0.37832	0.596176	0.865746	0.486648	0.860366	0.744248	1.35564	0.824672	0.387952	0.972446	2.06861	0.157547	0.636983	0.324988	0.821198	0.577812	0.527367	1.34224	0.545795	0.390651	0.867161	0.135076	1.02452
F-50131409-005S	SAN REMO-1972678	High-Med-Low	1	T-122	MED	1.10897	1.33752	3.26526	0.620906	1.3741	1.00348	0.716694	2.33833	1.05457	2.329	1.0543	0.870757	0.750967	1.17682	0.787888	1.77345	1.4136	0.764603	0.767482	0.968879	0.631017	0.703236	0.964958	2.23621	1.34247	1.0234	1.08581	1.75646	0.70363	0.901124	1.13188	1.34085	0.45905	0.721078	0.608028	0.629285	1.24286	0.998017	1.39232	0.812513	0.65955	0.953177	1.6045	1.67245
F-50131397-005S	SANDS-1972962	Med-Low-High	2	T-122	LOW	2.08959	0.919387	6.37085	1.16753	1.66931	2.03039	1.25611	0.841436	1.91289	2.37092	1.33816	1.22072	0.730447	0.542715	3.95668	0.960635	2.62032	1.21706	2.43895	1.89595	1.79235	1.25694	1.04422	2.71367	0.405095	0.893656	1.00877	0.606805	1.715	3.72257	1.5013	0.352317	2.52554	0.662782	1.88444	1.00285	1.97869	1.43944	0.454149	1.07302	3.28447	1.42016	0.737861	0.491497
F-50131529-005S	SNAPPLE-1535812	High-Med-Low	1	T-122	MED	0.882464	0.948486	2.3264	0.822106	0.912561	0.993148	0.492083	1.12184	1.12593	1.05904	1.01788	0.686832	1.14658	0.85484	0.936442	1.0937	0.617423	1.12505	0.843548	1	0.580335	0.518318	1.11586	0.642321	0.159989	1.27951	1.16859	1.06522	0.75043	0.890925	1.3482	1.77929	0.467582	1.0722	0.720853	1.22627	0.978166	0.912398	1.12149	1.63644	0.571066	1.24326	0.135076	0.945742
F-50131610-005S	SOBEE-1540212	High-Low-Med	5	T-122	LOW	0.85003	0.720503	0.783238	0.632215	0.426628	1.24241	0.451335	1.74947	1.10337	0.213976	1.06205	0.690665	0.952404	1.36252	1.07814	1.38361	0.356625	0.741472	0.835207	1.1026	0.418869	0.727122	0.782379	1.49586	1.10354	1.51964	1.03193	1.63652	1.27171	0.716972	1.08793	0.789985	0.269805	0.838274	0.363956	0.744729	1.6434	1.25917	1.28505	1.37895	0.681022	0.810526	0.135076	0.764285
F-50131595-005S	TROPICANA-1533186	Low-High-Med	3	T-122	HIGH	1.19888	0.837468	0.54813	0.583641	1.00464	1.31365	1.8679	1.05049	1.14904	0.782838	1.15754	0.543064	0.958245	0.823803	1.10021	0.956657	1.27283	1.98229	1.25821	1.27246	1.63394	1.01023	1.17841	0.407258	0.518818	1.19717	1.22056	1.06972	0.841442	1.07469	0.674937	0.923595	1.86813	0.79708	1.17856	2.0752	0.953835	0.734483	0.739246	2.33088	0.821545	0.749861	0.661462	1.36234
F-50131307-005S	WYNN-1973062	Med-High-Low	6	T-122	HIGH	0.654618	0.491227	0.073726	0.610365	0.666284	0.686584	0.69144	0.503332	0.754245	0.412794	0.913012	0.811824	1.29369	1.32349	0.611424	0.570142	0.480203	1.28924	0.986586	0.687788	1.12307	0.744026	0.861558	0.357204	0.159989	0.827384	0.735164	0.584325	0.481587	0.899722	0.841233	0.892536	1.56146	2.55689	1.74693	2.66188	0.595931	0.713113	0.702482	1.3271	0.606747	1.04545	0.135076	1.36305
F-50131250-005S	AQUATA-FGS-1	Med-High-Low	6	T-164	HIGH	0.588206	0.519465	0.663531	0.785401	0.811997	0.503212	4.90573	0.524463	0.49896	0.530669	0.675288	0.351643	1.4638	0.534454	0.558986	1.27534	0.659518	1.45564	1.0061	0.319403	3.68073	1.83093	0.731997	0.279012	0.159989	1.03517	0.852855	0.671081	0.282118	0.385139	1.50313	1.38864	2.8103	1.93821	1.58866	1.47086	0.291063	0.273542	0.6358	1.52373	0.939188	0.234416	0.135076	0.284109
F-50131385-005S	BINION-1969626	High-Low-Med	5	T-164	LOW	1.34986	1.38016	1.1613	1.23747	1.36517	1.22086	0.822262	0.920012	1.26846	0.505902	1.11997	0.673253	0.630968	0.813525	1.49957	0.706624	1.49531	0.365137	1.04912	1.17885	0.867295	1.02338	1.22442	3.00275	0.833089	1.17586	1.10691	1.42918	2.13137	1.14364	0.840042	0.497062	1.12	0.367685	1.40459	0.560028	2.37086	1.22517	1.34431	0.617752	1.36048	1.918	1.51723	1.21498
F-50131118-005S	CABERNET-088BA	Low-High-Med	3	T-164	HIGH	0.700242	0.446417	0.814126	0.759447	0.906434	0.67236	1.18005	1.30172	0.697875	0.55238	0.822573	0.544969	1.54032	1.05513	0.626007	0.818642	0.550359	1.39467	0.984231	0.478221	1.4716	0.937371	1.12345	0.373704	0.159989	0.938496	0.811364	0.713139	0.775962	0.554336	0.350893	1.93736	2.62835	1.28207	2.01121	1.08821	0.524156	0.550094	1.14306	2.42599	0.784299	0.529311	0.135076	1.23802
F-50131175-005S	EGGNOG-AAS-1	Med-Low-High	2	T-164	LOW	1.12822	0.998972	0.876253	1.05768	1.08191	1.07152	1.76718	0.987958	1.22405	0.584168	1.04084	1.32605	0.752781	0.708341	1.17032	0.655744	2.68336	0.507577	1.27771	1.06645	1.73528	1.11438	1.42078	3.47955	1.60236	0.907978	0.912488	0.376623	1	2.3005	0.827824	0.576577	2.25848	0.728076	2.28549	0.673395	1.36131	1.24554	0.748832	0.428675	3.62286	1.00273	0.135076	0.848675
F-50131295-005S	ERNIE-XIV-0	Low-High-Med	3	T-164	HIGH	0.424239	0.345056	0.401663	1.4296	1.04157	0.322612	4.59838	0.059789	0.363275	0.411332	0.520469	0.264225	1.24488	0.207582	0.645802	0.826832	0.224863	0.851517	0.951101	0.238231	2.30277	1.40107	0.773102	0.271869	0.159989	1.14766	0.935396	0.349025	0.20837	0.536672	0.811091	0.997943	2.50891	1.3712	2.35865	2.25771	0.276484	0.397981	0.360877	0.777432	1.29324	0.489895	0.135076	0.347128
F-50131235-005S	FALINE-SQS-1	Med-High-Low	6	T-164	HIGH	1.43436	0.712762	0.772668	0.874466	1.04296	1.92269	0.791393	1.19687	1.70898	0.455151	1.36896	1.49462	0.769229	1.39612	1.24894	1.12543	18.219	2.36506	1.13716	1.81089	0.757577	0.804056	0.836102	1.16195	0.272064	0.739312	1.30703	1.15384	0.92815	0.779465	2.01961	1.01406	0.578367	0.501008	0.730906	0.969135	0.889026	1.12955	1.07276	3.63682	0.438637	1.36268	0.662334	1.32752
F-50131148-005S	FLUBBER-149AB	High-Med-Low	1	T-164	MED	0.757694	1.15045	2.63548	1.11631	1.48998	0.959074	0.842328	0.059789	0.935444	1.91207	0.963737	1.18079	0.832058	1.00607	0.865538	1.97768	0.180513	0.694198	0.844621	0.865041	0.54199	0.833997	1.19778	0.466028	1.69831	1.0023	0.967344	1.35316	0.837712	1.14396	1.53113	1	0.259257	0.588152	0.64871	0.803066	0.945243	0.927856	1.02897	0.986337	0.723722	1.65567	0.561976	0.983598
F-50131472-005S	FRONTIER-1971400	High-Med-Low	1	T-164	MED	0.767753	1	0.681189	0.776661	1.08069	0.930491	0.706061	2.51733	0.816771	0.47106	0.675719	0.901537	1.20361	1.58191	0.661159	0.673926	0.561083	0.341453	0.538497	0.936434	0.252955	0.938084	0.65221	2.40251	2.54297	1.17668	0.768487	5.20252	1.14728	0.95295	1.66996	0.973599	0.307969	1.86241	0.454289	0.406454	1.44208	0.978861	1.94176	0.395141	0.876075	1.42234	2.7326	1.41225
F-50131559-005S	GALILEO-0973102	High-Low-Med	5	T-164	LOW	0.415815	1.20022	0.801575	0.864098	0.409302	0.429886	0.890632	0.639158	0.522384	0.995182	0.626955	0.450782	0.928754	0.790859	0.459755	1.047	0.298095	0.584903	0.498707	0.383443	1.2439	0.754087	0.461264	0.437787	0.159989	0.804158	0.943218	0.759111	0.665629	0.504669	0.629498	0.391025	1.10325	2.19694	0.875361	0.537449	0.490171	0.42917	0.55166	0.330945	0.725248	0.217421	0.135076	0.582694
F-50131460-005S	HARD ROCK-1971702	High-Low-Med	5	T-164	LOW	0.973155	3.09991	0.751948	0.887719	2.04607	1.27128	1.14565	1.71838	1.10233	1.25923	1	1.68618	0.931392	0.841228	1.66117	2.19984	33.9677	0.848795	1.10189	1.39516	1.07025	1.43541	1.12529	1.69326	0.58446	1.31051	1.1283	1.51803	1.10837	1.90621	0.23365	1.12541	1.66497	1.49751	1.15017	0.966804	1.41548	1.42139	0.928633	0.60822	1.4319	0.814801	0.135076	0.585269
F-50131574-005S	HERCULES-0973103	Low-Med-High	4	T-164	MED	1.30882	7.05799	2.58943	2.00475	2.5595	1.07364	1.53852	1.41041	0.958484	2.10033	1.08006	3.88525	1.29832	1.805	1.13133	1.7804	27.95	0.808179	1.40559	1.25822	0.933505	2.17637	1.00212	3.4745	2.36727	1.04203	0.871507	4.58726	7.60518	1.60437	0.621168	1.06164	0.68553	0.788525	0.792825	0.889339	1.6181	1.23444	2.05874	0.756262	3.18311	1.74949	1.28849	2.12962
F-50131082-005S	JOAN-2406561	Med-Low-High	2	T-164	LOW	1.19975	2.21597	0.89196	1.33417	2.4665	1.24443	2.40722	0.059789	1.30652	0.213976	0.977334	2.1518	0.843612	0.424911	1.27186	0.685001	1.81462	0.288731	1.19616	1.10968	1.77922	1.56882	0.822108	2.272	3.83934	1.37964	1.12004	0.361618	1.27229	1.66128	0.094104	0.400276	3.32003	0.298718	1.27919	0.231424	0.874012	0.616534	0.404216	0.237718	7.53035	4.01281	5.76069	1.00902
F-50131133-005S	JUMANJI-149AC	Low-Med-High	4	T-164	MED	0.294666	0.530798	0.418636	1.14203	0.666007	0.334284	1.65457	0.603935	0.325547	0.743791	0.375476	0.223534	1.02807	0.295166	0.457122	1.21049	0.340549	0.658527	0.461867	0.311371	1.30678	1.01058	0.521249	0.2932	0.159989	1.37274	0.616333	0.461485	0.190959	0.240545	0.792243	0.569345	1.08413	0.821708	1.60163	2.02451	0.272252	0.740323	0.678062	0.527322	0.666144	0.520912	0.135076	0.674858
F-50131097-005S	LEEPER-088AB	Med-Low-High	2	T-164	LOW	1.55518	1.08598	2.65931	1.16261	1.23924	1.72963	1.06909	1.42827	1.61863	0.213976	1.17644	1.82401	0.746746	0.731386	1.46951	0.522969	5.53834	0.734676	1.33316	1.75116	0.796963	0.989765	1.19958	5.83197	1.98021	1.02238	1.52878	1.25724	1	2.02577	0.376991	0.624528	0.968049	0.437356	0.696439	0.747645	2.41869	1.61708	0.898416	1.19364	6.34451	2.17955	4.40954	1.08886
F-50131265-005S	LINCOLN-PDT-0	Med-High-Low	6	T-164	HIGH	0.34175	0.119023	0.787113	0.705983	0.27135	0.331488	0.507412	1.22907	0.361137	0.908708	0.4712	0.269935	0.85977	0.724041	0.555317	1.24301	0.38271	1.07282	0.493427	0.294021	0.53408	0.548903	0.663069	0.310415	0.159989	0.673608	0.795112	0.339059	0.138325	0.338779	1.55886	0.954847	0.787357	1.8888	0.967953	1.33011	0.326273	0.456117	0.386926	0.886774	0.418968	0.26393	0.135076	0.750232
F-50131339-005S	MAXIM-1971132	High-Low-Med	5	T-164	LOW	1.96657	1.43906	0.933729	0.411026	0.761896	2.09696	1.8246	2.02979	2.08142	0.549667	1.51103	1.21776	0.791255	1.28189	2.60946	1.70619	10.7898	0.867713	2.053	2.13459	1.53908	1.40304	1.91984	2.14384	0.802239	1.17801	1.72291	1.85436	1.87207	3.30541	1.03883	0.72922	1.33692	0.8835	1.18689	0.914403	3.11266	3.14071	1.17991	1.34595	4.08979	1.42216	0.135076	0.75836
F-50131544-005S	MR. PIB-1062404	Med-Low-High	2	T-164	LOW	0.844956	1.79076	1.15945	1.20952	1.76443	0.935381	1.20078	2.09239	0.869909	1.78257	0.863714	1.1921	1.36037	1.18553	0.81056	2.46625	0.922778	0.739319	0.87125	0.997599	0.815243	1.44043	2.11975	4.72874	2.84298	1.17252	1.1179	2.37224	1.07343	0.774783	0.146355	1.34845	1.66657	1.05188	0.744738	0.836071	1.14745	0.767719	1.25431	1.01084	1.33963	0.746051	0.135076	0.920315
F-50131445-005S	NUGGET-1972538	Med-High-Low	6	T-164	HIGH	0.604496	0.435282	0.282155	0.548733	0.264232	0.796736	0.41087	0.591327	0.858662	1.36773	0.818069	0.972863	1.46277	1.51611	0.56037	0.709923	0.802178	0.895214	0.532417	0.795424	0.371481	0.386945	0.752587	1	0.29877	1.1463	0.997949	0.757845	0.582684	0.589462	1.80052	1.52808	0.335102	2.17019	0.788166	0.544667	0.651931	1.2504	1.14758	1.33546	2.49957	0.769773	0.135076	1.83062
F-50131160-005S	OSHKOSH-13XAD	Low-High-Med	3	T-164	HIGH	1.10266	0.819698	0.62698	0.735735	0.850117	1.39041	0.341091	1.0896	1.11164	1.12927	1.11038	1.12435	1.21341	2.028	1.17909	1.56449	3.02864	1.34255	0.916117	1.27556	0.996841	0.622845	1.03989	0.320225	0.791184	0.768254	1	1.20811	2.20839	1.30549	1.55351	1.38935	0.750483	0.610781	0.840028	0.866771	1.23749	1.17171	1.07883	1.86938	0.441759	0.942013	1.69332	1.84546
F-50131280-005S	POLK-ZAV-0	High-Med-Low	1	T-164	MED	0.848508	0.419373	0.339627	0.946035	0.725056	0.735981	4.90622	1.96256	0.77653	1.53102	0.906976	0.478199	1.31725	0.680641	1.0394	2.02408	0.714607	1.86611	1.32807	0.580871	2.66415	1.56554	2.56201	0.422931	0.29299	0.846477	1.7142	0.789417	0.438243	0.868668	1.44213	2.70219	2.50144	1.93866	1.55867	2.31619	0.676677	0.134269	0.604838	1.88628	2.69652	0.867842	0.453504	0.419378
F-50131487-005S	PYRO-1582713	Low-Med-High	4	T-164	MED	1.13711	0.889007	0.663597	1	2.10331	1.15328	5.41273	4.55191	1.26472	1.90868	1.202	0.716742	0.887963	0.726384	1.36351	2.03673	1.35871	2.39155	1.75974	1.21503	3.48728	2.82259	2.09873	1.15092	1.12299	1.00058	1.00194	0.864587	0.80174	1.73794	1.03008	0.954165	4.9223	2.12251	1.9659	0.998742	1.09357	1.44141	0.559053	1.85715	2.46262	1.20977	0.135076	0.721326
F-50131427-005S	RED ROCK-1972660	Low-High-Med	3	T-164	HIGH	0.872921	0.650645	0.073726	0.419076	0.218543	1.27019	0.312534	0.544041	1.24883	0.552596	1.20561	0.792729	0.989305	1.31723	0.980758	1.31353	6.24696	1.21175	0.84686	1.34763	0.406815	0.422734	0.743531	0.485704	0.313703	0.844993	1.48831	0.878109	0.774869	1.28797	2.98856	1.53779	0.2455	1.80686	0.529805	1.00409	1.09212	1.57392	1.02395	1.76439	0.307661	0.694935	0.135076	1.91221
F-50131324-005S	RIO-1971612	Low-Med-High	4	T-164	MED	0.533945	1.40251	0.975067	0.866765	0.524813	0.533789	2.44795	1.0644	0.537242	2.93611	0.699453	0.707694	1.23343	0.932902	0.602338	2.249	0.166998	0.909383	0.904903	0.457422	2.75709	1.38634	1.23351	0.505755	1.02345	0.970042	0.805717	0.777848	0.830418	0.902836	0.772406	1.67454	1.49527	2.20538	1.00382	0.939529	0.636438	0.739953	0.903655	0.875931	1.87258	1.02836	0.135076	0.967836
F-50131220-005S	SADIRA-GHS-1	Low-Med-High	4	T-164	MED	0.332291	0.303714	0.511421	0.866603	0.601905	0.22958	1.28844	0.670196	0.263894	0.487255	0.421599	0.146688	0.935361	0.093524	0.699861	0.537062	0.465237	0.544361	0.79348	0.253409	1.61993	0.699379	0.629948	0.274298	0.159989	1.68553	0.520701	0.400707	0.175889	0.431972	0.957773	0.489009	1.3973	0.656544	2.28771	0.954188	0.19173	0.355054	0.209115	0.258844	0.559856	0.359598	0.615407	0.203152
F-50131412-005S	SAN REMO-1972678	High-Med-Low	1	T-164	MED	0.624748	0.992253	2.26467	0.840458	1.55092	0.730783	0.647382	0.874144	0.732572	1.84734	0.786693	1.69388	1.26316	1.39489	0.740219	1.24147	1	0.747273	0.643221	0.741428	0.509909	0.551946	0.813533	1.03994	0.608718	1.26711	0.948473	0.759261	0.489765	0.690552	1.05411	1	0.531431	0.687032	1.14222	1.29676	0.745904	1.3257	1.07879	0.702362	0.703449	0.930693	0.135076	1.31388
F-50131400-005S	SANDS-1972962	Med-Low-High	2	T-164	LOW	2.05956	3.18356	2.01158	0.977722	2.14717	1.74409	5.86585	1.10739	1.56119	1.85944	1.10442	0.981052	0.88751	0.528046	2.65585	1.8998	4.89444	0.827841	2.24907	1.76457	3.01634	3.41595	1.79655	5.57489	2.68991	1.23596	1.33519	1.99052	2.68761	2.9553	0.452949	0.368063	2.98908	0.889715	1.4039	0.527171	2.12433	2.20785	0.543159	0.791825	6.91851	1.00405	0.135076	1.25696
F-50131502-005S	SNAPPLE-1535812	High-Med-Low	1	T-164	MED	0.789135	1.3329	1	1.00123	0.537116	0.757398	1	0.453279	0.911612	1.98557	0.904947	0.719077	1.11412	1.09012	0.640262	0.641748	0.497606	1.09331	0.880928	0.628271	0.803195	0.856129	0.994393	0.524645	0.335454	1.17392	0.887628	1	1.61473	0.591443	2.21674	2.44292	0.801811	0.992844	1.20449	1.652	0.814439	0.841964	1.20064	1.91436	1.02848	0.948271	0.135076	0.803501
F-50131613-005S	SOBEE-1540212	High-Low-Med	5	T-164	LOW	0.663037	0.868518	1.39751	0.53276	1.21877	0.848051	0.280363	1.07722	0.843338	0.857032	0.925566	1.06742	0.6984	0.91208	0.9791	1.83834	0.27439	0.533673	0.827837	0.78616	0.617392	0.709907	1.0049	2.81412	1.02086	1.15058	0.811309	1.06829	0.506045	1.0361	1.05009	0.443008	0.460317	0.750213	0.291719	0.332388	1.0458	1.41598	0.995154	0.888531	0.890698	1.40089	0.135076	0.679635
F-50131598-005S	TROPICANA-1533186	Low-High-Med	3	T-164	HIGH	1.04873	0.483575	0.861028	0.614002	0.91266	1.1425	0.602484	0.513384	1.11145	0.528202	1.08723	0.506384	0.455028	0.871577	1.36497	0.653824	1.58112	1.25802	1.04043	1.18575	1.22215	0.961171	1.10933	0.424625	0.159989	0.862446	0.809153	0.75957	0.79652	1.90648	0.953833	0.511332	1.77039	0.397799	1.09086	1.16151	1.41515	1.98344	0.672605	1.53285	0.749828	0.691991	0.135076	0.748881
F-50131310-005S	WYNN-1973062	Med-High-Low	6	T-164	HIGH	0.347357	0.1663	0.4049	0.519225	0.356021	0.454743	0.493024	0.487574	0.456049	0.375224	0.552707	0.433857	1.11249	0.809394	0.364299	0.304491	0.50738	0.984391	0.467337	0.399763	0.731563	0.400947	0.466957	0.277139	0.159989	0.888081	1.08146	0.430383	0.285744	0.534817	1.02724	0.991688	0.72423	1.66818	0.989524	1.44361	0.345989	0.945541	0.610209	0.555256	0.36851	0.596799	0.135076	0.73732
F-50131253-005S	AQUATA-FGS-1	Med-High-Low	6	T-206	LOW	0.321831	0.591886	0.250814	1.97467	0.714473	0.350207	3.54361	0.368682	0.341495	0.472285	0.491565	0.532498	1.19688	0.441921	0.412403	1.28998	0.249101	1.96765	0.597685	0.147617	1.98841	1.17801	0.486515	0.291699	0.159989	0.67256	0.891436	0.522779	0.354517	0.810746	1.79204	0.484656	1.77837	0.374351	1.10731	2.93555	0.255891	0.66646	0.349384	0.690862	0.801294	0.153804	0.135076	0.098237
F-50131355-005S	BINION-1969626	High-Low-Med	5	T-206	MED	1.31852	1.25663	0.907122	1.05653	1.29034	1.43122	3.59312	0.564457	1.40725	0.213976	1.20709	1.1671	0.917975	1.17388	1.65706	1.64162	1.01625	0.701159	1.63312	1.35708	2.84576	1.6318	2.35363	2.69099	0.300391	0.755352	1.0149	0.622822	0.661988	2.67123	2.39588	1.06222	2.08383	0.715123	1.6152	0.926789	2.45014	2.02899	0.976048	0.710321	3.17073	1.86725	0.135076	0.721381
F-50131121-005S	CABERNET-088BA	Low-High-Med	3	T-206	MED	0.616544	0.849369	0.412048	0.769777	0.760208	0.676209	1.59718	0.504636	0.760528	0.5356	0.682573	0.634336	1.28245	0.831428	0.577448	0.498433	1.02881	1.38097	0.794138	0.689449	1.60816	1.29812	0.805177	0.433244	0.159989	0.73035	1.27845	0.731681	0.874344	0.926928	1	0.650192	2.14793	1.96644	2.10378	3.65433	0.759885	0.53614	0.494967	0.836807	1.3067	0.763465	0.135076	0.962864
F-50131178-005S	EGGNOG-AAS-1	Med-Low-High	2	T-206	HIGH	0.517094	0.169505	0.357187	0.776512	0.620987	0.463338	1.06001	0.059789	0.505155	0.413225	0.578542	0.490391	1.37549	0.567269	0.408018	0.342142	0.436859	1.13534	0.552996	0.365775	1.16749	0.554925	0.568918	0.251991	0.159989	0.683907	0.765282	0.20679	0.107226	0.765866	1.75172	3.1027	1.34639	2.04838	1.80509	1.12455	0.439589	0.807437	0.613121	0.47111	0.622599	0.613156	0.135076	0.249657
F-50131298-005S	ERNIE-XIV-0	Low-High-Med	3	T-206	MED	0.410956	0.615806	0.379443	1.12351	0.502981	0.35677	1.8066	0.631545	0.365621	0.60575	0.469226	0.241602	0.788973	0.138987	1.30417	0.58868	0.257497	0.472173	0.928184	0.330842	1.46779	0.647799	0.483083	0.203992	0.159989	0.676137	0.517098	0.243505	0.200924	0.848846	1.55414	0.777754	1	1.00415	1.64711	0.641169	0.351235	0.599292	0.357771	0.238974	0.576109	0.30644	0.135076	0.134017
F-50131238-005S	FALINE-SQS-1	Med-High-Low	6	T-206	LOW	1.17035	4.29984	1.15194	1.0851	1.81484	1.4186	1.64893	3.30717	1.20499	0.958385	0.950779	2.04386	0.869892	1.04506	1.34811	2.82369	3.78194	0.964314	0.95885	1.45637	1.2241	2.4045	1.33434	5.2644	1.13073	1.12622	0.827396	3.30228	1.31499	1.35671	0.255027	0.525491	1.23866	0.349671	0.553035	0.231424	2.04128	1.39001	0.741751	0.973382	1.90393	0.573329	0.135076	0.749
F-50131151-005S	FLUBBER-149AB	High-Med-Low	1	T-206	LOW	1.01765	1.45515	1.91323	1.06399	1.26312	0.966842	0.963255	0.946208	0.885441	4.00961	0.970828	1.68468	1.17317	1.32512	0.878624	1.38385	0.846748	0.653239	1.0126	0.929099	0.883091	1.33647	1.23385	1.23954	1.37468	1.04781	0.664249	1.89903	1.99525	1.48172	0.187833	0.788125	0.665154	0.994021	1.09908	0.665845	1.46577	1.29166	1.25801	0.716874	1	0.910638	0.403175	0.662736
F-50131475-005S	FRONTIER-1971400	High-Med-Low	1	T-206	LOW	1.49649	1.35538	2.39277	0.9217	2.35142	1.7197	1.03667	5.04332	1.36329	0.823121	1.27007	2.52119	0.531208	1.34641	1.66906	1.18731	19.468	1.10338	1.02879	1.73026	0.398292	1.8527	0.702681	13.8698	2.57506	1.11886	1.22663	3.60989	0.678172	0.980862	1.32715	0.598616	0.445368	0.223169	0.453217	1.08165	2.19777	1.00416	1.43786	1.39157	2.69677	3.06056	4.56538	1.6147
F-50131562-005S	GALILEO-0973102	High-Low-Med	5	T-206	MED	0.289245	0.303498	0.721647	0.68813	0.202861	0.35138	0.554598	1.15868	0.441708	1.19003	0.56232	0.595883	1.51243	1.10738	0.273319	0.618827	0.199665	0.478429	0.283905	0.304185	0.253727	0.374086	0.332772	0.512994	0.159989	0.821563	0.60659	1.02694	1.1971	0.339471	2.50892	1.4957	0.169264	7.82762	0.291719	0.467035	0.626755	0.530795	1.23167	0.243394	0.284851	0.272014	0.135076	0.928161
F-50131463-005S	HARD ROCK-1971702	High-Low-Med	5	T-206	MED	0.48508	0.352731	0.206365	0.692967	0.53991	0.538399	0.543186	0.63085	0.582584	0.841383	0.606833	0.415783	1	0.5386	0.400806	0.65038	0.539235	0.997742	0.473691	0.554049	0.581622	0.655728	0.694277	0.327039	0.159989	0.640764	0.879013	0.485422	0.277521	0.467951	0.372058	0.74941	1.20152	2.02531	0.904072	7.78216	0.521943	0.405845	0.536348	0.618224	0.680705	0.268434	0.135076	0.837629
F-50131577-005S	HERCULES-0973103	Low-Med-High	4	T-206	HIGH	0.755878	1.07454	0.073726	1.45229	0.56412	0.929097	1.35731	3.5797	0.881785	1.77131	1.02698	1.80991	1.63462	3.42435	0.912143	1.86823	1.97904	1.04089	0.740393	0.909635	1.49721	1.50226	0.871889	0.724537	0.159989	0.585133	0.783311	2.57783	2.69144	1.23941	0.334556	1.00584	0.869896	0.841907	0.721354	0.681983	1.07073	0.647667	1.40602	1.19852	0.965944	0.997273	0.135076	1.73583
F-50131085-005S	JOAN-2406561	Med-Low-High	2	T-206	HIGH	0.773675	0.706684	0.417887	0.685662	1	0.926256	1.57254	1.14452	0.815617	0.616231	0.982266	0.880574	1.11639	1.24884	0.983134	1.19587	0.676333	1.54859	1.08679	0.829651	2.78226	1.04139	1.15537	0.306146	0.949513	1	1.27079	0.641463	1.36309	1.41824	1.57767	1.29603	2.34071	1.16688	1.27471	1.0085	0.746894	0.655597	0.916084	2.08658	1.05055	0.812363	0.135076	1.10057
F-50131136-005S	JUMANJI-149AC	Low-Med-High	4	T-206	HIGH	1.06544	0.391902	0.62139	0.784091	1.64501	1.00197	1.21879	0.059789	0.875231	0.294034	0.749877	0.572248	0.896287	0.59379	1.2727	2.21771	1.00771	1.36148	1.0948	0.965995	1.44577	1	0.784565	0.347057	0.159989	1.36243	0.772398	0.469543	0.422289	0.873723	1.1618	0.503915	1.73681	0.786647	1.11964	0.762372	0.62841	0.749243	0.40062	1.15896	1.19799	1.43186	1.86224	1.08652
F-50131100-005S	LEEPER-088AB	Med-Low-High	2	T-206	HIGH	0.352012	0.119023	0.366545	1.89451	0.446497	0.524571	1.60157	0.688805	0.451338	0.867359	0.519725	0.327822	1.34264	0.739177	0.2874	1.15244	0.212415	0.896079	0.472088	0.433875	1.72965	0.756481	0.661922	0.483053	0.159989	0.631981	0.985099	0.495638	0.205038	0.498497	2.7271	2.54808	0.62814	2.55842	1.76662	2.20589	0.266088	0.834091	0.737692	0.965193	0.474379	0.403699	0.803007	1.18551
F-50131268-005S	LINCOLN-PDT-0	Med-High-Low	6	T-206	LOW	1.69584	4.47766	2.40446	1.79973	0.980148	1.67435	7.40771	6.70502	1.612	2.682	1.16724	2.4034	0.853248	1.0326	3.44025	4.79364	8.2423	2.3573	1.91492	1.78855	4.11718	2.45283	1.33376	5.06118	1.86564	0.910455	1.20965	0.714914	0.88942	2.61204	2.053	0.639881	3.48213	0.439103	2.29206	0.777639	1.77766	0.981254	0.482747	1.49108	12.8028	1.75258	0.984586	1.49857
F-50131342-005S	MAXIM-1971132	High-Low-Med	5	T-206	MED	1.42179	0.748544	0.794649	0.554072	0.443545	1.74346	0.610315	0.696738	1.70867	2.07651	1.28682	1.09498	0.977802	1.95203	1.73304	1.32559	4.96629	1.46165	1.28391	1.78448	0.576572	0.692421	1.66048	0.954442	0.438848	1.35577	1.54611	1.75474	1.30858	1.48278	1.58811	1.37472	0.757448	1.23028	0.920876	0.938139	1.79032	1.89656	1.21338	2.66985	0.6106	0.86223	0.135076	1.66235
F-50131547-005S	MR. PIB-1062404	Med-Low-High	2	T-206	HIGH	0.528573	0.833132	1.09459	0.647128	0.55521	0.561236	0.384619	0.732952	0.553709	1.30407	0.743419	0.686254	1.27613	1.20142	0.362664	0.79447	0.293483	0.94304	0.508819	0.536336	0.535455	0.404559	0.620057	0.531102	0.187517	0.907383	1.06827	0.60288	0.322218	0.547568	1.86287	1.57491	0.707505	3.15529	0.793227	1.86101	0.474243	1.03695	1.1011	0.975348	0.363786	0.566944	0.20756	1.3117
F-50131448-005S	NUGGET-1972538	Med-High-Low	6	T-206	LOW	1.53784	1.38012	1.06642	0.679265	1.16677	1.66428	1.48849	0.602816	1.63538	1.85809	1.35402	2.64194	0.869288	0.734413	1.70188	0.942284	28.0545	0.507852	1.43231	1.79385	0.712294	1.75578	1.40431	4.5229	2.93611	1.2369	1.20576	1.46801	1.98934	2.19222	0.151313	0.499866	1.73394	0.570707	0.715151	0.392006	1.79211	1.04061	0.83024	0.79626	8.46753	3.49741	4.14732	1.65112
F-50131163-005S	OSHKOSH-13XAD	Low-High-Med	3	T-206	MED	0.640904	0.791254	0.412849	0.732746	0.701561	0.688313	1.8403	0.059789	0.641371	2.34368	0.722867	0.497133	0.767151	0.499815	0.883017	3.77007	0.176725	1	0.916927	0.589319	2.40408	1.03891	0.961126	1.19156	1.11444	0.842574	1.0478	0.322591	0.268172	0.590028	0.946988	0.879823	1.09532	2.267	0.72657	0.711082	0.32043	0.243138	0.456161	0.908245	0.568989	0.763764	0.491482	0.732493
F-50131283-005S	POLK-ZAV-0	High-Med-Low	1	T-206	LOW	1.18941	1.47521	1.51038	1.13569	0.75652	1.13769	3.08469	0.719364	1.1275	0.213976	1.03541	0.733776	1.11119	0.577023	1.16689	1.77991	1.25988	2.35247	1.33869	1.04155	1.79859	1.68596	1.98397	1.04359	0.68241	0.96806	0.972555	0.947575	0.835201	0.849786	0.813985	1.03946	2.45245	0.687753	1.28776	1.25171	1.31338	1.52889	0.775039	1.83138	2.16715	0.3912	0.135076	0.194965
F-50131490-005S	PYRO-1582713	Low-Med-High	4	T-206	HIGH	0.955712	0.467952	0.180723	0.657232	1	1.04067	0.854661	1.64737	0.991027	1.26201	1.00282	0.745813	1.15518	0.885918	0.862149	1.13664	0.817566	1.82541	1.08008	1.03865	1.56765	0.704243	1.23292	0.625382	0.159989	0.675336	1.34001	0.561024	0.482863	0.993188	0.588321	1.09228	1.12411	1.23507	1.07604	1.35949	0.71336	0.823343	0.652499	1.70817	0.487463	0.943809	0.135076	1
F-50131430-005S	RED ROCK-1972660	Low-High-Med	3	T-206	MED	0.778489	0.863477	1.14937	0.488887	0.583677	0.952612	0.372237	1.85823	0.86628	1.51774	0.897059	1.07788	1.29137	1.23486	0.727961	1	1.76393	0.577019	0.637224	1.02367	0.386706	0.583079	0.601657	1.10224	0.909809	1.0429	0.897136	1.39856	0.725684	1.13869	0.699829	0.994073	0.367919	2.33054	0.524718	0.84771	1.04975	0.757453	1.24556	0.737508	1.04801	0.66976	0.135076	1.07348
F-50131327-005S	RIO-1971612	Low-Med-High	4	T-206	HIGH	0.3802	0.156582	0.148644	0.728726	0.84176	0.44046	1.45904	0.407366	0.368463	0.231659	0.576819	0.343441	1.33928	0.623783	0.413632	0.907114	0.164376	1.07731	0.602137	0.35321	2.35717	0.809608	0.543273	0.083302	0.205639	0.864306	0.83917	0.216087	0.253085	0.754877	0.368937	2.90916	1.48932	2.68096	1.15501	1.24867	0.248466	0.351097	0.47623	0.932559	0.498941	0.483055	0.135076	0.272378
F-50131193-005S	SADIRA-GHS-1	Low-Med-High	4	T-206	HIGH	0.985206	0.825987	0.509455	0.951507	0.829	0.934731	6.42043	0.059789	0.85255	1.0924	0.948859	0.250978	0.909414	0.264935	1.25921	0.915145	0.633045	1.60663	1.68539	0.854457	4.03097	1.55106	1	0.240441	0.24442	0.567703	0.959926	0.475168	0.361621	2.63953	1.97102	0.668468	3.24668	0.60675	0.991919	1.07831	0.962838	0.735911	0.515818	0.878302	2.04054	0.728374	0.135076	0.320084
F-50131415-005S	SAN REMO-1972678	High-Med-Low	1	T-206	LOW	0.872642	1.13144	1.54972	0.64181	1.44627	0.948823	0.832182	1.07936	0.819771	1.36267	0.912891	1.97717	1.02345	0.998148	0.954408	1.2731	2.14962	0.587749	0.916378	0.851121	0.576409	0.888768	0.780027	3.65299	1.18117	0.959338	0.980356	1.25219	0.620489	1.16702	0.319183	0.604323	0.441997	0.443422	0.631882	0.874622	0.91552	0.9919	1.0778	0.522422	1.50364	1.34752	1.72749	1.09968
F-50131382-005S	SANDS-1972962	Med-Low-High	2	T-206	HIGH	0.728422	0.826583	0.726824	0.683438	0.92202	0.855249	0.435993	0.419611	0.862513	1.67814	0.868924	1.25524	0.98169	2.11696	0.6457	0.844362	0.513586	0.816325	0.506612	0.845193	0.323669	0.868509	0.627916	0.78302	0.159989	0.701827	1.0268	1.9977	1.91189	0.909955	3.19629	1.1707	0.666903	0.9765	0.923699	0.490162	0.784353	0.778803	1	1.11822	0.34914	1.11753	3.29801	2.21251
F-50131505-005S	SNAPPLE-1535812	High-Med-Low	1	T-206	LOW	0.956684	0.970324	1.76985	1.2144	1.00817	0.983469	0.685225	1.27551	1.00511	0.638501	0.878974	0.996006	1.02797	1.23123	0.770628	2.24571	0.84449	0.60971	0.941883	0.908879	0.857837	0.786413	1.23269	1.87903	0.745491	1.3993	0.769025	2.02364	1.97791	1.28352	0.564644	1.38348	0.659456	0.902439	0.693401	0.431963	1.32008	0.994457	1.4765	1.07823	0.915132	1.5865	0.761043	0.850467
F-50131583-005S	SOBEE-1540212	High-Low-Med	5	T-206	MED	0.589106	0.893547	0.885202	0.669379	0.797846	0.643698	0.606416	0.71752	0.669303	1.69338	0.815071	0.749305	1.06569	1.56847	0.569111	0.577896	0.24884	0.775756	0.743616	0.630598	0.874613	0.677179	0.911766	0.864025	1.11894	1.32161	0.913233	1.16113	1.31916	0.506572	1.39132	1.17841	1.03797	1.49639	1.01	0.659702	0.650058	0.580019	1.1126	1.07366	0.681428	1.00008	0.877742	1.47674
F-50131517-005S	TROPICANA-1533186	Low-High-Med	3	T-206	MED	1.21111	1.05601	0.649317	0.931762	0.995357	1.19474	2.35331	0.783931	1.2308	1.20599	1.19607	0.853347	1.12742	1.34829	1.35021	0.715511	1.11001	1.33773	1.58527	1.25678	1.95316	1.14489	1.59091	0.982435	1.00843	1.03639	1.2121	0.921934	0.724078	2.30848	1.57701	0.839694	2.0887	0.832782	1.44498	0.98152	1.99522	1.75673	0.880204	0.926804	1.38475	1.05266	0.135076	1.17181
F-50131313-005S	WYNN-1973062	Med-High-Low	6	T-206	LOW	0.759085	1.09654	1.04287	0.717286	0.674434	0.669322	0.75278	0.727024	0.846706	0.476663	0.98324	1.49088	1.07749	0.793915	0.428251	0.420224	0.374349	0.937613	0.972547	0.671278	1.00773	0.692217	0.747515	1.90563	0.453253	0.787013	0.471519	0.88022	0.91963	1.20699	0.378173	0.682563	0.788197	0.762416	0.88884	1.25119	0.619508	0.797104	0.820423	0.642887	0.868342	0.916999	0.135076	0.497289
F-50131223-005S	AQUATA-FGS-1	Med-High-Low	6	T-248	LOW	0.441647	0.119023	0.281766	1.81988	0.635479	0.393231	4.21159	0.838027	0.393496	0.267089	0.458509	0.340926	1.17159	0.385312	0.638758	0.61907	0.225692	1.00214	0.809938	0.334918	2.42841	1.46915	0.569105	0.354109	0.159989	0.997618	0.169946	0.457043	0.275365	0.856808	1.12146	1.15857	1.72969	1.84601	2.37116	0.767506	0.298157	0.531792	0.346795	0.458097	0.954703	0.421532	0.135076	0.258993
F-50131358-005S	BINION-1969626	High-Low-Med	5	T-248	MED	1.24792	1.01875	1.36631	1.46535	1.17544	1.18836	3.88231	0.644178	1.17631	0.213976	1.13653	0.741621	1.15605	0.998989	1.48611	0.863001	1.81597	1.06737	1.31618	1.02826	2.42733	1.27509	1.61178	1.59876	0.713657	0.890258	0.983212	0.409557	0.552325	2.43568	2.1524	1.60716	2.45188	1.39951	2.61502	1.482	1.41257	0.844437	0.725186	0.664041	2.4351	1.25105	0.135076	0.668514
F-50131124-005S	CABERNET-088BA	Low-High-Med	3	T-248	MED	0.780773	0.513958	0.5143	1.08885	1.11808	0.642342	11.2859	1.45279	0.873678	1.56086	0.772129	0.691994	1.4431	1.06713	0.872681	0.587719	0.328624	1.95017	1.51446	0.587259	5.4285	3.20067	1.8781	0.519514	0.579829	0.881984	1.1264	0.875524	0.836447	0.728505	2.55027	1.29229	3.4906	2.60561	2.12931	1.29174	0.756491	0.681774	0.779807	1.81885	3.77383	0.738291	0.135076	1.82153
F-50131181-005S	EGGNOG-AAS-1	Med-Low-High	2	T-248	HIGH	0.774528	0.360819	0.400769	0.888877	1.47794	0.587071	9.13497	0.443718	0.716866	0.447144	0.835015	0.51123	1.97988	0.6018	1.08417	0.908552	0.585	1.82519	1.18658	0.563222	3.91609	1.60295	1.52557	0.420814	0.159989	0.770075	1.0603	0.593736	0.522679	1.15786	1.25427	1.75633	3.16362	2.61352	2.46875	1.67125	0.574397	0.55932	0.392667	1.21365	2.61592	0.577413	0.135076	0.358329
F-50131301-005S	ERNIE-XIV-0	Low-High-Med	3	T-248	MED	0.53818	0.469421	0.336581	2.11117	0.580319	0.494516	1.74416	0.211014	0.474459	0.409745	0.627824	0.651758	1.13531	0.456979	1.15161	0.722142	0.259104	0.902493	1.03857	0.434202	1.73971	0.837562	0.662801	0.290836	0.159989	1.35358	0.637893	0.329283	0.394844	0.945997	1.25296	0.860787	2.02915	1.6851	4.05198	1.21674	0.368492	0.690544	0.39545	0.581241	0.575378	1.78758	0.674408	0.489727
F-50131208-005S	FALINE-SQS-1	Med-High-Low	6	T-248	LOW	2.02292	0.850033	2.25381	1.07998	1.43487	2.20724	0.711048	1.88785	2.03746	0.213976	1.3626	0.827828	0.96142	0.904239	2.30595	1.3802	2.84775	1.23062	1.28554	2.20294	0.455773	1.05689	2.04324	2.58868	1.6851	1.23335	1.20279	2.68988	0.523632	1.9162	0.819416	0.670337	0.397685	0.478526	0.352815	0.79581	2.89826	2.81899	1.07371	1.07123	0.675425	1.01523	1.53488	1.13017
F-50131154-005S	FLUBBER-149AB	High-Med-Low	1	T-248	LOW	0.966856	1.19113	1.22753	1.32438	1.39092	0.952868	1.4957	0.059789	1.03213	1.56568	1	1.68932	1.05135	0.668844	0.775511	0.677685	2.22595	0.660255	1.00894	0.989744	1.26132	0.961613	1.14597	1.40682	1.46004	1.11138	0.995746	0.582283	1.18615	1.23934	0.555225	0.592355	1.3343	1	1.80821	0.656926	1.39152	1.39844	1.00059	0.575464	1.70638	1.77834	0.775653	1
F-50131478-005S	FRONTIER-1971400	High-Med-Low	1	T-248	LOW	1.22494	2.13589	1.49216	1.00671	2.21518	1.25544	1.06194	2.02595	1.18581	3.48954	1.2006	1.41179	1.19326	1.28529	0.867375	0.59933	0.627214	0.841327	1.12093	1.3089	1.03461	1.14202	1.28891	7.30965	2.09964	1.06376	0.914129	2.23793	0.978465	1	0.27205	1.36195	0.740188	0.727096	0.914384	0.92605	1.86454	1.89287	1.16633	1.11333	1.90061	1.86935	1.43538	0.99075
F-50131532-005S	GALILEO-0973102	High-Low-Med	5	T-248	MED	0.900601	1.26954	1.57604	1.02031	2.16552	0.894194	0.723789	2.88287	0.983489	1.5399	1.0512	1.40543	1.47778	2.11671	0.920915	0.842038	1.57126	0.657132	0.57685	0.843168	0.373912	0.912531	0.53647	1.65516	0.415509	0.945137	1.07853	2.71208	2.12276	0.821946	1.54967	1.34874	0.330926	1.73632	1.10487	0.661585	1.41862	0.940519	1.9917	0.52334	0.524233	0.822957	0.565197	1.51839
F-50131466-005S	HARD ROCK-1971702	High-Low-Med	5	T-248	MED	0.626036	0.80142	0.422146	1.50964	0.838587	0.695824	1.96094	0.059789	0.795478	0.675142	0.737012	1.32396	1.49009	1.36807	0.468472	1.1286	0.960632	0.945356	0.79512	0.709461	2.71744	1.74702	1.12377	0.735282	1.15688	0.770684	1.30888	0.788497	0.794937	0.867045	0.661139	2.44507	1.88646	1.75733	1.3315	1.1448	0.995246	2.06833	1.04325	0.509863	1.41463	0.580337	0.135076	0.923383
F-50131580-005S	HERCULES-0973103	Low-Med-High	4	T-248	HIGH	0.537411	0.637606	0.590119	1.73835	0.4105	0.631948	0.477414	0.535106	0.717267	1.23026	0.821112	0.92205	1.64179	1.5914	0.402578	0.532333	0.771615	1.09664	0.410138	0.658164	0.387588	0.591215	0.561473	0.492113	0.159989	0.626274	1.14951	1.10329	1.13989	0.625881	2.43106	1.48564	0.286778	0.866476	0.658331	0.732921	0.546383	0.97704	1.09512	0.75886	0.291775	0.672899	0.135076	1.97098
F-50131088-005S	JOAN-2406561	Med-Low-High	2	T-248	HIGH	1.62356	1.08032	0.70174	0.641308	1.11978	1.54271	1.21967	0.059789	1.29373	0.213976	1.28244	1.12885	1.19345	1.57979	1.66297	1.32569	5.92962	2.09117	1.4782	1.34732	1.88338	1	1.01059	0.364166	0.572562	0.914781	1.19365	0.91523	2.26894	1.58972	1.20337	2.45627	1.59512	0.86645	1.71825	1.05404	1.01772	1.37946	1.06132	1.79301	0.848185	1.53622	0.805815	0.989689
F-50131139-005S	JUMANJI-149AC	Low-Med-High	4	T-248	HIGH	1.97684	0.653475	1.72992	0.88103	1.645	1.75062	1.75253	0.280982	1.41521	0.933475	1.27994	0.788753	0.826059	0.320029	4.2027	1.45741	3.09473	1.83157	2.37801	1.57966	2.32269	1.42378	1.17077	0.918811	0.369658	1.53341	1.25679	0.499236	0.342913	1.9783	1.41249	1.11127	2.30652	0.944255	2.66249	1.80713	1	0.988011	0.432389	1.34338	1.21823	1.12685	0.135076	0.610756
F-50131103-005S	LEEPER-088AB	Med-Low-High	2	T-248	HIGH	0.317219	0.119023	0.580659	1.38544	0.356923	0.420406	0.38832	0.88652	0.445534	0.628272	0.524693	0.371074	1.56463	0.796898	0.26044	0.342429	0.169177	0.604248	0.377828	0.365611	0.39749	0.282615	0.400986	0.297376	0.159989	0.778827	0.849724	0.552798	0.236943	0.321215	0.866375	3.14916	0.232839	1.94307	0.841376	1.60374	0.374458	1.39815	0.751867	0.374928	0.291652	0.423568	0.135076	0.33153
F-50131271-005S	LINCOLN-PDT-0	Med-High-Low	6	T-248	LOW	0.448651	0.756927	1.90044	1.84709	1.09462	0.525652	0.459667	0.65169	0.63801	1.36368	0.728957	0.487074	0.873696	0.854352	0.371184	1.8134	0.577029	0.529657	0.357626	0.535561	0.31549	0.318401	0.570008	0.975927	0.159989	0.971356	1.07041	0.38018	0.516734	0.325267	1.76387	0.941454	0.297024	1.63552	0.680439	0.562723	0.646872	1.37316	1.29651	0.477617	0.345465	0.153804	0.135076	0.793162
F-50131345-005S	MAXIM-1971132	High-Low-Med	5	T-248	MED	1.37075	1.25972	1.26877	0.634553	0.857554	1.4196	1.69147	1.24323	1.52432	1.84403	1.22004	1.32115	1.18555	1.83507	1.25667	0.861005	1.60237	1.52696	1.64182	1.43472	1.8941	1.31211	1.61023	0.900584	1.05801	1.27263	1.47911	1.51396	1.88156	1.89627	1.10015	2.07405	1.62643	1.46784	1.81589	1.26664	1.52837	2.91542	1.21395	1.81197	1.39112	1.69645	0.135076	1.39257
F-50131601-005S	MR. PIB-1062404	Med-Low-High	2	T-248	HIGH	1.15939	0.650725	0.731664	0.945582	1.47079	1.1539	5.64415	0.721679	1.05938	0.213976	1.19756	0.671944	1.33967	0.938597	1.01924	1.67958	0.902278	2.33342	1.66688	1.05283	4.18611	2.01204	1.9261	0.676722	0.399457	0.771043	1.48124	0.992767	0.771398	1.92633	0.903147	3.0776	3.2107	3.47435	1.68402	2.76988	1.01298	1.58986	0.566571	1.40996	1.63787	0.826664	0.135076	0.621642
F-50131451-005S	NUGGET-1972538	Med-High-Low	6	T-248	LOW	1.28613	1.54297	1.3001	0.720708	0.824014	1.27748	1.00855	0.227909	1.33929	0.655199	1.27112	1.20343	1.50789	1.33557	1.34591	0.746337	4.66662	0.777764	1.35256	1.38222	0.997638	1.13002	1.09088	1.95416	1.39085	1.33414	0.93797	1.8075	2.59571	1.85566	0.249185	1.17768	0.73646	1.54989	0.949718	1.12997	1.42636	1.03888	1.07358	0.976728	0.903813	0.8079	0.135076	0.932105
F-50131166-005S	OSHKOSH-13XAD	Low-High-Med	3	T-248	MED	1.01121	4.86588	1.38935	1.34544	1.12195	1.14171	1.32974	0.735817	1.09472	2.13592	1.1215	2.12697	1.5206	3.00781	1.14651	1.741	4.69944	0.690731	1.08	1.07306	1.14684	1.16172	2.02128	2.40519	2.54147	0.771108	1.56945	2.04918	1.86052	1.38885	0.080555	1.59547	0.484073	1.23652	0.65536	1.62884	1.18451	1.29619	1.17888	0.797146	1.61242	1.05682	0.135076	1.72697
F-50131286-005S	POLK-ZAV-0	High-Med-Low	1	T-248	LOW	1.85126	3.55518	2.37864	0.940693	2.11684	2.0532	1.55441	1.35608	1.8876	1.27818	1.36036	1.12549	0.632059	0.505516	1.55815	0.735274	8.12671	0.542289	1.44936	2.01462	0.822808	0.795746	1.65118	3.19196	2.7445	0.989977	0.851157	0.781911	1.03381	2.41793	0.354776	0.616688	1.11352	0.657139	0.778619	0.527787	2.90285	5.91536	0.684968	0.511599	6.9817	1.57174	1.75487	0.767104
F-50131493-005S	PYRO-1582713	Low-Med-High	4	T-248	HIGH	0.505025	0.638272	0.156451	0.621974	0.47911	0.429054	0.587473	0.289492	0.506613	0.773638	0.769814	0.472543	1.3144	0.587994	0.389464	0.288647	0.562389	1.05814	0.54147	0.403063	0.625582	0.471503	0.484348	0.293352	0.159989	0.617981	0.864546	0.334698	0.18026	0.528891	0.457913	1.19139	0.709853	1.98882	0.97167	1.39213	0.342477	0.889628	0.5247	0.353698	0.304584	1.00545	0.135076	0.671033
F-50131433-005S	RED ROCK-1972660	Low-High-Med	3	T-248	MED	1.2989	1.35791	2.14279	0.919692	1.76134	1.45906	0.865173	0.751849	1.23533	1	1.26381	1.84057	1.18533	1.11783	1.07614	1.23397	16.4629	0.90702	1.02235	1.57339	0.751466	1.38303	0.80794	1.93647	0.99771	1.0934	1.11925	2.31261	1.41761	1.00766	0.110409	1.50523	0.879343	1.29823	1.10363	1.29584	1.97472	1.40662	1.22785	0.931651	1.38747	1.35045	1.82852	1.2384
F-50131330-005S	RIO-1971612	Low-Med-High	4	T-248	HIGH	0.315921	0.697439	0.073726	1.16135	0.421223	0.346237	3.00952	0.059789	0.339271	0.213976	0.497367	0.388399	1.76011	0.726992	0.383875	2.02387	0.185694	1.26108	0.633363	0.261038	4.81676	1.60205	0.743682	0.13463	0.159989	0.631899	1.07052	0.332069	0.225422	0.539688	1.08081	3.30351	1.49108	6.19837	1.47721	1.37479	0.212764	0.319678	0.477232	0.965629	0.69939	0.442898	0.135076	0.347859
F-50131196-005S	SADIRA-GHS-1	Low-Med-High	4	T-248	HIGH	0.781296	0.701239	0.830027	1.81755	0.953858	0.646463	5.98465	0.366279	0.643897	1.33809	0.889148	0.288349	1.01069	0.392106	2.28659	1.6163	0.428534	1.73021	1.66516	0.617428	3.58239	1.7264	0.812121	0.436761	0.44422	1.52849	1.30875	0.461505	0.419614	1.48357	2.36658	0.917683	2.88886	1.2287	2.99766	1.14743	0.420211	0.20528	0.443299	0.989161	1.43899	1.07035	0.135076	0.302911
F-50131388-005S	SAN REMO-1972678	High-Med-Low	1	T-248	LOW	0.639701	1.65424	2.18223	1.14371	1.63073	0.542373	0.68501	1.01204	0.566192	0.918588	0.680549	1.86345	1.53133	1.34318	0.372857	1.02551	0.499299	0.635969	0.56859	0.525981	0.543161	0.613297	0.840786	2.44656	0.808366	1	0.876163	1.10275	0.710658	0.763391	0.489659	1.51223	0.501463	0.660067	0.632165	1.133	0.728156	0.839809	1.63034	0.377993	0.622477	0.660924	0.135076	1.01637
F-50131370-005S	SANDS-1972962	Med-Low-High	2	T-248	HIGH	1	0.794933	1.06362	0.561245	0.405029	1.12111	0.988372	0.059789	1.09799	1.93241	0.966837	0.646418	0.785144	1.33683	0.995948	0.911593	2.20058	1.4011	0.829628	1.1143	1.20059	0.802986	0.820264	0.768752	0.714123	0.779327	0.965428	1.1844	1.47091	1.20478	0.803177	2.09385	1.49967	1.32072	1.16925	1.09815	1.14466	0.887737	0.795459	1.04684	1.07689	0.758325	0.444317	1.46032
F-50131508-005S	SNAPPLE-1535812	High-Med-Low	1	T-248	LOW	1.41722	2.5457	1.86494	1.11437	1.23507	1.36503	1.1999	2.75089	1.33155	1.63255	1.12233	1.88695	1.20517	1.38901	1.67356	2.66223	8.4352	0.623148	1.39448	1.4323	1.17312	1.48827	1.60428	2.14206	2.34314	1.23381	1.14159	3.18041	2.5993	2.25159	0.242601	0.869764	0.966737	0.911925	0.70848	0.340075	1.54742	0.979376	1.31998	0.582046	2.80143	2.13761	1.08184	1.16101
F-50131586-005S	SOBEE-1540212	High-Low-Med	5	T-248	MED	1	1.70669	1.37149	0.4785	0.657119	1.29357	1.06344	1.41154	1.23658	0.213976	1.20409	1.41442	1.12124	2.20317	1.9234	1.9098	6.17226	0.936598	1.40848	1.25352	1	0.856812	1.31472	1	1.81097	1.3213	1.17685	2.26417	1.66719	1.62622	1.16821	1.66145	0.674008	3.69176	0.824615	1.0654	1.9424	1.24935	1.56612	0.973316	1.68836	1.31758	2.16352	1.42032
F-50131520-005S	TROPICANA-1533186	Low-High-Med	3	T-248	MED	1.5787	1.54571	1.47681	0.85518	3.13086	1.82358	1.23822	1.35088	1.63656	1.62295	1.37959	1.18471	0.621844	0.787018	2.74126	1.18845	8.33018	1.64555	1.74862	1.87049	1.64456	1.23764	1.35912	1.46108	1.41673	1.24632	1.47168	1.00723	1.02553	1.30634	0.921072	0.789087	1.62095	0.547403	1.02361	1.16319	2.1532	4.07369	0.877788	1.49578	2.02142	1.79931	0.489491	1.47257
F-50131316-005S	WYNN-1973062	Med-High-Low	6	T-248	LOW	1.63627	1.86413	2.94469	1.71011	2.2857	1.49523	1.73086	0.486252	1.59988	0.626058	1.30079	1.52455	0.675771	0.816815	1.57378	0.948452	4.71472	0.99955	1.80355	1.66234	1.77548	1.87044	2.12925	4.97508	2.87687	1.07103	1.63585	1.40665	2.78752	2.03187	0.747954	1.4521	1.77804	0.913807	1.83497	1.02862	1.72228	2.7325	0.922912	1.16154	2.11681	1.39836	0.135076	1.04728
[truncated: 658 more columns]
