# Supplementary material for: Varying Protein Levels Influence Metabolomics and the Gut Microbiome in Healthy Adult Dogs
Source: Toxins (Basel). 2020 Aug 12;12(8):517. doi: 10.3390/toxins12080517 (PMC7472411; doi:10.3390/toxins12080517)
Supplement: Supplementary file 1 [file toxins-12-00517-s001.zip › Canine ptn levels_Table S4.xlsx]

## Sheet: Table legend
Microbiome data from fecal samples from dogs fed the high, medium, or low protein foods.

## Sheet: Significant 39 OTUs 
otu_id	Kindom	Phylum	Class	Order	Family	Genus	Species	Term	Estimate	StdError	DF	T.S.	Pval	Pr_fdr
4410166	k__Bacteria	p__Bacteroidetes	c__Bacteroidia	o__Bacteroidales	f__Prevotellaceae	g__Prevotella	s__copri	(Intercept)	-1.66312	0.0939799	143	-17.6965	7.63878e-38	1.64946e-36
4410166	k__Bacteria	p__Bacteroidetes	c__Bacteroidia	o__Bacteroidales	f__Prevotellaceae	g__Prevotella	s__copri	TreatmentMED	-0.117883	0.0507842	143	-2.32126	0.0216862	0.107503
4410166	k__Bacteria	p__Bacteroidetes	c__Bacteroidia	o__Bacteroidales	f__Prevotellaceae	g__Prevotella	s__copri	TreatmentHIGH	-0.366698	0.0507868	143	-7.22034	2.81896e-11	3.86168e-10
4410166	k__Bacteria	p__Bacteroidetes	c__Bacteroidia	o__Bacteroidales	f__Prevotellaceae	g__Prevotella	s__copri	Phase_DayT-80	-0.158515	0.0718231	143	-2.20702	0.028907	0.132951
4410166	k__Bacteria	p__Bacteroidetes	c__Bacteroidia	o__Bacteroidales	f__Prevotellaceae	g__Prevotella	s__copri	Phase_DayT-122	-0.143371	0.0718238	143	-1.99615	0.0478165	0.187441
4410166	k__Bacteria	p__Bacteroidetes	c__Bacteroidia	o__Bacteroidales	f__Prevotellaceae	g__Prevotella	s__copri	Phase_DayT-164	-0.0701334	0.0718205	143	-0.976509	0.330461	0.635004
4410166	k__Bacteria	p__Bacteroidetes	c__Bacteroidia	o__Bacteroidales	f__Prevotellaceae	g__Prevotella	s__copri	Phase_DayT-206	-0.100132	0.071821	143	-1.39418	0.165424	0.44022
4410166	k__Bacteria	p__Bacteroidetes	c__Bacteroidia	o__Bacteroidales	f__Prevotellaceae	g__Prevotella	s__copri	Phase_DayT-248	-0.0681798	0.071821	143	-0.949301	0.344069	0.644209
4410166	k__Bacteria	p__Bacteroidetes	c__Bacteroidia	o__Bacteroidales	f__Prevotellaceae	g__Prevotella	s__copri	SequenceLHM	-0.130452	0.107923	24	-1.20875	0.238534	0.538816
4410166	k__Bacteria	p__Bacteroidetes	c__Bacteroidia	o__Bacteroidales	f__Prevotellaceae	g__Prevotella	s__copri	SequenceMLH	-0.11693	0.107923	24	-1.08345	0.289373	0.591309
4410166	k__Bacteria	p__Bacteroidetes	c__Bacteroidia	o__Bacteroidales	f__Prevotellaceae	g__Prevotella	s__copri	SequenceMHL	-0.241056	0.107924	24	-2.23358	0.0350927	0.152071
4410166	k__Bacteria	p__Bacteroidetes	c__Bacteroidia	o__Bacteroidales	f__Prevotellaceae	g__Prevotella	s__copri	SequenceHLM	-0.0613523	0.107923	24	-0.568483	0.574988	0.789609
4410166	k__Bacteria	p__Bacteroidetes	c__Bacteroidia	o__Bacteroidales	f__Prevotellaceae	g__Prevotella	s__copri	SequenceHML	-0.082623	0.107922	24	-0.765583	0.451388	0.708873
4410166	k__Bacteria	p__Bacteroidetes	c__Bacteroidia	o__Bacteroidales	f__Prevotellaceae	g__Prevotella	s__copri	Trt_HvM	-0.248815	0.048919	NA	-5.08627	3.65179e-07	4.15391e-06
110221	k__Bacteria	p__Firmicutes	c__Clostridia	o__Clostridiales	f__Lachnospiraceae	g__Ruminococcus	s__gnavus	(Intercept)	-3.93092	0.283129	143	-13.8839	2.73576e-28	4.70994e-27
110221	k__Bacteria	p__Firmicutes	c__Clostridia	o__Clostridiales	f__Lachnospiraceae	g__Ruminococcus	s__gnavus	TreatmentMED	-0.148363	0.144285	143	-1.02827	0.305561	0.606816
110221	k__Bacteria	p__Firmicutes	c__Clostridia	o__Clostridiales	f__Lachnospiraceae	g__Ruminococcus	s__gnavus	TreatmentHIGH	-0.804108	0.144391	143	-5.56896	1.23037e-07	1.41215e-06
110221	k__Bacteria	p__Firmicutes	c__Clostridia	o__Clostridiales	f__Lachnospiraceae	g__Ruminococcus	s__gnavus	Phase_DayT-80	0.276515	0.204072	143	1.35499	0.177558	0.457913
110221	k__Bacteria	p__Firmicutes	c__Clostridia	o__Clostridiales	f__Lachnospiraceae	g__Ruminococcus	s__gnavus	Phase_DayT-122	-0.167743	0.204177	143	-0.821555	0.412698	0.679323
110221	k__Bacteria	p__Firmicutes	c__Clostridia	o__Clostridiales	f__Lachnospiraceae	g__Ruminococcus	s__gnavus	Phase_DayT-164	0.30388	0.204049	143	1.48925	0.138623	0.393542
110221	k__Bacteria	p__Firmicutes	c__Clostridia	o__Clostridiales	f__Lachnospiraceae	g__Ruminococcus	s__gnavus	Phase_DayT-206	-0.254667	0.204165	143	-1.24736	0.214303	0.505597
110221	k__Bacteria	p__Firmicutes	c__Clostridia	o__Clostridiales	f__Lachnospiraceae	g__Ruminococcus	s__gnavus	Phase_DayT-248	-0.49455	0.204239	143	-2.42143	0.0167127	0.0906039
110221	k__Bacteria	p__Firmicutes	c__Clostridia	o__Clostridiales	f__Lachnospiraceae	g__Ruminococcus	s__gnavus	SequenceLHM	0.322718	0.334277	24	0.965421	0.343962	0.644209
110221	k__Bacteria	p__Firmicutes	c__Clostridia	o__Clostridiales	f__Lachnospiraceae	g__Ruminococcus	s__gnavus	SequenceMLH	0.206832	0.334309	24	0.618685	0.541952	0.764253
110221	k__Bacteria	p__Firmicutes	c__Clostridia	o__Clostridiales	f__Lachnospiraceae	g__Ruminococcus	s__gnavus	SequenceMHL	0.527532	0.334245	24	1.57828	0.127593	0.372829
110221	k__Bacteria	p__Firmicutes	c__Clostridia	o__Clostridiales	f__Lachnospiraceae	g__Ruminococcus	s__gnavus	SequenceHLM	0.354638	0.334276	24	1.06091	0.299289	0.600464
110221	k__Bacteria	p__Firmicutes	c__Clostridia	o__Clostridiales	f__Lachnospiraceae	g__Ruminococcus	s__gnavus	SequenceHML	0.619099	0.334231	24	1.85231	0.0763211	0.262084
110221	k__Bacteria	p__Firmicutes	c__Clostridia	o__Clostridiales	f__Lachnospiraceae	g__Ruminococcus	s__gnavus	Trt_HvM	-0.655744	0.139098	NA	-4.71425	2.42608e-06	2.61935e-05
4324240	k__Bacteria	p__Firmicutes	c__Clostridia	o__Clostridiales	f__Ruminococcaceae	g__Faecalibacterium	s__prausnitzii	(Intercept)	-3.119	0.341208	143	-9.14103	5.57519e-16	7.892e-15
4324240	k__Bacteria	p__Firmicutes	c__Clostridia	o__Clostridiales	f__Ruminococcaceae	g__Faecalibacterium	s__prausnitzii	TreatmentMED	-1.1057	0.230523	143	-4.79647	4.01175e-06	4.29494e-05
4324240	k__Bacteria	p__Firmicutes	c__Clostridia	o__Clostridiales	f__Ruminococcaceae	g__Faecalibacterium	s__prausnitzii	TreatmentHIGH	-1.55736	0.231238	143	-6.73489	3.70446e-10	4.96788e-09
4324240	k__Bacteria	p__Firmicutes	c__Clostridia	o__Clostridiales	f__Ruminococcaceae	g__Faecalibacterium	s__prausnitzii	Phase_DayT-80	-0.715569	0.325905	143	-2.19564	0.0297298	0.135756
4324240	k__Bacteria	p__Firmicutes	c__Clostridia	o__Clostridiales	f__Ruminococcaceae	g__Faecalibacterium	s__prausnitzii	Phase_DayT-122	-0.749019	0.325718	143	-2.29959	0.022919	0.110602
4324240	k__Bacteria	p__Firmicutes	c__Clostridia	o__Clostridiales	f__Ruminococcaceae	g__Faecalibacterium	s__prausnitzii	Phase_DayT-164	-1.00234	0.326052	143	-3.07419	0.00252872	0.0188397
4324240	k__Bacteria	p__Firmicutes	c__Clostridia	o__Clostridiales	f__Ruminococcaceae	g__Faecalibacterium	s__prausnitzii	Phase_DayT-206	-1.3757	0.326779	143	-4.20988	4.49477e-05	0.00044737
4324240	k__Bacteria	p__Firmicutes	c__Clostridia	o__Clostridiales	f__Ruminococcaceae	g__Faecalibacterium	s__prausnitzii	Phase_DayT-248	-1.35511	0.326756	143	-4.14718	5.74549e-05	0.00055876
4324240	k__Bacteria	p__Firmicutes	c__Clostridia	o__Clostridiales	f__Ruminococcaceae	g__Faecalibacterium	s__prausnitzii	SequenceLHM	-0.0134854	0.331786	24	-0.0406447	0.967915	0.985711
4324240	k__Bacteria	p__Firmicutes	c__Clostridia	o__Clostridiales	f__Ruminococcaceae	g__Faecalibacterium	s__prausnitzii	SequenceMLH	-0.475251	0.33255	24	-1.42911	0.16586	0.44022
4324240	k__Bacteria	p__Firmicutes	c__Clostridia	o__Clostridiales	f__Ruminococcaceae	g__Faecalibacterium	s__prausnitzii	SequenceMHL	-0.618649	0.332418	24	-1.86106	0.0750297	0.258346
4324240	k__Bacteria	p__Firmicutes	c__Clostridia	o__Clostridiales	f__Ruminococcaceae	g__Faecalibacterium	s__prausnitzii	SequenceHLM	-0.394876	0.332315	24	-1.18826	0.246358	0.550632
4324240	k__Bacteria	p__Firmicutes	c__Clostridia	o__Clostridiales	f__Ruminococcaceae	g__Faecalibacterium	s__prausnitzii	SequenceHML	-0.0391906	0.331283	24	-0.1183	0.906815	0.972905
4324240	k__Bacteria	p__Firmicutes	c__Clostridia	o__Clostridiales	f__Ruminococcaceae	g__Faecalibacterium	s__prausnitzii	Trt_HvM	-0.451667	0.223472	NA	-2.02114	0.0432657	0.175543
1089121	k__Bacteria	p__Actinobacteria	c__Actinobacteria	o__Actinomycetales	f__Actinomycetaceae	f__Actinomycetaceae_unclassified	NA	(Intercept)	-7.61366	0.249496	143	-30.5161	1.72604e-64	1.22165e-62
1089121	k__Bacteria	p__Actinobacteria	c__Actinobacteria	o__Actinomycetales	f__Actinomycetaceae	f__Actinomycetaceae_unclassified	NA	TreatmentMED	-0.359	0.113722	143	-3.15682	0.00194558	0.0150222
1089121	k__Bacteria	p__Actinobacteria	c__Actinobacteria	o__Actinomycetales	f__Actinomycetaceae	f__Actinomycetaceae_unclassified	NA	TreatmentHIGH	-0.340821	0.113552	143	-3.00146	0.00317161	0.023222
1089121	k__Bacteria	p__Actinobacteria	c__Actinobacteria	o__Actinomycetales	f__Actinomycetaceae	f__Actinomycetaceae_unclassified	NA	Phase_DayT-80	-0.31486	0.157706	143	-1.9965	0.047778	0.187441
1089121	k__Bacteria	p__Actinobacteria	c__Actinobacteria	o__Actinomycetales	f__Actinomycetaceae	f__Actinomycetaceae_unclassified	NA	Phase_DayT-122	-0.193147	0.156395	143	-1.235	0.218856	0.512198
1089121	k__Bacteria	p__Actinobacteria	c__Actinobacteria	o__Actinomycetales	f__Actinomycetaceae	f__Actinomycetaceae_unclassified	NA	Phase_DayT-164	-0.598251	0.160907	143	-3.71799	0.000287551	0.00265463
1089121	k__Bacteria	p__Actinobacteria	c__Actinobacteria	o__Actinomycetales	f__Actinomycetaceae	f__Actinomycetaceae_unclassified	NA	Phase_DayT-206	-0.516398	0.160107	143	-3.22533	0.00155952	0.0122644
1089121	k__Bacteria	p__Actinobacteria	c__Actinobacteria	o__Actinomycetales	f__Actinomycetaceae	f__Actinomycetaceae_unclassified	NA	Phase_DayT-248	-0.456689	0.159621	143	-2.86108	0.00485569	0.0336204
1089121	k__Bacteria	p__Actinobacteria	c__Actinobacteria	o__Actinomycetales	f__Actinomycetaceae	f__Actinomycetaceae_unclassified	NA	SequenceLHM	0.0316095	0.313912	24	0.100695	0.920629	0.978341
1089121	k__Bacteria	p__Actinobacteria	c__Actinobacteria	o__Actinomycetales	f__Actinomycetaceae	f__Actinomycetaceae_unclassified	NA	SequenceMLH	0.0468156	0.314221	24	0.14899	0.882807	0.95936
1089121	k__Bacteria	p__Actinobacteria	c__Actinobacteria	o__Actinomycetales	f__Actinomycetaceae	f__Actinomycetaceae_unclassified	NA	SequenceMHL	-0.0638637	0.314358	24	-0.203156	0.840726	0.937082
1089121	k__Bacteria	p__Actinobacteria	c__Actinobacteria	o__Actinomycetales	f__Actinomycetaceae	f__Actinomycetaceae_unclassified	NA	SequenceHLM	0.165599	0.313347	24	0.528484	0.602017	0.807336
1089121	k__Bacteria	p__Actinobacteria	c__Actinobacteria	o__Actinomycetales	f__Actinomycetaceae	f__Actinomycetaceae_unclassified	NA	SequenceHML	-0.234236	0.315241	24	-0.743039	0.46467	0.716623
1089121	k__Bacteria	p__Actinobacteria	c__Actinobacteria	o__Actinomycetales	f__Actinomycetaceae	f__Actinomycetaceae_unclassified	NA	Trt_HvM	0.0181793	0.112376	NA	0.161771	0.871486	0.954663
23706	k__Bacteria	p__Actinobacteria	c__Coriobacteriia	o__Coriobacteriales	f__Coriobacteriaceae	g__Collinsella	s__stercoris	(Intercept)	-4.1784	0.193519	143	-21.5917	7.5308e-47	2.13205e-45
23706	k__Bacteria	p__Actinobacteria	c__Coriobacteriia	o__Coriobacteriales	f__Coriobacteriaceae	g__Collinsella	s__stercoris	TreatmentMED	-0.127631	0.117308	143	-1.088	0.278424	0.58292
23706	k__Bacteria	p__Actinobacteria	c__Coriobacteriia	o__Coriobacteriales	f__Coriobacteriaceae	g__Collinsella	s__stercoris	TreatmentHIGH	-0.492526	0.117404	143	-4.19513	4.76306e-05	0.000470398
23706	k__Bacteria	p__Actinobacteria	c__Coriobacteriia	o__Coriobacteriales	f__Coriobacteriaceae	g__Collinsella	s__stercoris	Phase_DayT-80	-0.0994726	0.16612	143	-0.5988	0.550253	0.768075
23706	k__Bacteria	p__Actinobacteria	c__Coriobacteriia	o__Coriobacteriales	f__Coriobacteriaceae	g__Collinsella	s__stercoris	Phase_DayT-122	0.242298	0.166008	143	1.45956	0.146605	0.409594
23706	k__Bacteria	p__Actinobacteria	c__Coriobacteriia	o__Coriobacteriales	f__Coriobacteriaceae	g__Collinsella	s__stercoris	Phase_DayT-164	0.192157	0.165986	143	1.15767	0.248931	0.551544
23706	k__Bacteria	p__Actinobacteria	c__Coriobacteriia	o__Coriobacteriales	f__Coriobacteriaceae	g__Collinsella	s__stercoris	Phase_DayT-206	0.0983853	0.16601	143	0.592647	0.554354	0.771012
23706	k__Bacteria	p__Actinobacteria	c__Coriobacteriia	o__Coriobacteriales	f__Coriobacteriaceae	g__Collinsella	s__stercoris	Phase_DayT-248	-0.00314668	0.166052	143	-0.01895	0.984907	0.989568
23706	k__Bacteria	p__Actinobacteria	c__Coriobacteriia	o__Coriobacteriales	f__Coriobacteriaceae	g__Collinsella	s__stercoris	SequenceLHM	0.0393911	0.206796	24	0.190483	0.850533	0.943063
23706	k__Bacteria	p__Actinobacteria	c__Coriobacteriia	o__Coriobacteriales	f__Coriobacteriaceae	g__Collinsella	s__stercoris	SequenceMLH	0.176559	0.206783	24	0.853837	0.401638	0.679323
23706	k__Bacteria	p__Actinobacteria	c__Coriobacteriia	o__Coriobacteriales	f__Coriobacteriaceae	g__Collinsella	s__stercoris	SequenceMHL	-0.147431	0.206841	24	-0.712774	0.482859	0.722691
23706	k__Bacteria	p__Actinobacteria	c__Coriobacteriia	o__Coriobacteriales	f__Coriobacteriaceae	g__Collinsella	s__stercoris	SequenceHLM	-0.173575	0.206896	24	-0.838949	0.409777	0.679323
23706	k__Bacteria	p__Actinobacteria	c__Coriobacteriia	o__Coriobacteriales	f__Coriobacteriaceae	g__Collinsella	s__stercoris	SequenceHML	-0.26235	0.206862	24	-1.26824	0.216878	0.509783
23706	k__Bacteria	p__Actinobacteria	c__Coriobacteriia	o__Coriobacteriales	f__Coriobacteriaceae	g__Collinsella	s__stercoris	Trt_HvM	-0.364895	0.113098	NA	-3.22635	0.00125381	0.0101742
100041	k__Bacteria	p__Firmicutes	c__Bacilli	o__Lactobacillales	f__Lactobacillaceae	f__Lactobacillaceae_unclassified	NA	(Intercept)	-3.84352	0.310134	143	-12.3931	2.0471e-24	3.26001e-23
100041	k__Bacteria	p__Firmicutes	c__Bacilli	o__Lactobacillales	f__Lactobacillaceae	f__Lactobacillaceae_unclassified	NA	TreatmentMED	-0.493479	0.140857	143	-3.5034	0.000613495	0.00539411
100041	k__Bacteria	p__Firmicutes	c__Bacilli	o__Lactobacillales	f__Lactobacillaceae	f__Lactobacillaceae_unclassified	NA	TreatmentHIGH	-0.455835	0.140848	143	-3.23636	0.00150448	0.011905
100041	k__Bacteria	p__Firmicutes	c__Bacilli	o__Lactobacillales	f__Lactobacillaceae	f__Lactobacillaceae_unclassified	NA	Phase_DayT-80	-0.167879	0.199232	143	-0.842632	0.400841	0.679323
100041	k__Bacteria	p__Firmicutes	c__Bacilli	o__Lactobacillales	f__Lactobacillaceae	f__Lactobacillaceae_unclassified	NA	Phase_DayT-122	0.244832	0.199179	143	1.22921	0.221012	0.513245
100041	k__Bacteria	p__Firmicutes	c__Bacilli	o__Lactobacillales	f__Lactobacillaceae	f__Lactobacillaceae_unclassified	NA	Phase_DayT-164	-0.18922	0.199206	143	-0.949873	0.34378	0.644209
100041	k__Bacteria	p__Firmicutes	c__Bacilli	o__Lactobacillales	f__Lactobacillaceae	f__Lactobacillaceae_unclassified	NA	Phase_DayT-206	-0.103849	0.19921	143	-0.521306	0.60296	0.807751
100041	k__Bacteria	p__Firmicutes	c__Bacilli	o__Lactobacillales	f__Lactobacillaceae	f__Lactobacillaceae_unclassified	NA	Phase_DayT-248	-0.0940533	0.199213	143	-0.472125	0.637557	0.82703
100041	k__Bacteria	p__Firmicutes	c__Bacilli	o__Lactobacillales	f__Lactobacillaceae	f__Lactobacillaceae_unclassified	NA	SequenceLHM	0.554359	0.382197	24	1.45045	0.159877	0.431594
100041	k__Bacteria	p__Firmicutes	c__Bacilli	o__Lactobacillales	f__Lactobacillaceae	f__Lactobacillaceae_unclassified	NA	SequenceMLH	0.293791	0.38221	24	0.768663	0.449592	0.708009
100041	k__Bacteria	p__Firmicutes	c__Bacilli	o__Lactobacillales	f__Lactobacillaceae	f__Lactobacillaceae_unclassified	NA	SequenceMHL	0.350143	0.382202	24	0.91612	0.368718	0.661378
100041	k__Bacteria	p__Firmicutes	c__Bacilli	o__Lactobacillales	f__Lactobacillaceae	f__Lactobacillaceae_unclassified	NA	SequenceHLM	0.297369	0.382223	24	0.777999	0.444172	0.703826
100041	k__Bacteria	p__Firmicutes	c__Bacilli	o__Lactobacillales	f__Lactobacillaceae	f__Lactobacillaceae_unclassified	NA	SequenceHML	0.506339	0.382187	24	1.32485	0.197699	0.486695
100041	k__Bacteria	p__Firmicutes	c__Bacilli	o__Lactobacillales	f__Lactobacillaceae	f__Lactobacillaceae_unclassified	NA	Trt_HvM	0.0376437	0.135712	NA	0.27738	0.781488	0.908337
116529	k__Bacteria	p__Firmicutes	c__Clostridia	o__Clostridiales	f__Veillonellaceae	g__Phascolarctobacterium	s__	(Intercept)	-4.10843	0.318268	143	-12.9087	9.25328e-26	1.51137e-24
116529	k__Bacteria	p__Firmicutes	c__Clostridia	o__Clostridiales	f__Veillonellaceae	g__Phascolarctobacterium	s__	TreatmentMED	-0.502282	0.144058	143	-3.48667	0.000649948	0.00559483
116529	k__Bacteria	p__Firmicutes	c__Clostridia	o__Clostridiales	f__Veillonellaceae	g__Phascolarctobacterium	s__	TreatmentHIGH	-0.993554	0.144245	143	-6.88795	1.65916e-10	2.2487e-09
116529	k__Bacteria	p__Firmicutes	c__Clostridia	o__Clostridiales	f__Veillonellaceae	g__Phascolarctobacterium	s__	Phase_DayT-80	0.0552146	0.203773	143	0.270961	0.786812	0.910443
116529	k__Bacteria	p__Firmicutes	c__Clostridia	o__Clostridiales	f__Veillonellaceae	g__Phascolarctobacterium	s__	Phase_DayT-122	-0.267908	0.203945	143	-1.31363	0.191076	0.476381
116529	k__Bacteria	p__Firmicutes	c__Clostridia	o__Clostridiales	f__Veillonellaceae	g__Phascolarctobacterium	s__	Phase_DayT-164	-0.157794	0.203824	143	-0.774166	0.44011	0.700465
116529	k__Bacteria	p__Firmicutes	c__Clostridia	o__Clostridiales	f__Veillonellaceae	g__Phascolarctobacterium	s__	Phase_DayT-206	-0.362287	0.203889	143	-1.77688	0.0777134	0.265434
116529	k__Bacteria	p__Firmicutes	c__Clostridia	o__Clostridiales	f__Veillonellaceae	g__Phascolarctobacterium	s__	Phase_DayT-248	-0.405565	0.203933	143	-1.98872	0.0486407	0.190087
116529	k__Bacteria	p__Firmicutes	c__Clostridia	o__Clostridiales	f__Veillonellaceae	g__Phascolarctobacterium	s__	SequenceLHM	-0.125211	0.392842	24	-0.31873	0.752688	0.890367
116529	k__Bacteria	p__Firmicutes	c__Clostridia	o__Clostridiales	f__Veillonellaceae	g__Phascolarctobacterium	s__	SequenceMLH	-0.0539865	0.392814	24	-0.137435	0.891833	0.965233
116529	k__Bacteria	p__Firmicutes	c__Clostridia	o__Clostridiales	f__Veillonellaceae	g__Phascolarctobacterium	s__	SequenceMHL	-0.503938	0.392894	24	-1.28263	0.211871	0.50359
116529	k__Bacteria	p__Firmicutes	c__Clostridia	o__Clostridiales	f__Veillonellaceae	g__Phascolarctobacterium	s__	SequenceHLM	-0.15158	0.392807	24	-0.38589	0.702978	0.867301
116529	k__Bacteria	p__Firmicutes	c__Clostridia	o__Clostridiales	f__Veillonellaceae	g__Phascolarctobacterium	s__	SequenceHML	0.26286	0.39269	24	0.669383	0.50964	0.741189
116529	k__Bacteria	p__Firmicutes	c__Clostridia	o__Clostridiales	f__Veillonellaceae	g__Phascolarctobacterium	s__	Trt_HvM	-0.491273	0.139045	NA	-3.53318	0.000410586	0.00376321
1030652	k__Bacteria	p__Bacteroidetes	c__Bacteroidia	o__Bacteroidales	f__Odoribacteraceae	g__Odoribacter	s__	(Intercept)	-7.8685	0.321152	143	-24.5009	4.8727e-53	1.82907e-51
1030652	k__Bacteria	p__Bacteroidetes	c__Bacteroidia	o__Bacteroidales	f__Odoribacteraceae	g__Odoribacter	s__	TreatmentMED	-0.368522	0.122891	143	-2.99876	0.00319811	0.0232823
1030652	k__Bacteria	p__Bacteroidetes	c__Bacteroidia	o__Bacteroidales	f__Odoribacteraceae	g__Odoribacter	s__	TreatmentHIGH	-0.790003	0.128274	143	-6.15873	7.02514e-09	8.60579e-08
1030652	k__Bacteria	p__Bacteroidetes	c__Bacteroidia	o__Bacteroidales	f__Odoribacteraceae	g__Odoribacter	s__	Phase_DayT-80	-0.185532	0.178079	143	-1.04185	0.299237	0.600464
1030652	k__Bacteria	p__Bacteroidetes	c__Bacteroidia	o__Bacteroidales	f__Odoribacteraceae	g__Odoribacter	s__	Phase_DayT-122	-0.138592	0.177452	143	-0.781012	0.436087	0.697958
1030652	k__Bacteria	p__Bacteroidetes	c__Bacteroidia	o__Bacteroidales	f__Odoribacteraceae	g__Odoribacter	s__	Phase_DayT-164	-0.253036	0.177806	143	-1.4231	0.156885	0.42799
1030652	k__Bacteria	p__Bacteroidetes	c__Bacteroidia	o__Bacteroidales	f__Odoribacteraceae	g__Odoribacter	s__	Phase_DayT-206	-0.235459	0.178055	143	-1.32239	0.188148	0.475958
1030652	k__Bacteria	p__Bacteroidetes	c__Bacteroidia	o__Bacteroidales	f__Odoribacteraceae	g__Odoribacter	s__	Phase_DayT-248	-0.234221	0.178538	143	-1.31188	0.191661	0.476907
1030652	k__Bacteria	p__Bacteroidetes	c__Bacteroidia	o__Bacteroidales	f__Odoribacteraceae	g__Odoribacter	s__	SequenceLHM	0.0808964	0.416497	24	0.19423	0.84763	0.940663
1030652	k__Bacteria	p__Bacteroidetes	c__Bacteroidia	o__Bacteroidales	f__Odoribacteraceae	g__Odoribacter	s__	SequenceMLH	0.281422	0.41515	24	0.67788	0.504331	0.739667
1030652	k__Bacteria	p__Bacteroidetes	c__Bacteroidia	o__Bacteroidales	f__Odoribacteraceae	g__Odoribacter	s__	SequenceMHL	-0.0108473	0.416924	24	-0.0260175	0.979459	0.988473
1030652	k__Bacteria	p__Bacteroidetes	c__Bacteroidia	o__Bacteroidales	f__Odoribacteraceae	g__Odoribacter	s__	SequenceHLM	0.0064493	0.417053	24	0.015464	0.98779	0.990901
1030652	k__Bacteria	p__Bacteroidetes	c__Bacteroidia	o__Bacteroidales	f__Odoribacteraceae	g__Odoribacter	s__	SequenceHML	0.256364	0.414265	24	0.61884	0.541852	0.764253
1030652	k__Bacteria	p__Bacteroidetes	c__Bacteroidia	o__Bacteroidales	f__Odoribacteraceae	g__Odoribacter	s__	Trt_HvM	-0.421481	0.126344	NA	-3.33599	0.000849963	0.00717121
109478	k__Bacteria	p__Firmicutes	c__Bacilli	o__Lactobacillales	f__Enterococcaceae	g__	s__	(Intercept)	-9.1246	0.315796	143	-28.894	1.44219e-61	8.74926e-60
109478	k__Bacteria	p__Firmicutes	c__Bacilli	o__Lactobacillales	f__Enterococcaceae	g__	s__	TreatmentMED	0.471452	0.168083	143	2.80487	0.00573444	0.0383044
109478	k__Bacteria	p__Firmicutes	c__Bacilli	o__Lactobacillales	f__Enterococcaceae	g__	s__	TreatmentHIGH	0.7401	0.164839	143	4.48985	1.45654e-05	0.000147272
109478	k__Bacteria	p__Firmicutes	c__Bacilli	o__Lactobacillales	f__Enterococcaceae	g__	s__	Phase_DayT-80	-0.135824	0.230508	143	-0.589236	0.556633	0.772254
109478	k__Bacteria	p__Firmicutes	c__Bacilli	o__Lactobacillales	f__Enterococcaceae	g__	s__	Phase_DayT-122	0.229241	0.223711	143	1.02472	0.307226	0.606816
109478	k__Bacteria	p__Firmicutes	c__Bacilli	o__Lactobacillales	f__Enterococcaceae	g__	s__	Phase_DayT-164	-0.265045	0.232221	143	-1.14135	0.255633	0.560545
109478	k__Bacteria	p__Firmicutes	c__Bacilli	o__Lactobacillales	f__Enterococcaceae	g__	s__	Phase_DayT-206	-0.171829	0.230667	143	-0.744926	0.457539	0.711276
109478	k__Bacteria	p__Firmicutes	c__Bacilli	o__Lactobacillales	f__Enterococcaceae	g__	s__	Phase_DayT-248	0.0105073	0.227224	143	0.0462421	0.963182	0.984334
109478	k__Bacteria	p__Firmicutes	c__Bacilli	o__Lactobacillales	f__Enterococcaceae	g__	s__	SequenceLHM	-0.201494	0.365611	24	-0.551117	0.586648	0.795095
109478	k__Bacteria	p__Firmicutes	c__Bacilli	o__Lactobacillales	f__Enterococcaceae	g__	s__	SequenceMLH	-0.229056	0.366849	24	-0.624388	0.538263	0.764253
109478	k__Bacteria	p__Firmicutes	c__Bacilli	o__Lactobacillales	f__Enterococcaceae	g__	s__	SequenceMHL	-0.15832	0.365883	24	-0.432706	0.669092	0.849027
109478	k__Bacteria	p__Firmicutes	c__Bacilli	o__Lactobacillales	f__Enterococcaceae	g__	s__	SequenceHLM	0.323464	0.359015	24	0.900977	0.376553	0.667217
109478	k__Bacteria	p__Firmicutes	c__Bacilli	o__Lactobacillales	f__Enterococcaceae	g__	s__	SequenceHML	0.138543	0.359351	24	0.385537	0.703236	0.867301
109478	k__Bacteria	p__Firmicutes	c__Bacilli	o__Lactobacillales	f__Enterococcaceae	g__	s__	Trt_HvM	0.268648	0.149931	NA	1.79181	0.0731632	0.255071
1024529	k__Bacteria	p__Firmicutes	c__Clostridia	o__Clostridiales	f__Clostridiaceae	g__	s__	(Intercept)	-4.90911	0.222321	143	-22.0812	6.36191e-48	1.92978e-46
1024529	k__Bacteria	p__Firmicutes	c__Clostridia	o__Clostridiales	f__Clostridiaceae	g__	s__	TreatmentMED	-0.082978	0.100029	143	-0.829541	0.408181	0.679323
1024529	k__Bacteria	p__Firmicutes	c__Clostridia	o__Clostridiales	f__Clostridiaceae	g__	s__	TreatmentHIGH	0.467321	0.0997832	143	4.68336	6.49767e-06	6.84134e-05
1024529	k__Bacteria	p__Firmicutes	c__Clostridia	o__Clostridiales	f__Clostridiaceae	g__	s__	Phase_DayT-80	-0.102163	0.141123	143	-0.72393	0.470291	0.719095
1024529	k__Bacteria	p__Firmicutes	c__Clostridia	o__Clostridiales	f__Clostridiaceae	g__	s__	Phase_DayT-122	-0.101677	0.141177	143	-0.720209	0.472572	0.719303
1024529	k__Bacteria	p__Firmicutes	c__Clostridia	o__Clostridiales	f__Clostridiaceae	g__	s__	Phase_DayT-164	-0.0460179	0.140998	143	-0.326372	0.74462	0.88685
1024529	k__Bacteria	p__Firmicutes	c__Clostridia	o__Clostridiales	f__Clostridiaceae	g__	s__	Phase_DayT-206	-0.258791	0.141206	143	-1.83272	0.0689244	0.243916
1024529	k__Bacteria	p__Firmicutes	c__Clostridia	o__Clostridiales	f__Clostridiaceae	g__	s__	Phase_DayT-248	-0.370113	0.141313	143	-2.6191	0.00976676	0.0592517
1024529	k__Bacteria	p__Firmicutes	c__Clostridia	o__Clostridiales	f__Clostridiaceae	g__	s__	SequenceLHM	0.0194569	0.275041	24	0.0707417	0.94419	0.981867
1024529	k__Bacteria	p__Firmicutes	c__Clostridia	o__Clostridiales	f__Clostridiaceae	g__	s__	SequenceMLH	-0.0221871	0.275094	24	-0.0806526	0.936387	0.979966
1024529	k__Bacteria	p__Firmicutes	c__Clostridia	o__Clostridiales	f__Clostridiaceae	g__	s__	SequenceMHL	-0.0576817	0.27506	24	-0.209706	0.835667	0.935173
1024529	k__Bacteria	p__Firmicutes	c__Clostridia	o__Clostridiales	f__Clostridiaceae	g__	s__	SequenceHLM	0.243598	0.274971	24	0.885905	0.384459	0.671759
1024529	k__Bacteria	p__Firmicutes	c__Clostridia	o__Clostridiales	f__Clostridiaceae	g__	s__	SequenceHML	-0.0225311	0.274999	24	-0.0819316	0.935381	0.979966
1024529	k__Bacteria	p__Firmicutes	c__Clostridia	o__Clostridiales	f__Clostridiaceae	g__	s__	Trt_HvM	0.550299	0.0961115	NA	5.72563	1.03052e-08	1.23857e-07
356403	k__Bacteria	p__Firmicutes	c__Clostridia	o__Clostridiales	f__Clostridiaceae	g__Clostridium	s__hiranonis	(Intercept)	-4.92299	0.161274	143	-30.5257	1.66021e-64	1.22165e-62
356403	k__Bacteria	p__Firmicutes	c__Clostridia	o__Clostridiales	f__Clostridiaceae	g__Clostridium	s__hiranonis	TreatmentMED	0.222437	0.0715022	143	3.11091	0.00225206	0.016977
356403	k__Bacteria	p__Firmicutes	c__Clostridia	o__Clostridiales	f__Clostridiaceae	g__Clostridium	s__hiranonis	TreatmentHIGH	0.380704	0.071417	143	5.33072	3.72857e-07	4.20372e-06
356403	k__Bacteria	p__Firmicutes	c__Clostridia	o__Clostridiales	f__Clostridiaceae	g__Clostridium	s__hiranonis	Phase_DayT-80	-0.0752244	0.101043	143	-0.744481	0.457807	0.711276
356403	k__Bacteria	p__Firmicutes	c__Clostridia	o__Clostridiales	f__Clostridiaceae	g__Clostridium	s__hiranonis	Phase_DayT-122	-0.0107757	0.10106	143	-0.106627	0.915234	0.977417
356403	k__Bacteria	p__Firmicutes	c__Clostridia	o__Clostridiales	f__Clostridiaceae	g__Clostridium	s__hiranonis	Phase_DayT-164	-0.00291999	0.10089	143	-0.0289422	0.976951	0.987806
356403	k__Bacteria	p__Firmicutes	c__Clostridia	o__Clostridiales	f__Clostridiaceae	g__Clostridium	s__hiranonis	Phase_DayT-206	0.0349827	0.100906	143	0.346687	0.729336	0.880734
356403	k__Bacteria	p__Firmicutes	c__Clostridia	o__Clostridiales	f__Clostridiaceae	g__Clostridium	s__hiranonis	Phase_DayT-248	0.0330867	0.100938	143	0.327793	0.743548	0.88685
356403	k__Bacteria	p__Firmicutes	c__Clostridia	o__Clostridiales	f__Clostridiaceae	g__Clostridium	s__hiranonis	SequenceLHM	-0.111478	0.200255	24	-0.556681	0.5829	0.7917
356403	k__Bacteria	p__Firmicutes	c__Clostridia	o__Clostridiales	f__Clostridiaceae	g__Clostridium	s__hiranonis	SequenceMLH	-0.194845	0.200361	24	-0.972468	0.340518	0.644209
356403	k__Bacteria	p__Firmicutes	c__Clostridia	o__Clostridiales	f__Clostridiaceae	g__Clostridium	s__hiranonis	SequenceMHL	-0.0164196	0.200227	24	-0.0820052	0.935323	0.979966
356403	k__Bacteria	p__Firmicutes	c__Clostridia	o__Clostridiales	f__Clostridiaceae	g__Clostridium	s__hiranonis	SequenceHLM	0.167333	0.200171	24	0.835949	0.411429	0.679323
356403	k__Bacteria	p__Firmicutes	c__Clostridia	o__Clostridiales	f__Clostridiaceae	g__Clostridium	s__hiranonis	SequenceHML	0.183854	0.20011	24	0.918765	0.367361	0.661378
356403	k__Bacteria	p__Firmicutes	c__Clostridia	o__Clostridiales	f__Clostridiaceae	g__Clostridium	s__hiranonis	Trt_HvM	0.158267	0.0686314	NA	2.30605	0.0211079	0.105045
308309	k__Bacteria	p__Firmicutes	c__Clostridia	o__Clostridiales	f__Peptostreptococcaceae	g__	s__	(Intercept)	-4.03296	0.152887	143	-26.3787	8.45528e-57	3.98964e-55
308309	k__Bacteria	p__Firmicutes	c__Clostridia	o__Clostridiales	f__Peptostreptococcaceae	g__	s__	TreatmentMED	0.367438	0.0842321	143	4.36221	2.44961e-05	0.000245733
308309	k__Bacteria	p__Firmicutes	c__Clostridia	o__Clostridiales	f__Peptostreptococcaceae	g__	s__	TreatmentHIGH	0.476853	0.0842186	143	5.66209	7.91506e-08	9.25118e-07
308309	k__Bacteria	p__Firmicutes	c__Clostridia	o__Clostridiales	f__Peptostreptococcaceae	g__	s__	Phase_DayT-80	0.126871	0.119045	143	1.06574	0.288339	0.591309
308309	k__Bacteria	p__Firmicutes	c__Clostridia	o__Clostridiales	f__Peptostreptococcaceae	g__	s__	Phase_DayT-122	-0.102819	0.119116	143	-0.863188	0.38948	0.677865
308309	k__Bacteria	p__Firmicutes	c__Clostridia	o__Clostridiales	f__Peptostreptococcaceae	g__	s__	Phase_DayT-164	-0.154295	0.119077	143	-1.29576	0.197147	0.486695
308309	k__Bacteria	p__Firmicutes	c__Clostridia	o__Clostridiales	f__Peptostreptococcaceae	g__	s__	Phase_DayT-206	-0.113297	0.119078	143	-0.951448	0.342982	0.644209
308309	k__Bacteria	p__Firmicutes	c__Clostridia	o__Clostridiales	f__Peptostreptococcaceae	g__	s__	Phase_DayT-248	0.0540769	0.119058	143	0.454205	0.65037	0.834434
308309	k__Bacteria	p__Firmicutes	c__Clostridia	o__Clostridiales	f__Peptostreptococcaceae	g__	s__	SequenceLHM	-0.0638831	0.173763	24	-0.367645	0.71636	0.87742
308309	k__Bacteria	p__Firmicutes	c__Clostridia	o__Clostridiales	f__Peptostreptococcaceae	g__	s__	SequenceMLH	0.00866031	0.173777	24	0.0498358	0.960666	0.984334
308309	k__Bacteria	p__Firmicutes	c__Clostridia	o__Clostridiales	f__Peptostreptococcaceae	g__	s__	SequenceMHL	-0.0258155	0.173765	24	-0.148566	0.883137	0.95936
308309	k__Bacteria	p__Firmicutes	c__Clostridia	o__Clostridiales	f__Peptostreptococcaceae	g__	s__	SequenceHLM	0.116774	0.17375	24	0.672078	0.507953	0.74097
308309	k__Bacteria	p__Firmicutes	c__Clostridia	o__Clostridiales	f__Peptostreptococcaceae	g__	s__	SequenceHML	0.18368	0.173723	24	1.05731	0.300895	0.601978
308309	k__Bacteria	p__Firmicutes	c__Clostridia	o__Clostridiales	f__Peptostreptococcaceae	g__	s__	Trt_HvM	0.109415	0.0810574	NA	1.34984	0.177067	0.457913
104272	k__Bacteria	p__Firmicutes	c__Clostridia	o__Clostridiales	f__Mogibacteriaceae	f__Mogibacteriaceae_unclassified	NA	(Intercept)	-7.02513	0.25483	143	-27.5679	4.32056e-59	2.20176e-57
104272	k__Bacteria	p__Firmicutes	c__Clostridia	o__Clostridiales	f__Mogibacteriaceae	f__Mogibacteriaceae_unclassified	NA	TreatmentMED	0.324634	0.148868	143	2.18069	0.0308416	0.140329
104272	k__Bacteria	p__Firmicutes	c__Clostridia	o__Clostridiales	f__Mogibacteriaceae	f__Mogibacteriaceae_unclassified	NA	TreatmentHIGH	0.732704	0.148182	143	4.94463	2.10931e-06	2.2968e-05
104272	k__Bacteria	p__Firmicutes	c__Clostridia	o__Clostridiales	f__Mogibacteriaceae	f__Mogibacteriaceae_unclassified	NA	Phase_DayT-80	-0.0968406	0.209791	143	-0.461605	0.645066	0.830115
104272	k__Bacteria	p__Firmicutes	c__Clostridia	o__Clostridiales	f__Mogibacteriaceae	f__Mogibacteriaceae_unclassified	NA	Phase_DayT-122	-0.24221	0.210678	143	-1.14967	0.252199	0.555283
104272	k__Bacteria	p__Firmicutes	c__Clostridia	o__Clostridiales	f__Mogibacteriaceae	f__Mogibacteriaceae_unclassified	NA	Phase_DayT-164	0.0492868	0.209051	143	0.235765	0.813952	0.927527
104272	k__Bacteria	p__Firmicutes	c__Clostridia	o__Clostridiales	f__Mogibacteriaceae	f__Mogibacteriaceae_unclassified	NA	Phase_DayT-206	0.158066	0.208875	143	0.756748	0.450446	0.708479
104272	k__Bacteria	p__Firmicutes	c__Clostridia	o__Clostridiales	f__Mogibacteriaceae	f__Mogibacteriaceae_unclassified	NA	Phase_DayT-248	0.157661	0.20897	143	0.754467	0.451809	0.708873
104272	k__Bacteria	p__Firmicutes	c__Clostridia	o__Clostridiales	f__Mogibacteriaceae	f__Mogibacteriaceae_unclassified	NA	SequenceLHM	-0.133724	0.279659	24	-0.47817	0.636856	0.82703
104272	k__Bacteria	p__Firmicutes	c__Clostridia	o__Clostridiales	f__Mogibacteriaceae	f__Mogibacteriaceae_unclassified	NA	SequenceMLH	-0.32085	0.280697	24	-1.14305	0.264294	0.567809
104272	k__Bacteria	p__Firmicutes	c__Clostridia	o__Clostridiales	f__Mogibacteriaceae	f__Mogibacteriaceae_unclassified	NA	SequenceMHL	-0.02025	0.279475	24	-0.0724574	0.942838	0.981867
104272	k__Bacteria	p__Firmicutes	c__Clostridia	o__Clostridiales	f__Mogibacteriaceae	f__Mogibacteriaceae_unclassified	NA	SequenceHLM	0.215145	0.279099	24	0.770858	0.448314	0.706871
104272	k__Bacteria	p__Firmicutes	c__Clostridia	o__Clostridiales	f__Mogibacteriaceae	f__Mogibacteriaceae_unclassified	NA	SequenceHML	0.12118	0.278924	24	0.434455	0.667839	0.848282
104272	k__Bacteria	p__Firmicutes	c__Clostridia	o__Clostridiales	f__Mogibacteriaceae	f__Mogibacteriaceae_unclassified	NA	Trt_HvM	0.40807	0.141834	NA	2.87711	0.00401342	0.0284061
1099710	k__Bacteria	p__Firmicutes	c__Clostridia	o__Clostridiales	f__Peptococcaceae	g__Peptococcus	s__	(Intercept)	-6.37647	0.536646	143	-11.8821	4.43178e-23	6.72153e-22
1099710	k__Bacteria	p__Firmicutes	c__Clostridia	o__Clostridiales	f__Peptococcaceae	g__Peptococcus	s__	TreatmentMED	0.224049	0.242167	143	0.925185	0.356428	0.652766
1099710	k__Bacteria	p__Firmicutes	c__Clostridia	o__Clostridiales	f__Peptococcaceae	g__Peptococcus	s__	TreatmentHIGH	0.705145	0.241728	143	2.9171	0.00410404	0.028887
1099710	k__Bacteria	p__Firmicutes	c__Clostridia	o__Clostridiales	f__Peptococcaceae	g__Peptococcus	s__	Phase_DayT-80	-0.24201	0.341243	143	-0.709203	0.479353	0.721011
1099710	k__Bacteria	p__Firmicutes	c__Clostridia	o__Clostridiales	f__Peptococcaceae	g__Peptococcus	s__	Phase_DayT-122	-0.232155	0.3414	143	-0.680009	0.497598	0.733727
1099710	k__Bacteria	p__Firmicutes	c__Clostridia	o__Clostridiales	f__Peptococcaceae	g__Peptococcus	s__	Phase_DayT-164	-0.733922	0.341623	143	-2.14834	0.0333714	0.147622
1099710	k__Bacteria	p__Firmicutes	c__Clostridia	o__Clostridiales	f__Peptococcaceae	g__Peptococcus	s__	Phase_DayT-206	-0.632368	0.341677	143	-1.85078	0.0662648	0.237807
1099710	k__Bacteria	p__Firmicutes	c__Clostridia	o__Clostridiales	f__Peptococcaceae	g__Peptococcus	s__	Phase_DayT-248	-0.787394	0.341944	143	-2.3027	0.0227386	0.110321
1099710	k__Bacteria	p__Firmicutes	c__Clostridia	o__Clostridiales	f__Peptococcaceae	g__Peptococcus	s__	SequenceLHM	0.0251969	0.66357	24	0.0379717	0.970024	0.985731
1099710	k__Bacteria	p__Firmicutes	c__Clostridia	o__Clostridiales	f__Peptococcaceae	g__Peptococcus	s__	SequenceMLH	0.465173	0.663283	24	0.701319	0.489849	0.72566
1099710	k__Bacteria	p__Firmicutes	c__Clostridia	o__Clostridiales	f__Peptococcaceae	g__Peptococcus	s__	SequenceMHL	0.479987	0.663118	24	0.723833	0.476165	0.7207
1099710	k__Bacteria	p__Firmicutes	c__Clostridia	o__Clostridiales	f__Peptococcaceae	g__Peptococcus	s__	SequenceHLM	0.737454	0.663103	24	1.11213	0.2771	0.58255
1099710	k__Bacteria	p__Firmicutes	c__Clostridia	o__Clostridiales	f__Peptococcaceae	g__Peptococcus	s__	SequenceHML	0.395857	0.663165	24	0.596921	0.55615	0.772254
1099710	k__Bacteria	p__Firmicutes	c__Clostridia	o__Clostridiales	f__Peptococcaceae	g__Peptococcus	s__	Trt_HvM	0.481096	0.232621	NA	2.06815	0.0386255	0.163485
100351	k__Bacteria	p__Firmicutes	c__Erysipelotrichi	o__Erysipelotrichales	f__Erysipelotrichaceae	f__Erysipelotrichaceae_unclassified	NA	(Intercept)	-3.97155	0.245197	143	-16.1973	3.65361e-34	7.05257e-33
100351	k__Bacteria	p__Firmicutes	c__Erysipelotrichi	o__Erysipelotrichales	f__Erysipelotrichaceae	f__Erysipelotrichaceae_unclassified	NA	TreatmentMED	0.150122	0.0886301	143	1.69381	0.0924791	0.302875
100351	k__Bacteria	p__Firmicutes	c__Erysipelotrichi	o__Erysipelotrichales	f__Erysipelotrichaceae	f__Erysipelotrichaceae_unclassified	NA	TreatmentHIGH	0.560654	0.088552	143	6.33135	2.95067e-09	3.68544e-08
100351	k__Bacteria	p__Firmicutes	c__Erysipelotrichi	o__Erysipelotrichales	f__Erysipelotrichaceae	f__Erysipelotrichaceae_unclassified	NA	Phase_DayT-80	0.0842796	0.125192	143	0.673204	0.501904	0.739221
100351	k__Bacteria	p__Firmicutes	c__Erysipelotrichi	o__Erysipelotrichales	f__Erysipelotrichaceae	f__Erysipelotrichaceae_unclassified	NA	Phase_DayT-122	-0.054196	0.125271	143	-0.432628	0.665937	0.847556
100351	k__Bacteria	p__Firmicutes	c__Erysipelotrichi	o__Erysipelotrichales	f__Erysipelotrichaceae	f__Erysipelotrichaceae_unclassified	NA	Phase_DayT-164	-0.241389	0.125234	143	-1.9275	0.0558994	0.208844
100351	k__Bacteria	p__Firmicutes	c__Erysipelotrichi	o__Erysipelotrichales	f__Erysipelotrichaceae	f__Erysipelotrichaceae_unclassified	NA	Phase_DayT-206	-0.12846	0.125232	143	-1.02577	0.30673	0.606816
100351	k__Bacteria	p__Firmicutes	c__Erysipelotrichi	o__Erysipelotrichales	f__Erysipelotrichaceae	f__Erysipelotrichaceae_unclassified	NA	Phase_DayT-248	-0.126586	0.12524	143	-1.01075	0.313845	0.614191
100351	k__Bacteria	p__Firmicutes	c__Erysipelotrichi	o__Erysipelotrichales	f__Erysipelotrichaceae	f__Erysipelotrichaceae_unclassified	NA	SequenceLHM	-0.264917	0.319311	24	-0.829652	0.414912	0.679323
100351	k__Bacteria	p__Firmicutes	c__Erysipelotrichi	o__Erysipelotrichales	f__Erysipelotrichaceae	f__Erysipelotrichaceae_unclassified	NA	SequenceMLH	-0.295141	0.319331	24	-0.924246	0.364558	0.660665
100351	k__Bacteria	p__Firmicutes	c__Erysipelotrichi	o__Erysipelotrichales	f__Erysipelotrichaceae	f__Erysipelotrichaceae_unclassified	NA	SequenceMHL	-0.0714508	0.319282	24	-0.223786	0.824818	0.931576
100351	k__Bacteria	p__Firmicutes	c__Erysipelotrichi	o__Erysipelotrichales	f__Erysipelotrichaceae	f__Erysipelotrichaceae_unclassified	NA	SequenceHLM	0.215797	0.319262	24	0.675926	0.50555	0.74011
100351	k__Bacteria	p__Firmicutes	c__Erysipelotrichi	o__Erysipelotrichales	f__Erysipelotrichaceae	f__Erysipelotrichaceae_unclassified	NA	SequenceHML	0.157535	0.319245	24	0.493463	0.626171	0.823263
100351	k__Bacteria	p__Firmicutes	c__Erysipelotrichi	o__Erysipelotrichales	f__Erysipelotrichaceae	f__Erysipelotrichaceae_unclassified	NA	Trt_HvM	0.410532	0.0852484	NA	4.81571	1.46676e-06	1.62492e-05
100027	k__Bacteria	p__Proteobacteria	c__Gammaproteobacteria	o__Enterobacteriales	f__Enterobacteriaceae	f__Enterobacteriaceae_unclassified	NA	(Intercept)	-6.38705	0.197731	143	-32.3018	1.41217e-67	1.49925e-65
100027	k__Bacteria	p__Proteobacteria	c__Gammaproteobacteria	o__Enterobacteriales	f__Enterobacteriaceae	f__Enterobacteriaceae_unclassified	NA	TreatmentMED	0.195703	0.0919576	143	2.12819	0.0350362	0.152071
100027	k__Bacteria	p__Proteobacteria	c__Gammaproteobacteria	o__Enterobacteriales	f__Enterobacteriaceae	f__Enterobacteriaceae_unclassified	NA	TreatmentHIGH	0.592724	0.0913849	143	6.48602	1.34217e-09	1.7272e-08
100027	k__Bacteria	p__Proteobacteria	c__Gammaproteobacteria	o__Enterobacteriales	f__Enterobacteriaceae	f__Enterobacteriaceae_unclassified	NA	Phase_DayT-80	0.086311	0.128794	143	0.670147	0.503845	0.739667
100027	k__Bacteria	p__Proteobacteria	c__Gammaproteobacteria	o__Enterobacteriales	f__Enterobacteriaceae	f__Enterobacteriaceae_unclassified	NA	Phase_DayT-122	-0.142925	0.129562	143	-1.10314	0.27182	0.575248
100027	k__Bacteria	p__Proteobacteria	c__Gammaproteobacteria	o__Enterobacteriales	f__Enterobacteriaceae	f__Enterobacteriaceae_unclassified	NA	Phase_DayT-164	-0.17009	0.129051	143	-1.31801	0.189608	0.475958
100027	k__Bacteria	p__Proteobacteria	c__Gammaproteobacteria	o__Enterobacteriales	f__Enterobacteriaceae	f__Enterobacteriaceae_unclassified	NA	Phase_DayT-206	-0.109604	0.129061	143	-0.849246	0.397164	0.679323
100027	k__Bacteria	p__Proteobacteria	c__Gammaproteobacteria	o__Enterobacteriales	f__Enterobacteriaceae	f__Enterobacteriaceae_unclassified	NA	Phase_DayT-248	-0.17135	0.129271	143	-1.32551	0.187115	0.475818
100027	k__Bacteria	p__Proteobacteria	c__Gammaproteobacteria	o__Enterobacteriales	f__Enterobacteriaceae	f__Enterobacteriaceae_unclassified	NA	SequenceLHM	0.135701	0.241916	24	0.560942	0.580037	0.791186
100027	k__Bacteria	p__Proteobacteria	c__Gammaproteobacteria	o__Enterobacteriales	f__Enterobacteriaceae	f__Enterobacteriaceae_unclassified	NA	SequenceMLH	-0.0866487	0.242442	24	-0.357399	0.723917	0.878148
100027	k__Bacteria	p__Proteobacteria	c__Gammaproteobacteria	o__Enterobacteriales	f__Enterobacteriaceae	f__Enterobacteriaceae_unclassified	NA	SequenceMHL	0.0915043	0.24201	24	0.378101	0.708679	0.872326
100027	k__Bacteria	p__Proteobacteria	c__Gammaproteobacteria	o__Enterobacteriales	f__Enterobacteriaceae	f__Enterobacteriaceae_unclassified	NA	SequenceHLM	0.286905	0.241835	24	1.18637	0.247089	0.551299
100027	k__Bacteria	p__Proteobacteria	c__Gammaproteobacteria	o__Enterobacteriales	f__Enterobacteriaceae	f__Enterobacteriaceae_unclassified	NA	SequenceHML	0.415366	0.241536	24	1.71969	0.0983613	0.316282
100027	k__Bacteria	p__Proteobacteria	c__Gammaproteobacteria	o__Enterobacteriales	f__Enterobacteriaceae	f__Enterobacteriaceae_unclassified	NA	Trt_HvM	0.397021	0.0875399	NA	4.53532	5.75164e-06	6.10632e-05
100035	k__Bacteria	p__Proteobacteria	c__Epsilonproteobacteria	o__Campylobacterales	f__Helicobacteraceae	f__Helicobacteraceae_unclassified	NA	(Intercept)	-11.3405	0.53146	143	-21.3384	2.73659e-46	7.4179e-45
100035	k__Bacteria	p__Proteobacteria	c__Epsilonproteobacteria	o__Campylobacterales	f__Helicobacteraceae	f__Helicobacteraceae_unclassified	NA	TreatmentMED	0.179181	0.273994	143	0.653959	0.514188	0.74224
100035	k__Bacteria	p__Proteobacteria	c__Epsilonproteobacteria	o__Campylobacterales	f__Helicobacteraceae	f__Helicobacteraceae_unclassified	NA	TreatmentHIGH	1.55043	0.259531	143	5.97398	1.7525e-08	2.08662e-07
100035	k__Bacteria	p__Proteobacteria	c__Epsilonproteobacteria	o__Campylobacterales	f__Helicobacteraceae	f__Helicobacteraceae_unclassified	NA	Phase_DayT-80	0.706818	0.383103	143	1.84498	0.0671089	0.239487
100035	k__Bacteria	p__Proteobacteria	c__Epsilonproteobacteria	o__Campylobacterales	f__Helicobacteraceae	f__Helicobacteraceae_unclassified	NA	Phase_DayT-122	0.188009	0.395314	143	0.475593	0.63509	0.82703
100035	k__Bacteria	p__Proteobacteria	c__Epsilonproteobacteria	o__Campylobacterales	f__Helicobacteraceae	f__Helicobacteraceae_unclassified	NA	Phase_DayT-164	0.810565	0.37972	143	2.13464	0.0344954	0.151542
100035	k__Bacteria	p__Proteobacteria	c__Epsilonproteobacteria	o__Campylobacterales	f__Helicobacteraceae	f__Helicobacteraceae_unclassified	NA	Phase_DayT-206	0.919783	0.378154	143	2.4323	0.0162391	0.089175
100035	k__Bacteria	p__Proteobacteria	c__Epsilonproteobacteria	o__Campylobacterales	f__Helicobacteraceae	f__Helicobacteraceae_unclassified	NA	Phase_DayT-248	0.969955	0.377668	143	2.56827	0.0112462	0.0669515
100035	k__Bacteria	p__Proteobacteria	c__Epsilonproteobacteria	o__Campylobacterales	f__Helicobacteraceae	f__Helicobacteraceae_unclassified	NA	SequenceLHM	0.652846	0.565678	24	1.1541	0.259824	0.562428
100035	k__Bacteria	p__Proteobacteria	c__Epsilonproteobacteria	o__Campylobacterales	f__Helicobacteraceae	f__Helicobacteraceae_unclassified	NA	SequenceMLH	0.539558	0.569482	24	0.947454	0.35285	0.651495
100035	k__Bacteria	p__Proteobacteria	c__Epsilonproteobacteria	o__Campylobacterales	f__Helicobacteraceae	f__Helicobacteraceae_unclassified	NA	SequenceMHL	1.18939	0.561526	24	2.11814	0.0447114	0.179692
100035	k__Bacteria	p__Proteobacteria	c__Epsilonproteobacteria	o__Campylobacterales	f__Helicobacteraceae	f__Helicobacteraceae_unclassified	NA	SequenceHLM	0.713053	0.566778	24	1.25808	0.220466	0.513245
100035	k__Bacteria	p__Proteobacteria	c__Epsilonproteobacteria	o__Campylobacterales	f__Helicobacteraceae	f__Helicobacteraceae_unclassified	NA	SequenceHML	1.4263	0.557057	24	2.56041	0.0171701	0.0922981
100035	k__Bacteria	p__Proteobacteria	c__Epsilonproteobacteria	o__Campylobacterales	f__Helicobacteraceae	f__Helicobacteraceae_unclassified	NA	Trt_HvM	1.37125	0.243663	NA	5.62766	1.82669e-08	2.15482e-07
1105615	k__Bacteria	p__Bacteroidetes	c__Bacteroidia	o__Bacteroidales	f__Paraprevotellaceae	g__	s__	(Intercept)	-9.0069	0.757923	143	-11.8837	4.39005e-23	6.72153e-22
1105615	k__Bacteria	p__Bacteroidetes	c__Bacteroidia	o__Bacteroidales	f__Paraprevotellaceae	g__	s__	TreatmentMED	0.217046	0.283913	143	0.764481	0.445841	0.705491
1105615	k__Bacteria	p__Bacteroidetes	c__Bacteroidia	o__Bacteroidales	f__Paraprevotellaceae	g__	s__	TreatmentHIGH	1.82431	0.281161	143	6.48849	1.3253e-09	1.72289e-08
1105615	k__Bacteria	p__Bacteroidetes	c__Bacteroidia	o__Bacteroidales	f__Paraprevotellaceae	g__	s__	Phase_DayT-80	0.783428	0.400421	143	1.95651	0.0523532	0.199694
1105615	k__Bacteria	p__Bacteroidetes	c__Bacteroidia	o__Bacteroidales	f__Paraprevotellaceae	g__	s__	Phase_DayT-122	0.964025	0.400746	143	2.40557	0.0174253	0.0928948
1105615	k__Bacteria	p__Bacteroidetes	c__Bacteroidia	o__Bacteroidales	f__Paraprevotellaceae	g__	s__	Phase_DayT-164	0.452473	0.400448	143	1.12992	0.260403	0.562428
1105615	k__Bacteria	p__Bacteroidetes	c__Bacteroidia	o__Bacteroidales	f__Paraprevotellaceae	g__	s__	Phase_DayT-206	0.949048	0.399225	143	2.37723	0.0187668	0.0965919
1105615	k__Bacteria	p__Bacteroidetes	c__Bacteroidia	o__Bacteroidales	f__Paraprevotellaceae	g__	s__	Phase_DayT-248	-0.526251	0.403791	143	-1.30328	0.194575	0.483214
1105615	k__Bacteria	p__Bacteroidetes	c__Bacteroidia	o__Bacteroidales	f__Paraprevotellaceae	g__	s__	SequenceLHM	0.934818	0.974698	24	0.959085	0.347079	0.64646
1105615	k__Bacteria	p__Bacteroidetes	c__Bacteroidia	o__Bacteroidales	f__Paraprevotellaceae	g__	s__	SequenceMLH	0.822185	0.974518	24	0.843683	0.407177	0.679323
1105615	k__Bacteria	p__Bacteroidetes	c__Bacteroidia	o__Bacteroidales	f__Paraprevotellaceae	g__	s__	SequenceMHL	1.93698	0.972441	24	1.99187	0.057881	0.21374
1105615	k__Bacteria	p__Bacteroidetes	c__Bacteroidia	o__Bacteroidales	f__Paraprevotellaceae	g__	s__	SequenceHLM	2.47124	0.972023	24	2.54237	0.0178797	0.0941268
1105615	k__Bacteria	p__Bacteroidetes	c__Bacteroidia	o__Bacteroidales	f__Paraprevotellaceae	g__	s__	SequenceHML	1.5484	0.972284	24	1.59254	0.124351	0.365874
1105615	k__Bacteria	p__Bacteroidetes	c__Bacteroidia	o__Bacteroidales	f__Paraprevotellaceae	g__	s__	Trt_HvM	1.60727	0.270035	NA	5.95206	2.64783e-09	3.37333e-08
4319416	k__Bacteria	p__Proteobacteria	c__Alphaproteobacteria	o__Rhizobiales	f__Bartonellaceae	g__Bartonella	s__bacilliformis	(Intercept)	-8.92296	0.525666	143	-16.9746	4.37671e-36	9.14086e-35
4319416	k__Bacteria	p__Proteobacteria	c__Alphaproteobacteria	o__Rhizobiales	f__Bartonellaceae	g__Bartonella	s__bacilliformis	TreatmentMED	-0.104109	0.22358	143	-0.465646	0.642178	0.82891
4319416	k__Bacteria	p__Proteobacteria	c__Alphaproteobacteria	o__Rhizobiales	f__Bartonellaceae	g__Bartonella	s__bacilliformis	TreatmentHIGH	0.597685	0.220113	143	2.71536	0.00743652	0.0478491
4319416	k__Bacteria	p__Proteobacteria	c__Alphaproteobacteria	o__Rhizobiales	f__Bartonellaceae	g__Bartonella	s__bacilliformis	Phase_DayT-80	0.65636	0.312484	143	2.10046	0.0374437	0.160078
4319416	k__Bacteria	p__Proteobacteria	c__Alphaproteobacteria	o__Rhizobiales	f__Bartonellaceae	g__Bartonella	s__bacilliformis	Phase_DayT-122	-0.366768	0.322298	143	-1.13798	0.257033	0.560605
4319416	k__Bacteria	p__Proteobacteria	c__Alphaproteobacteria	o__Rhizobiales	f__Bartonellaceae	g__Bartonella	s__bacilliformis	Phase_DayT-164	0.642056	0.312217	143	2.05644	0.0415578	0.172818
4319416	k__Bacteria	p__Proteobacteria	c__Alphaproteobacteria	o__Rhizobiales	f__Bartonellaceae	g__Bartonella	s__bacilliformis	Phase_DayT-206	0.257909	0.314487	143	0.820094	0.413527	0.679323
4319416	k__Bacteria	p__Proteobacteria	c__Alphaproteobacteria	o__Rhizobiales	f__Bartonellaceae	g__Bartonella	s__bacilliformis	Phase_DayT-248	0.395225	0.31397	143	1.2588	0.210155	0.50359
4319416	k__Bacteria	p__Proteobacteria	c__Alphaproteobacteria	o__Rhizobiales	f__Bartonellaceae	g__Bartonella	s__bacilliformis	SequenceLHM	0.713242	0.65514	24	1.08869	0.287104	0.591309
4319416	k__Bacteria	p__Proteobacteria	c__Alphaproteobacteria	o__Rhizobiales	f__Bartonellaceae	g__Bartonella	s__bacilliformis	SequenceMLH	0.389236	0.655581	24	0.593728	0.558249	0.772254
4319416	k__Bacteria	p__Proteobacteria	c__Alphaproteobacteria	o__Rhizobiales	f__Bartonellaceae	g__Bartonella	s__bacilliformis	SequenceMHL	0.47557	0.655443	24	0.725571	0.475118	0.720596
4319416	k__Bacteria	p__Proteobacteria	c__Alphaproteobacteria	o__Rhizobiales	f__Bartonellaceae	g__Bartonella	s__bacilliformis	SequenceHLM	0.645279	0.654325	24	0.986175	0.333885	0.640618
4319416	k__Bacteria	p__Proteobacteria	c__Alphaproteobacteria	o__Rhizobiales	f__Bartonellaceae	g__Bartonella	s__bacilliformis	SequenceHML	0.248585	0.654947	24	0.37955	0.707617	0.871861
4319416	k__Bacteria	p__Proteobacteria	c__Alphaproteobacteria	o__Rhizobiales	f__Bartonellaceae	g__Bartonella	s__bacilliformis	Trt_HvM	0.701794	0.212354	NA	3.30483	0.000950332	0.00796528
298592	k__Bacteria	p__Fusobacteria	c__Fusobacteriia	o__Fusobacteriales	f__Fusobacteriaceae	g__	s__	(Intercept)	-5.82271	0.179448	143	-32.4479	7.99842e-68	9.26363e-66
298592	k__Bacteria	p__Fusobacteria	c__Fusobacteriia	o__Fusobacteriales	f__Fusobacteriaceae	g__	s__	TreatmentMED	0.0818613	0.0712287	143	1.14927	0.252362	0.555283
298592	k__Bacteria	p__Fusobacteria	c__Fusobacteriia	o__Fusobacteriales	f__Fusobacteriaceae	g__	s__	TreatmentHIGH	0.251209	0.0709947	143	3.53842	0.00054334	0.00487476
298592	k__Bacteria	p__Fusobacteria	c__Fusobacteriia	o__Fusobacteriales	f__Fusobacteriaceae	g__	s__	Phase_DayT-80	0.0536531	0.10068	143	0.532907	0.594925	0.802475
298592	k__Bacteria	p__Fusobacteria	c__Fusobacteriia	o__Fusobacteriales	f__Fusobacteriaceae	g__	s__	Phase_DayT-122	0.235434	0.100507	143	2.34246	0.0205363	0.103822
298592	k__Bacteria	p__Fusobacteria	c__Fusobacteriia	o__Fusobacteriales	f__Fusobacteriaceae	g__	s__	Phase_DayT-164	0.044904	0.100451	143	0.447025	0.655534	0.838504
298592	k__Bacteria	p__Fusobacteria	c__Fusobacteriia	o__Fusobacteriales	f__Fusobacteriaceae	g__	s__	Phase_DayT-206	0.0954725	0.100494	143	0.950035	0.343698	0.644209
298592	k__Bacteria	p__Fusobacteria	c__Fusobacteriia	o__Fusobacteriales	f__Fusobacteriaceae	g__	s__	Phase_DayT-248	-0.0325803	0.100787	143	-0.323257	0.746973	0.88685
298592	k__Bacteria	p__Fusobacteria	c__Fusobacteriia	o__Fusobacteriales	f__Fusobacteriaceae	g__	s__	SequenceLHM	-0.217449	0.229301	24	-0.948313	0.352422	0.651495
298592	k__Bacteria	p__Fusobacteria	c__Fusobacteriia	o__Fusobacteriales	f__Fusobacteriaceae	g__	s__	SequenceMLH	0.0408494	0.229164	24	0.178254	0.86002	0.948346
298592	k__Bacteria	p__Fusobacteria	c__Fusobacteriia	o__Fusobacteriales	f__Fusobacteriaceae	g__	s__	SequenceMHL	0.0943554	0.229025	24	0.411987	0.684006	0.856015
298592	k__Bacteria	p__Fusobacteria	c__Fusobacteriia	o__Fusobacteriales	f__Fusobacteriaceae	g__	s__	SequenceHLM	-0.0393826	0.229158	24	-0.171858	0.86499	0.950817
298592	k__Bacteria	p__Fusobacteria	c__Fusobacteriia	o__Fusobacteriales	f__Fusobacteriaceae	g__	s__	SequenceHML	0.185843	0.228882	24	0.811959	0.424795	0.688171
298592	k__Bacteria	p__Fusobacteria	c__Fusobacteriia	o__Fusobacteriales	f__Fusobacteriaceae	g__	s__	Trt_HvM	0.169348	0.0682626	NA	2.48082	0.0131079	0.0752229
