# Supplementary material for: Varying Protein Levels Influence Metabolomics and the Gut Microbiome in Healthy Adult Dogs
Source: Toxins (Basel). 2020 Aug 12;12(8):517. doi: 10.3390/toxins12080517 (PMC7472411; doi:10.3390/toxins12080517)
Supplement: Supplementary file 1 [file toxins-12-00517-s001.zip › Canine ptn levels_Table S5.xlsx]

## Sheet: Table legend
Microbiome PICRUSt data from fecal samples from dogs fed the high, medium, or low protein foods.

## Sheet: PICRUSt data
Sample ID	AnimalName	Tattoo	Phase_Day	Treatment	K00500	K00505	K05597	K01826	K01825	K01821	K14682	K03464	K01640	K01641	K05921	K00529	K00832	K13920	K13921	K13922	K13923	K01800	K01666	K01667	K01668	K00811	K00812	K00813	K00817	K00818	K00121	K07130	K08318	K01682	K02610	K02612	K01848	K01849	K01847	K00466	K00588	K00019	K01721	K01720	K00449	K00448	K00446	K03392	K00611
F50129489003S	MAXIM	1971132	P-10	CTRL	3.71603e-06	0	3.20786e-06	6.95565e-06	2.39795e-05	9.78555e-05	6.0981e-06	3.20786e-06	4.77367e-05	7.78143e-05	1.55629e-05	3.65251e-06	0.000210385	2.93471e-05	3.17609e-07	0.000210448	3.17609e-07	3.87484e-06	3.73509e-05	0.000103255	7.65439e-06	0.000217499	0.000170461	2.99823e-05	0.000664153	0.000121771	0.000105256	0.000257359	1.20692e-06	2.18198e-05	4.12892e-07	4.12892e-07	1.65157e-05	1.65157e-05	0.000183515	0	9.01058e-05	3.8526e-05	3.17609e-07	1.07987e-06	2.73144e-06	1.27044e-06	6.60628e-06	1.90566e-07	0.000425692
F50129490003S	MR. PIB	1062404	P-10	CTRL	2.60797e-06	0	1.95598e-06	4.56395e-06	2.86515e-05	8.10645e-05	4.85373e-06	2.06465e-06	4.35749e-05	6.49095e-05	2.08638e-05	2.3182e-06	0.000211463	2.95932e-05	5.43328e-07	0.000156623	5.43328e-07	2.60797e-06	6.6286e-05	0.000141157	2.8253e-06	0.000297128	0.00020085	2.78908e-05	0.0006734	0.000150792	7.43634e-05	0.000250583	1.73865e-06	2.53915e-05	9.05546e-07	9.05546e-07	2.30733e-05	2.30733e-05	0.000281045	3.62218e-08	0.000106166	3.86125e-05	1.08666e-07	2.57175e-06	2.53553e-06	2.20953e-06	4.78128e-06	7.24437e-07	0.000377504
F50129491003S	LEEPER	088AB	P-10	CTRL	2.15221e-06	3.45275e-08	1.62279e-06	3.48727e-06	1.28212e-05	4.16861e-05	4.10877e-06	1.69185e-06	4.03856e-05	2.29838e-05	5.50137e-06	1.93354e-06	0.000141033	6.29551e-05	2.87729e-07	0.000262409	2.87729e-07	2.17523e-06	4.41376e-05	7.52353e-05	1.92778e-05	0.000246192	0.000219134	2.9498e-05	0.000649542	6.96534e-05	8.00001e-05	0.000206106	1.35808e-06	9.54109e-06	3.79802e-07	3.79802e-07	1.62739e-05	1.62509e-05	0.000123205	2.30183e-08	7.96894e-05	3.18343e-05	1.15092e-07	1.11639e-06	2.25579e-06	1.6343e-06	3.5218e-06	2.87729e-07	0.00043073
F50129492003S	CABERNET	088BA	P-10	CTRL	4.96638e-06	8.86854e-08	4.58208e-06	9.16416e-06	1.18543e-05	6.62776e-05	6.68097e-06	4.75945e-06	4.23325e-05	4.29829e-05	5.43937e-06	4.84814e-06	0.000163329	4.09431e-05	1.18247e-07	0.000181894	1.18247e-07	4.96638e-06	7.57965e-05	9.29423e-05	2.61918e-05	0.000256715	0.000228335	3.81052e-05	0.000636879	0.000112985	9.48638e-05	0.000267446	1.35984e-06	1.2682e-05	1.21203e-06	1.21203e-06	1.93334e-05	1.93334e-05	0.000129747	1.47809e-07	0.00012212	3.2045e-05	1.77371e-07	2.83793e-06	4.37515e-06	2.66056e-06	1.02579e-05	1.18247e-06	0.000456878
F50129493003S	OSHKOSH	13XAD	P-10	CTRL	4.60494e-06	1.83464e-08	4.34809e-06	8.95304e-06	1.46771e-05	4.93334e-05	7.46698e-06	4.38479e-06	5.3388e-05	3.03449e-05	4.88014e-06	4.64164e-06	0.000164934	2.88956e-05	2.20157e-07	0.000266756	2.20157e-07	4.62329e-06	4.09858e-05	8.32743e-05	1.28058e-05	0.000230798	0.000206599	2.30431e-05	0.000663882	0.00010496	8.18616e-05	0.000215643	1.32094e-06	1.24939e-05	3.48581e-07	3.48581e-07	1.53376e-05	1.53376e-05	0.000180327	3.66928e-08	9.14751e-05	4.4967e-05	1.83464e-08	8.80627e-07	1.48606e-06	1.39433e-06	8.82461e-06	2.93542e-07	0.000434149
F50129494003S	JUMANJI	149AC	P-10	CTRL	9.08654e-06	1.75162e-06	9.02086e-06	1.72097e-05	3.41129e-05	9.24638e-05	1.15607e-05	1.08382e-05	4.67902e-05	6.98679e-05	1.97933e-05	7.4225e-06	0.000235221	2.80917e-05	4.1601e-07	0.000147246	4.1601e-07	9.06465e-06	0.000145275	8.88292e-05	1.46261e-05	0.000123533	7.96988e-05	4.24987e-05	0.000717946	0.000132751	0.00011079	0.000291404	7.4444e-07	3.03688e-05	1.97058e-07	1.97058e-07	1.98152e-05	1.98152e-05	0.000141728	1.81731e-06	0.000196707	2.99965e-05	2.18953e-08	2.40848e-06	2.299e-06	2.27711e-06	1.46698e-05	6.56859e-08	0.000528881
F50129495003S	FLUBBER	149AB	P-10	CTRL	3.28561e-06	4.90389e-08	2.94233e-06	6.27698e-06	4.70283e-05	0.000165604	6.12986e-06	2.99137e-06	4.18302e-05	0.000132601	3.67792e-05	3.08945e-06	0.000299775	1.8978e-05	4.90389e-07	7.99824e-05	4.90389e-07	3.28561e-06	8.76325e-05	0.000118527	3.48176e-06	0.000300461	0.000245587	4.61946e-05	0.000593371	0.000126422	5.39428e-05	0.0002704	1.86348e-06	4.30071e-05	2.94233e-07	2.94233e-07	1.55453e-05	1.55453e-05	0.000227393	9.80778e-08	9.23402e-05	2.75108e-05	0	1.37309e-06	2.74618e-06	1.7654e-06	6.12986e-06	2.45194e-07	0.000326011
F50129496003S	POLK	ZAV-0	P-10	CTRL	2.41359e-06	6.78821e-07	2.22502e-06	3.86551e-06	1.81773e-05	9.62983e-05	5.24201e-06	3.03584e-06	4.58958e-05	8.21939e-05	5.35514e-06	2.07418e-06	0.000190504	3.72409e-05	9.42807e-08	0.000176116	9.42807e-08	2.41359e-06	6.89757e-05	8.33064e-05	2.79825e-05	0.000195086	0.000181377	4.0239e-05	0.000653327	0.000136217	7.61976e-05	0.000288951	1.96104e-06	9.8429e-06	7.73102e-07	7.73102e-07	2.98493e-05	2.98493e-05	0.000140459	8.2967e-07	0.000157109	4.17663e-05	7.54245e-08	2.22502e-06	4.6009e-06	3.37525e-06	3.9975e-06	6.03396e-07	0.000518468
F50129497003S	EGGNOG	AAS-1	P-10	CTRL	4.8437e-06	9.83876e-07	4.63557e-06	9.2333e-06	1.57231e-05	8.35538e-05	6.64116e-06	5.60052e-06	4.37446e-05	6.36492e-05	5.84649e-06	3.89766e-06	0.000188847	1.76152e-05	7.56828e-08	0.000141735	7.56828e-08	4.8437e-06	0.00010624	9.02138e-05	2.79648e-05	0.000222299	0.000214882	3.73684e-05	0.000663511	0.000107545	0.000106864	0.000292514	1.0028e-06	1.20146e-05	5.10859e-07	5.10859e-07	1.4077e-05	1.4077e-05	0.000131007	9.83876e-07	0.000131404	2.647e-05	3.78414e-08	2.11912e-06	7.62504e-06	2.44077e-06	7.87101e-06	5.10859e-07	0.00049103
F50129498003S	JOAN	2406561	P-10	CTRL	4.12603e-06	8.1542e-08	3.60416e-06	7.59972e-06	1.44982e-05	7.48719e-05	6.09934e-06	3.73463e-06	4.76695e-05	6.03085e-05	8.74131e-06	4.04448e-06	0.000161258	4.24345e-05	2.60935e-07	0.000181822	2.60935e-07	4.15864e-06	0.000119214	9.72796e-05	7.66495e-06	0.00019239	0.000157017	2.21794e-05	0.000684138	0.000101862	0.000135148	0.000213347	1.19051e-06	1.37969e-05	7.99112e-07	7.99112e-07	2.22121e-05	2.21957e-05	0.000159708	9.78504e-08	8.34501e-05	3.79823e-05	1.95701e-07	2.23425e-06	1.82654e-06	1.76131e-06	7.97481e-06	7.82804e-07	0.000486219
F50129499003S	LINCOLN	PDT-0	P-10	CTRL	5.58414e-06	3.17796e-07	5.40254e-06	1.06235e-05	1.20763e-05	8.45338e-05	7.44552e-06	5.74304e-06	4.54449e-05	5.94733e-05	4.38105e-06	5.19824e-06	0.00018103	3.41858e-05	1.36198e-07	0.000212855	1.36198e-07	5.53874e-06	6.9552e-05	7.38196e-05	2.06114e-05	0.000203753	0.000173017	3.06901e-05	0.000671981	0.000132544	7.89497e-05	0.000251672	9.98789e-07	1.14634e-05	3.40496e-07	3.40496e-07	1.44143e-05	1.43916e-05	0.000156356	3.40496e-07	0.00013781	3.31189e-05	4.53995e-08	1.06689e-06	2.17918e-06	1.58898e-06	1.04873e-05	2.72397e-07	0.000467637
F50129500003S	ERNIE	XIV-0	P-10	CTRL	7.47953e-06	8.41936e-07	7.32289e-06	1.41954e-05	1.63296e-05	7.93574e-05	9.00676e-06	8.16482e-06	4.57582e-05	5.79957e-05	8.12566e-06	6.59843e-06	0.000198384	2.32609e-05	1.56639e-07	0.000183777	1.56639e-07	7.45995e-06	7.36988e-05	7.17799e-05	3.05447e-05	0.000209035	0.000158891	4.28408e-05	0.000674704	0.000112584	7.02919e-05	0.00026942	1.01816e-06	1.62709e-05	6.85297e-07	6.85297e-07	1.93254e-05	1.93254e-05	0.000144696	8.41936e-07	0.000176865	2.95069e-05	9.78995e-08	2.40833e-06	2.48665e-06	2.33001e-06	1.35689e-05	6.85297e-07	0.000465023
F50129501003S	SADIRA	GHS-1	P-10	CTRL	4.43952e-06	1.19271e-07	4.0287e-06	8.70676e-06	2.6001e-05	9.00493e-05	6.89119e-06	4.17447e-06	4.99346e-05	5.6574e-05	1.80099e-05	6.29484e-06	0.000196638	1.95206e-05	4.90335e-07	0.000123154	4.90335e-07	4.3335e-06	0.000147498	0.000109106	8.60074e-06	0.000241444	0.000168609	3.10634e-05	0.000710628	0.000138791	8.42846e-05	0.000224467	1.00717e-06	2.36421e-05	6.3611e-07	9.14408e-07	1.35703e-05	1.35306e-05	0.000231385	9.27661e-08	0.00010688	3.28789e-05	5.16839e-07	1.82882e-06	1.86857e-06	1.32523e-06	8.45496e-06	6.09606e-07	0.000434119
F50129502003S	TROPICANA	1533186	P-10	CTRL	3.41736e-06	8.13658e-07	3.17327e-06	6.54181e-06	3.26765e-05	0.000111829	5.5166e-06	4.03574e-06	2.50444e-05	9.78993e-05	2.27662e-05	2.57116e-06	0.000230412	1.90233e-05	5.69561e-07	9.90222e-05	5.69561e-07	3.46618e-06	0.000186832	0.000102065	9.25943e-06	0.000216726	0.000137134	3.52151e-05	0.000655304	0.000120617	5.77046e-05	0.000214236	1.3344e-06	2.69646e-05	3.41736e-07	3.41736e-07	1.06752e-05	1.06589e-05	0.000193797	8.62477e-07	0.000127988	1.6859e-05	2.76644e-07	2.13178e-06	2.4247e-06	1.90396e-06	5.10977e-06	3.41736e-07	0.000424469
F50129503003S	RIO	1971612	P-10	CTRL	1.35202e-06	7.11588e-08	1.10296e-06	2.31266e-06	4.6609e-05	0.00021675	2.88193e-06	1.17412e-06	3.52236e-05	0.000180174	4.12009e-05	1.06738e-06	0.000385787	1.08873e-05	1.77897e-07	4.66446e-05	1.77897e-07	1.45876e-06	4.61465e-05	0.000165978	3.70026e-06	0.000242118	0.000156016	4.71427e-05	0.00064139	0.000172916	5.82435e-05	0.000280757	7.47167e-07	4.39406e-05	4.26953e-07	4.26953e-07	1.11008e-05	1.11008e-05	0.000314807	1.06738e-07	0.000181384	1.85369e-05	7.11588e-08	1.31644e-06	4.44743e-06	1.10296e-06	2.49056e-06	3.91373e-07	0.000263999
F50129504003S	GALILEO	973102	P-10	CTRL	4.4297e-06	9.1649e-08	4.00201e-06	9.98974e-06	3.21382e-05	0.000114897	8.55391e-06	4.09365e-06	3.05802e-05	8.95411e-05	2.08654e-05	4.3075e-06	0.000223257	3.41545e-05	1.95518e-06	0.000123054	1.95518e-06	4.52135e-06	8.337e-05	0.000125345	5.13234e-06	0.00024678	0.000190233	2.96637e-05	0.000642826	0.000108024	0.000120213	0.000269631	2.87167e-06	2.58145e-05	6.72093e-07	7.02642e-07	2.00406e-05	2.001e-05	0.000203033	9.1649e-08	8.88079e-05	2.1232e-05	1.22199e-07	3.60486e-06	2.59672e-06	1.71078e-06	8.58445e-06	6.41543e-07	0.000419569
F50129505003S	AQUATA	FGS-1	P-10	CTRL	6.68684e-06	1.07161e-07	6.17247e-06	1.2795e-05	9.3873e-06	9.67449e-05	7.99421e-06	6.30106e-06	4.65936e-05	6.81115e-05	3.6649e-06	6.12961e-06	0.000169893	4.13427e-05	1.07161e-07	0.000174651	1.07161e-07	6.68684e-06	4.40431e-05	6.77471e-05	2.17537e-05	0.000210078	0.00020172	3.01765e-05	0.000657004	0.000112733	8.3757e-05	0.000250049	1.02875e-06	1.12519e-05	4.50076e-07	4.71508e-07	2.2268e-05	2.2268e-05	0.000144153	1.07161e-07	0.000130222	3.1441e-05	4.28644e-08	1.52169e-06	6.51539e-06	1.50025e-06	1.25807e-05	4.07212e-07	0.00047123
F50129506003S	BINION	1969626	P-10	CTRL	2.04718e-06	6.68466e-07	1.7965e-06	3.73923e-06	1.8717e-05	0.000103967	3.48856e-06	2.44408e-06	2.57568e-05	9.04727e-05	1.16146e-05	1.29515e-06	0.000150342	3.16686e-05	2.08896e-07	0.000222787	2.08896e-07	2.02629e-06	5.74254e-05	9.09323e-05	2.84307e-05	0.000207287	0.000160683	4.26774e-05	0.000612336	0.000106015	7.35939e-05	0.00020384	1.21159e-06	1.3996e-05	1.14893e-06	1.14893e-06	1.84873e-05	1.84664e-05	0.000142153	6.68466e-07	0.000119175	2.15998e-05	4.17791e-08	3.405e-06	3.48856e-06	2.7992e-06	3.46767e-06	1.23248e-06	0.000472
F50129507003S	HERCULES	973103	P-10	CTRL	5.04495e-06	1.94037e-08	3.90013e-06	9.85705e-06	1.23019e-05	9.21091e-05	6.18976e-06	4.07477e-06	4.30179e-05	6.70202e-05	5.62706e-06	5.54944e-06	0.000249298	3.00757e-05	7.76146e-08	0.000119876	7.76146e-08	5.02555e-06	9.02076e-05	5.74348e-05	1.15064e-05	0.000205873	0.000216894	2.2353e-05	0.000671153	0.000127133	6.91352e-05	0.000383688	1.37766e-06	1.25154e-05	3.68669e-07	9.70183e-07	2.32068e-05	2.32068e-05	0.000108563	1.55229e-07	0.000181735	3.33355e-05	6.20917e-07	1.6105e-06	8.09132e-06	1.64931e-06	8.20774e-06	1.55229e-07	0.000490854
F50129508003S	SAN REMO	1972678	P-10	CTRL	2.58486e-06	2.46177e-07	2.37971e-06	4.92353e-06	1.78478e-05	0.000100112	5.00559e-06	2.58486e-06	4.21373e-05	6.75755e-05	9.1906e-06	2.46177e-06	0.000292294	1.56733e-05	2.46177e-07	0.000100563	2.46177e-07	2.58486e-06	0.000118985	0.000110451	5.08765e-06	0.000226154	0.000193208	1.98993e-05	0.000703942	0.000134371	5.7072e-05	0.000357982	7.7956e-07	1.3991e-05	2.46177e-07	2.46177e-07	1.14882e-05	1.14472e-05	0.000215979	2.46177e-07	0.000193946	2.76539e-05	4.10295e-08	9.84707e-07	1.43603e-06	1.02574e-06	4.67736e-06	2.87206e-07	0.000367378
F50129509003S	HARD ROCK	1971702	P-10	CTRL	3.03078e-06	1.26282e-07	2.52565e-06	5.08287e-06	1.18705e-05	6.41199e-05	4.2936e-06	2.6835e-06	4.40094e-05	3.29913e-05	5.99841e-06	2.58879e-06	0.000201389	3.39068e-05	1.26282e-07	0.000171586	1.26282e-07	3.03078e-06	9.71112e-05	6.6172e-05	2.22573e-05	0.000223425	0.000218342	3.23914e-05	0.00066996	8.88081e-05	5.4996e-05	0.00032464	1.13654e-06	1.10181e-05	5.68271e-07	5.68271e-07	1.68903e-05	1.68903e-05	0.000102036	1.26282e-07	0.000136574	3.31176e-05	0	1.76795e-06	2.87292e-06	1.83109e-06	5.43014e-06	5.99841e-07	0.000439905
F50129510003S	WYNN	1973062	P-10	CTRL	1.92181e-06	7.48757e-08	1.29785e-06	3.11982e-06	1.69968e-05	6.99339e-05	4.09321e-06	1.34776e-06	2.76042e-05	5.49837e-05	1.07571e-05	1.57239e-06	0.000181648	3.09237e-05	5.99006e-07	0.00016862	5.99006e-07	1.94677e-06	4.52e-05	7.60737e-05	1.46507e-05	0.00024674	0.000213471	2.77789e-05	0.000649123	0.000128786	8.57327e-05	0.000293388	1.67222e-06	1.3228e-05	2.44594e-06	2.44594e-06	1.72713e-05	1.72713e-05	0.00014748	7.48757e-08	0.000140043	2.50085e-05	9.98343e-08	5.76543e-06	3.66891e-06	3.54412e-06	4.817e-06	2.39602e-06	0.000438497
F50129511003S	SOBEE	1540212	P-10	CTRL	6.07094e-06	1.11691e-06	5.76469e-06	1.25202e-05	5.33595e-05	0.000145054	1.07187e-05	6.89962e-06	3.66418e-05	9.78917e-05	3.5615e-05	4.88198e-06	0.00020416	1.8393e-05	1.98161e-06	0.000106755	1.98161e-06	5.98087e-06	7.59859e-05	0.000138245	8.66506e-06	0.000275588	0.000266095	4.72525e-05	0.000627775	0.000166942	7.4851e-05	0.000211997	2.95441e-06	4.25326e-05	4.14337e-07	4.14337e-07	1.49342e-05	1.48981e-05	0.000256421	1.11691e-06	7.6148e-05	2.47702e-05	5.4044e-08	3.99926e-06	3.11654e-06	2.54007e-06	9.69189e-06	3.96323e-07	0.000401511
F50129512003S	RED ROCK	1972660	P-10	CTRL	3.08283e-06	1.79003e-07	2.50604e-06	5.05187e-06	1.52749e-05	0.000137176	5.33032e-06	2.82427e-06	3.58006e-05	0.000107163	6.32478e-06	2.84416e-06	0.000327357	2.09434e-05	9.94462e-08	0.000103683	9.94462e-08	3.04305e-06	8.30177e-05	7.72498e-05	6.42422e-06	0.000232963	0.000196983	1.78009e-05	0.000645645	0.000119534	4.55066e-05	0.000337839	1.07402e-06	1.18142e-05	7.35902e-07	7.35902e-07	1.57523e-05	1.57324e-05	0.000161779	1.79003e-07	0.000181111	2.70096e-05	5.1712e-07	1.96903e-06	2.20771e-06	1.88948e-06	5.40987e-06	7.7568e-07	0.000352059
F50129513003S	FRONTIER	1971400	P-10	CTRL	2.54975e-06	5.88403e-07	2.51052e-06	5.13872e-06	5.17403e-05	0.000149925	5.33486e-06	3.0597e-06	2.56152e-05	0.000112228	4.17374e-05	2.0398e-06	0.000362692	1.79659e-05	6.66857e-07	8.524e-05	6.66857e-07	2.54975e-06	0.000100735	0.000118975	3.13815e-06	0.000153377	0.000109051	4.97005e-05	0.000728522	0.000152514	6.0684e-05	0.000369674	8.62992e-07	4.60524e-05	1.96134e-07	1.96134e-07	1.56515e-05	1.56515e-05	0.000227124	5.88403e-07	0.000190996	1.71422e-05	7.84538e-08	1.68676e-06	3.96192e-06	9.41445e-07	4.0796e-06	1.56908e-07	0.000388621
F50129514003S	PYRO	1582713	P-10	CTRL	3.51672e-06	1.95373e-07	3.33763e-06	6.67525e-06	2.19632e-05	0.000123655	6.64269e-06	3.54928e-06	3.17807e-05	9.29651e-05	1.08432e-05	3.40275e-06	0.000317693	1.98304e-05	1.95373e-07	9.38768e-05	1.95373e-07	3.63069e-06	7.14415e-05	0.000133228	1.00129e-05	0.000282607	0.000192671	2.74499e-05	0.000667851	0.000156657	5.86445e-05	0.000316244	1.1234e-06	1.7258e-05	2.11654e-07	2.11654e-07	1.23248e-05	1.23248e-05	0.000240342	1.95373e-07	0.000176129	2.26307e-05	2.60498e-07	6.18682e-07	1.74208e-06	1.40017e-06	6.44732e-06	9.76866e-08	0.000319566
F50129515003S	FALINE	SQS-1	P-10	CTRL	4.06747e-06	5.67554e-07	3.87829e-06	7.52009e-06	2.10941e-05	0.000104146	5.91202e-06	4.54043e-06	3.34857e-05	8.68358e-05	1.29591e-05	3.54721e-06	0.000285432	1.89658e-05	1.89185e-07	0.000102727	1.89185e-07	4.06747e-06	0.00014624	0.000147422	3.92558e-06	0.000214819	9.86125e-05	2.23238e-05	0.00072278	0.000180482	8.62682e-05	0.000333201	5.67554e-07	1.82563e-05	2.83777e-07	2.83777e-07	1.45199e-05	1.45199e-05	0.000288601	6.1485e-07	0.000178117	2.37427e-05	0	1.32429e-06	1.41888e-06	1.2297e-06	6.95254e-06	2.36481e-07	0.000382058
F50129516003S	SNAPPLE	1535812	P-10	CTRL	1.88861e-06	2.92808e-08	1.3762e-06	3.45514e-06	2.87977e-05	0.000117123	4.31892e-06	1.40548e-06	2.47277e-05	0.000106597	2.03209e-05	1.56652e-06	0.000190545	1.96767e-05	7.32021e-07	0.000180838	7.32021e-07	1.88861e-06	3.19893e-05	0.000115235	1.21808e-05	0.000312251	0.000223354	3.69231e-05	0.000591107	0.000145409	8.35529e-05	0.000186534	1.90325e-06	2.32636e-05	4.97774e-07	4.97774e-07	1.40109e-05	1.40109e-05	0.000254509	1.46404e-08	8.5544e-05	2.09651e-05	2.92808e-08	1.97646e-06	2.66456e-06	1.74221e-06	3.16233e-06	4.68493e-07	0.000368851
F50129517003S	NUGGET	1972538	P-10	CTRL	4.51237e-06	9.02474e-08	3.98893e-06	8.55545e-06	2.34824e-05	8.77566e-05	6.60611e-06	4.11528e-06	5.26864e-05	6.47074e-05	1.6768e-05	4.44017e-06	0.000179701	4.12431e-05	5.59534e-07	0.000185585	5.59534e-07	4.49432e-06	7.70893e-05	0.000108495	4.56652e-06	0.000223994	0.000164359	2.79586e-05	0.000699724	0.00013584	0.000122051	0.000231087	1.31761e-06	2.20926e-05	1.28151e-06	1.28151e-06	2.74713e-05	2.74352e-05	0.000223795	7.21979e-08	5.99423e-05	4.40949e-05	2.16594e-07	3.24891e-06	2.40058e-06	2.20204e-06	9.07889e-06	1.19127e-06	0.000460605
F50129518003S	SANDS	1972962	P-10	CTRL	3.40066e-06	1.5817e-07	2.76798e-06	6.22795e-06	2.59597e-05	0.000106923	6.20818e-06	2.92615e-06	3.50545e-05	8.30196e-05	1.60741e-05	3.08432e-06	0.000219382	2.01865e-05	5.93139e-07	0.000143836	5.93139e-07	3.40066e-06	8.31778e-05	0.00010544	7.41423e-06	0.000266102	0.000190101	2.82136e-05	0.000652156	0.000126398	7.72464e-05	0.000226935	1.36422e-06	2.12146e-05	3.95426e-07	4.15197e-07	1.15267e-05	1.15069e-05	0.000220292	9.88564e-08	0.000100102	2.53666e-05	1.18628e-07	1.64102e-06	1.79919e-06	1.28513e-06	5.7139e-06	3.16341e-07	0.000394042
F50131076007S	JOAN	2406561	T-80	MED	8.82917e-06	1.07673e-07	7.26791e-06	1.52895e-05	1.88966e-05	4.74299e-05	1.1521e-05	7.48326e-06	6.82645e-05	1.45897e-05	7.86011e-06	7.91395e-06	0.000241995	2.19652e-05	5.38364e-07	0.00017443	5.38364e-07	8.93684e-06	5.922e-05	7.3379e-05	2.11577e-05	0.000218576	0.000194349	3.40784e-05	0.000753817	9.70132e-05	8.92607e-05	0.000359412	1.50742e-06	1.92734e-05	3.76855e-07	4.30691e-07	2.05655e-05	2.05655e-05	0.000158279	1.07673e-07	0.00015871	5.17368e-05	3.23018e-07	2.90716e-06	2.90716e-06	1.34591e-06	1.4805e-05	3.76855e-07	0.000432468
F50131079007S	JOAN	2406561	T-122	LOW	4.69795e-06	6.86217e-07	4.27566e-06	9.00001e-06	3.47332e-05	0.000100161	7.09971e-06	4.96188e-06	2.72639e-05	7.45338e-05	2.46774e-05	3.7742e-06	0.000224789	2.6129e-05	1.08211e-06	9.45924e-05	1.08211e-06	4.72434e-06	0.00017517	8.51965e-05	1.02669e-05	0.000190478	0.000163373	4.13578e-05	0.000701605	0.000126897	9.47244e-05	0.000286047	1.90029e-06	2.97185e-05	3.43109e-07	3.43109e-07	1.96628e-05	1.96628e-05	0.000161947	6.86217e-07	0.000118082	1.82639e-05	2.6393e-08	2.71848e-06	2.6393e-06	1.8739e-06	7.522e-06	2.90323e-07	0.000480669
F50131082007S	JOAN	2406561	T-164	LOW	5.3147e-06	3.24067e-08	3.49992e-06	7.35632e-06	1.4421e-05	7.32715e-05	5.60636e-06	3.62955e-06	3.07215e-05	5.42488e-05	9.30072e-06	3.75918e-06	0.000233814	5.39896e-05	1.62033e-07	0.000178496	1.62033e-07	5.24988e-06	9.24239e-05	9.40766e-05	2.44671e-05	0.000221532	0.000187797	4.5337e-05	0.000647194	0.000100688	0.00012347	0.000331974	1.32867e-06	1.48099e-05	2.59254e-07	2.59254e-07	2.69624e-05	2.69624e-05	0.000128752	6.48134e-08	0.000177621	2.2069e-05	3.24067e-08	2.33328e-06	2.13884e-06	1.4583e-06	7.19429e-06	1.62033e-07	0.00040288
F50131085007S	JOAN	2406561	T-206	HIGH	3.68973e-06	7.96345e-08	2.8403e-06	6.1584e-06	2.20322e-05	5.93277e-05	5.89295e-06	2.97302e-06	5.40984e-05	2.56158e-05	1.33786e-05	3.26502e-06	0.000227065	2.48725e-05	2.12359e-07	0.000143262	2.12359e-07	3.68973e-06	0.000116266	7.88382e-05	5.25588e-06	0.000233196	0.000220773	2.52707e-05	0.000693935	0.000113479	0.000101879	0.000321803	1.3007e-06	1.94574e-05	3.18538e-07	3.18538e-07	2.18464e-05	2.18464e-05	0.000175514	7.96345e-08	0.000138962	4.27637e-05	0	1.7785e-06	6.05222e-06	1.43342e-06	6.02568e-06	3.71628e-07	0.000432017
F50131088007S	JOAN	2406561	T-248	HIGH	7.47712e-06	1.55773e-07	6.85402e-06	1.99649e-05	1.34744e-05	8.19367e-05	9.99545e-06	7.16557e-06	5.909e-05	5.00811e-05	5.32225e-06	7.84059e-06	0.000250587	3.82423e-05	2.07698e-07	0.000129681	2.07698e-07	7.52904e-06	6.91374e-05	9.98247e-05	2.23275e-05	0.000157694	0.000146609	3.68144e-05	0.000770714	0.000141754	0.00013991	0.000382579	8.30791e-07	1.46686e-05	6.49055e-07	6.75017e-07	2.74421e-05	2.73901e-05	0.000187681	1.81735e-07	0.000194691	4.08126e-05	3.37509e-07	1.63562e-06	3.55682e-06	1.1683e-06	1.43831e-05	3.63471e-07	0.000478068
F50131091007S	LEEPER	088AB	T-80	MED	4.64583e-06	4.62272e-08	4.32224e-06	9.0143e-06	1.74508e-05	3.09029e-05	8.78316e-06	4.36847e-06	5.25141e-05	6.14821e-06	4.83074e-06	4.55338e-06	0.000148597	3.4994e-05	3.92931e-07	0.000218146	3.92931e-07	4.62272e-06	1.02393e-05	7.4888e-05	1.21346e-05	0.000266292	0.000227114	2.39688e-05	0.00073737	7.61593e-05	0.000105329	0.000190317	1.38681e-06	1.27587e-05	3.2359e-07	3.2359e-07	9.77705e-06	9.77705e-06	0.000147511	4.62272e-08	4.49328e-05	4.41007e-05	9.24543e-08	9.24543e-07	9.84639e-06	1.47927e-06	8.82939e-06	2.31136e-07	0.000498421
F50131094007S	LEEPER	088AB	T-122	LOW	2.07645e-06	0	1.45352e-06	3.32232e-06	1.63347e-05	3.55765e-05	4.63741e-06	1.45352e-06	2.31178e-05	2.60248e-05	8.23659e-06	1.45352e-06	0.000124241	2.87934e-05	4.1529e-07	0.000162724	4.1529e-07	2.00724e-06	1.22511e-05	0.000108252	8.58266e-06	0.000303992	0.000220727	2.40868e-05	0.000655258	9.60012e-05	0.000156357	0.000193041	1.79959e-06	1.20434e-05	6.22935e-07	6.22935e-07	1.50889e-05	1.50889e-05	0.00018695	0	4.53358e-05	1.96571e-05	2.7686e-07	1.3843e-06	2.49174e-06	2.35331e-06	3.32232e-06	3.46075e-07	0.000492119
F50131097007S	LEEPER	088AB	T-164	LOW	2.60773e-06	0	2.1661e-06	4.83692e-06	1.98524e-05	3.82748e-05	5.15238e-06	2.22919e-06	2.67082e-05	2.60353e-05	1.27653e-05	2.54464e-06	0.000169902	5.52461e-05	5.04722e-07	0.000265442	5.04722e-07	2.60773e-06	5.27856e-05	9.41938e-05	1.29545e-05	0.000193519	0.000144624	3.19868e-05	0.0006925	9.89887e-05	0.000120881	0.000245316	1.1146e-06	1.674e-05	7.36054e-07	7.36054e-07	1.69503e-05	1.69503e-05	0.000168367	6.30903e-08	0.000124519	2.18292e-05	1.89271e-07	1.64035e-06	1.9558e-06	1.51417e-06	4.87898e-06	6.30903e-07	0.000446238
F50131100007S	LEEPER	088AB	T-206	HIGH	3.3146e-06	8.32116e-08	3.05109e-06	6.25474e-06	8.04379e-06	4.33116e-05	5.43649e-06	3.10657e-06	5.10226e-05	2.45752e-05	1.99708e-06	3.3146e-06	0.00011246	4.68897e-05	2.77372e-08	0.000261978	2.77372e-08	3.32846e-06	1.46591e-05	8.26707e-05	1.20657e-05	0.000191997	0.000157062	1.96657e-05	0.000723844	9.5735e-05	0.000115193	0.000176644	8.18248e-07	7.50291e-06	3.32846e-07	3.32846e-07	2.32299e-05	2.32022e-05	0.000162249	4.16058e-08	3.20226e-05	4.13839e-05	4.16058e-08	7.76642e-07	1.66423e-06	1.10949e-06	6.43503e-06	3.05109e-07	0.000545951
F50131103007S	LEEPER	088AB	T-248	HIGH	1.09399e-06	9.72435e-08	7.53637e-07	1.77469e-06	1.2593e-05	4.4416e-05	4.30302e-06	8.2657e-07	6.6393e-05	2.20986e-05	3.59801e-06	1.45865e-06	0.000131206	2.98051e-05	1.45865e-07	0.000188725	1.45865e-07	1.06968e-06	2.38976e-05	8.72517e-05	1.24958e-05	0.000224608	0.000202655	2.28522e-05	0.00074153	0.000105971	0.000106944	0.000221764	1.02106e-06	7.77948e-06	3.16041e-07	3.40352e-07	1.90111e-05	1.89625e-05	0.000167769	4.86217e-08	6.32326e-05	5.79814e-05	9.72435e-08	1.02106e-06	1.31279e-06	1.23985e-06	2.04211e-06	5.10528e-07	0.000531265
F50131106007S	JOAN	2406561	T-38	MED	7.17995e-06	4.28654e-08	6.687e-06	1.3524e-05	1.03306e-05	6.1469e-05	9.00173e-06	6.7513e-06	5.02597e-05	2.97915e-05	3.06488e-06	6.8799e-06	0.00023486	3.01129e-05	1.28596e-07	0.000163853	1.28596e-07	7.07279e-06	6.55626e-05	6.26692e-05	1.81535e-05	0.000226522	0.000203546	2.75196e-05	0.0007055	0.000127203	7.07279e-05	0.000349653	1.07163e-06	1.19594e-05	3.85789e-07	3.85789e-07	2.18185e-05	2.17756e-05	0.000142656	4.28654e-08	0.000170969	3.25777e-05	8.57308e-08	9.64471e-07	2.74339e-06	1.41456e-06	1.36741e-05	3.2149e-07	0.000426768
F50131109007S	LEEPER	088AB	T-38	MED	1.73488e-06	2.62861e-08	1.20916e-06	2.76004e-06	1.60345e-05	3.20428e-05	5.88809e-06	1.28802e-06	3.99023e-05	1.39842e-05	3.65377e-06	1.55088e-06	0.000100728	2.75216e-05	2.62861e-07	0.00025232	2.62861e-07	1.73488e-06	1.66391e-05	8.88997e-05	1.06459e-05	0.000211393	0.000172963	2.12918e-05	0.00071564	8.59819e-05	0.000122809	0.000192651	8.1487e-07	9.51558e-06	4.7315e-07	4.7315e-07	1.40631e-05	1.40368e-05	0.000140079	0	5.18888e-05	3.64063e-05	5.25722e-08	1.39316e-06	2.20803e-06	9.98873e-07	2.81262e-06	3.68006e-07	0.000527221
F50131112007S	CABERNET	088BA	T-80	LOW	4.4985e-06	4.74359e-08	3.79487e-06	8.03248e-06	1.57645e-05	3.22722e-05	7.73205e-06	3.88974e-06	5.24799e-05	1.30449e-05	4.03205e-06	4.30876e-06	0.000147913	5.54605e-05	3.16239e-07	0.000206615	3.16239e-07	4.56175e-06	2.5647e-05	9.21996e-05	2.19233e-05	0.00024473	0.000202101	3.31182e-05	0.000741099	0.000134908	0.000118582	0.000258636	2.45085e-06	1.06415e-05	1.37564e-06	1.38355e-06	2.98767e-05	2.9853e-05	0.000193198	3.16239e-08	0.000105229	4.32694e-05	3.16239e-07	2.9015e-06	3.98461e-06	3.70791e-06	8.73611e-06	1.14637e-06	0.000460523
F50131115007S	CABERNET	088BA	T-122	HIGH	4.45354e-06	9.94094e-08	3.45945e-06	7.33641e-06	1.34998e-05	4.72592e-05	5.94468e-06	3.57874e-06	4.20899e-05	2.62043e-05	7.65452e-06	3.91673e-06	0.000160208	4.27659e-05	2.98228e-07	0.000230173	2.98228e-07	4.49331e-06	3.47933e-05	8.44582e-05	1.79931e-05	0.000210549	0.000177207	3.03e-05	0.000705668	6.5312e-05	0.000112313	0.000254289	8.74803e-07	1.35793e-05	7.75393e-07	7.75393e-07	1.64821e-05	1.64622e-05	0.000121279	3.97638e-08	8.46372e-05	3.44155e-05	9.94094e-08	2.34606e-06	3.16122e-06	1.4315e-06	7.575e-06	5.96456e-07	0.000486172
F50131118007S	CABERNET	088BA	T-164	HIGH	3.31483e-06	4.66878e-08	1.58739e-06	3.33818e-06	8.70728e-06	4.6291e-05	3.43155e-06	1.65742e-06	3.45723e-05	2.95534e-05	6.23282e-06	1.77414e-06	0.000167679	3.84241e-05	7.00317e-08	0.000196439	7.00317e-08	3.29149e-06	4.89055e-05	9.03643e-05	2.02158e-05	0.000220553	0.000196626	2.89698e-05	0.00068554	9.89548e-05	0.000122392	0.000295954	9.33756e-07	8.45049e-06	2.21767e-06	2.21767e-06	1.79281e-05	1.78814e-05	0.000121552	2.33439e-08	0.000129162	3.09073e-05	1.40063e-07	6.04607e-06	8.26374e-06	3.12808e-06	5.3691e-06	2.19433e-06	0.000469563
F50131121007S	CABERNET	088BA	T-206	MED	3.68193e-06	1.56014e-07	3.52592e-06	7.30145e-06	1.64127e-05	8.7555e-05	6.11575e-06	3.61952e-06	4.21862e-05	5.57594e-05	8.33115e-06	3.83794e-06	0.000197202	2.78953e-05	1.87217e-07	0.000154766	1.87217e-07	3.68193e-06	7.49179e-05	8.82415e-05	2.18732e-05	0.000233834	0.000208185	3.48223e-05	0.000679815	0.000118009	8.68998e-05	0.000273493	1.0921e-06	1.41973e-05	4.68042e-07	4.68042e-07	1.69431e-05	1.69119e-05	0.000164376	1.24811e-07	0.000137792	2.84569e-05	1.87217e-07	1.24811e-06	6.6774e-06	1.46653e-06	7.45747e-06	4.99245e-07	0.000436215
F50131124007S	CABERNET	088BA	T-248	MED	4.45432e-06	3.82345e-08	4.28227e-06	8.67924e-06	8.39248e-06	5.71797e-05	6.23223e-06	4.3205e-06	4.50212e-05	2.4298e-05	2.79112e-06	4.39697e-06	0.000197711	3.11994e-05	1.33821e-07	0.000185782	1.33821e-07	4.43521e-06	5.17695e-05	6.93192e-05	2.58274e-05	0.000229828	0.000219696	3.22317e-05	0.000712405	0.000112582	6.4234e-05	0.000297063	9.36746e-07	8.02925e-06	9.7498e-07	9.7498e-07	1.5657e-05	1.5657e-05	0.000127971	5.73518e-08	0.000133821	3.37802e-05	1.91173e-08	2.16025e-06	7.83808e-06	1.81614e-06	9.50128e-06	9.7498e-07	0.000449619
F50131127007S	JUMANJI	149AC	T-122	MED	5.23051e-06	8.04694e-08	4.93546e-06	1.12657e-05	1.0005e-05	7.14032e-05	7.05448e-06	5.04275e-06	4.30511e-05	5.23856e-05	4.15759e-06	5.4451e-06	0.000169308	2.74937e-05	1.07293e-07	0.000207557	1.07293e-07	5.17686e-06	5.97083e-05	6.54484e-05	1.93127e-05	0.0001898	0.000168047	2.84057e-05	0.000675165	0.000154394	7.42196e-05	0.000283977	1.12657e-06	1.00319e-05	1.44845e-06	1.47527e-06	2.01173e-05	2.01173e-05	0.000143852	8.04694e-08	0.00014117	3.22682e-05	2.14585e-07	2.92372e-06	2.68231e-06	2.60184e-06	1.11852e-05	1.36798e-06	0.000511383
F50131130007S	JUMANJI	149AC	T-80	LOW	4.32414e-06	7.32905e-08	3.71338e-06	7.81765e-06	1.85181e-05	3.84531e-05	8.08638e-06	3.81111e-06	4.39743e-05	1.43894e-05	5.1059e-06	4.34857e-06	0.000161263	5.83392e-05	3.90883e-07	0.000179366	3.90883e-07	4.32414e-06	5.84125e-05	8.86082e-05	2.30621e-05	0.000271126	0.000270466	3.62788e-05	0.000673173	0.000100774	0.000104708	0.000302543	2.98048e-06	1.20441e-05	2.12542e-06	2.12542e-06	3.00002e-05	2.99758e-05	0.000165612	4.88603e-08	9.84047e-05	3.73537e-05	1.46581e-07	4.22642e-06	1.93975e-05	5.00818e-06	9.4789e-06	1.97884e-06	0.000439181
F50131133007S	JUMANJI	149AC	T-164	MED	4.47445e-06	1.41298e-07	3.53246e-06	7.93626e-06	1.05267e-05	3.7138e-05	6.00519e-06	3.69731e-06	5.03965e-05	1.60138e-05	3.24987e-06	3.72086e-06	0.000180438	2.47508e-05	4.70995e-08	0.000185242	4.70995e-08	4.498e-06	2.54808e-05	7.76906e-05	1.96876e-05	0.000230105	0.000215669	2.84716e-05	0.000753686	0.000142641	9.11611e-05	0.00027273	9.6554e-07	9.4199e-06	4.23895e-07	4.23895e-07	1.90753e-05	1.90753e-05	0.000204459	1.41298e-07	0.000116147	3.91632e-05	2.11948e-07	1.83688e-06	6.61748e-06	1.50718e-06	7.30042e-06	4.00346e-07	0.000477848
F50131136007S	JUMANJI	149AC	T-206	HIGH	5.42301e-06	3.08125e-08	5.23813e-06	1.06611e-05	9.86001e-06	4.76362e-05	7.27176e-06	5.29976e-06	5.27665e-05	2.26164e-05	3.54344e-06	5.6541e-06	0.000155711	3.02887e-05	9.24376e-08	0.000222682	9.24376e-08	5.43841e-06	3.96866e-05	8.34712e-05	1.99049e-05	0.00021273	0.000181286	3.01809e-05	0.000711724	0.000111865	9.49643e-05	0.000271382	1.00141e-06	1.0769e-05	5.70032e-07	5.85438e-07	2.09371e-05	2.09217e-05	0.000151074	3.08125e-08	0.000104193	3.95787e-05	2.15688e-07	1.17088e-06	3.21991e-06	1.50981e-06	1.09847e-05	5.23813e-07	0.000468875
F50131139007S	JUMANJI	149AC	T-248	HIGH	5.86879e-06	6.72641e-08	5.54929e-06	1.41759e-05	1.18049e-05	5.43662e-05	8.20622e-06	5.667e-06	5.14402e-05	2.59135e-05	4.17037e-06	6.28919e-06	0.000191905	3.30939e-05	1.17712e-07	0.000171288	1.17712e-07	5.93606e-06	3.72307e-05	8.79478e-05	2.67039e-05	0.000185548	0.000156658	3.903e-05	0.000753408	0.000122522	0.000107051	0.000341147	1.02578e-06	1.17376e-05	1.02578e-06	1.02578e-06	2.6603e-05	2.65861e-05	0.000146114	6.72641e-08	0.000131871	3.92991e-05	4.20401e-07	2.32061e-06	4.3049e-06	2.01792e-06	1.18553e-05	8.40801e-07	0.000464358
F50131142007S	CABERNET	088BA	T-38	LOW	5.87784e-06	3.54087e-08	4.8864e-06	1.04102e-05	1.68545e-05	0.000100844	7.57746e-06	4.95722e-06	3.19387e-05	7.68015e-05	9.31249e-06	5.38212e-06	0.000224668	0.00010095	5.66539e-07	0.000166173	5.66539e-07	5.84244e-06	3.25406e-05	6.23901e-05	9.13545e-06	0.000302532	0.000249029	2.23075e-05	0.000622308	8.04132e-05	8.32459e-05	0.000214081	1.48717e-06	1.7244e-05	3.54087e-07	3.54087e-07	2.23075e-05	2.21658e-05	0.000180372	3.54087e-08	5.99469e-05	2.31219e-05	1.77044e-07	1.16849e-06	8.28564e-06	1.45176e-06	9.87903e-06	1.06226e-07	0.000390593
F50131145007S	FLUBBER	149AB	T-122	MED	4.4069e-06	4.25103e-08	4.06682e-06	8.33202e-06	9.60732e-06	3.03382e-05	6.78748e-06	4.10933e-06	4.94961e-05	1.09393e-05	4.86034e-06	4.43524e-06	9.98425e-05	0.000118405	1.70041e-07	0.000265037	1.70041e-07	4.4069e-06	2.21762e-05	8.56015e-05	9.30975e-06	0.000236683	0.00018961	1.79819e-05	0.000695567	6.77472e-05	0.000135891	0.0001681	9.91907e-07	1.02025e-05	4.95953e-07	5.10123e-07	1.40992e-05	1.40851e-05	0.000136671	2.83402e-08	3.91803e-05	4.11216e-05	8.50206e-08	1.14778e-06	1.43118e-06	1.34616e-06	8.54457e-06	4.39273e-07	0.000434143
F50131148007S	FLUBBER	149AB	T-164	MED	3.99433e-06	0	3.84217e-06	7.93161e-06	1.00239e-05	3.60061e-05	6.0866e-06	3.86119e-06	5.56544e-05	1.12983e-05	3.46176e-06	3.95629e-06	0.000143168	7.77944e-05	2.09227e-07	0.000232318	2.09227e-07	3.95629e-06	1.17738e-05	7.10801e-05	1.04994e-05	0.000269865	0.000212594	1.80506e-05	0.000709337	8.52885e-05	9.65487e-05	0.000174381	9.51032e-07	9.01578e-06	3.80413e-07	3.80413e-07	1.98005e-05	1.97815e-05	0.000182864	0	3.49789e-05	4.74565e-05	7.60825e-08	7.98867e-07	3.30959e-06	1.2934e-06	7.98867e-06	3.23351e-07	0.000458454
F50131151007S	FLUBBER	149AB	T-206	LOW	3.12378e-06	8.00969e-08	2.83009e-06	6.00726e-06	9.66502e-06	4.83251e-05	5.0728e-06	2.88349e-06	4.01819e-05	3.48955e-05	3.55096e-06	3.04368e-06	0.000144068	2.56043e-05	2.13592e-07	0.000260048	2.13592e-07	3.04368e-06	3.12378e-05	6.21018e-05	1.28689e-05	0.000232334	0.000199575	1.98106e-05	0.000643552	6.41042e-05	7.8842e-05	0.000193594	8.81066e-07	8.41017e-06	2.6699e-07	3.20387e-07	1.82621e-05	1.82087e-05	0.000116648	0	6.13275e-05	3.38543e-05	1.06796e-07	7.20872e-07	1.25485e-06	9.87861e-07	5.87377e-06	1.60194e-07	0.000489071
F50131154007S	FLUBBER	149AB	T-248	LOW	1.88965e-06	1.96327e-07	1.37429e-06	2.84674e-06	2.00499e-05	0.00010798	4.19649e-06	1.57061e-06	3.19031e-05	9.48013e-05	1.08471e-05	1.47245e-06	0.000241457	2.78784e-05	1.47245e-07	0.000125796	1.47245e-07	1.8651e-06	0.000105673	8.31199e-05	1.55098e-05	0.000265262	0.000220549	3.11178e-05	0.000595017	0.000110262	7.37453e-05	0.000280085	1.17796e-06	1.48472e-05	2.9449e-07	3.43572e-07	1.79148e-05	1.78903e-05	0.00014457	1.96327e-07	0.000145036	2.77066e-05	4.90817e-08	1.22704e-06	1.8651e-06	1.49699e-06	2.62587e-06	2.45409e-07	0.000392187
F50131157007S	JUMANJI	149AC	T-38	LOW	1.43916e-05	0	1.41772e-05	2.85956e-05	1.32124e-05	8.24368e-05	1.75808e-05	1.4204e-05	6.66516e-05	3.65016e-05	2.5192e-06	1.46596e-05	0.000244791	3.90744e-05	2.68e-08	0.000164123	2.68e-08	1.44184e-05	7.08592e-05	6.90368e-05	2.49508e-05	0.0002118	0.000181704	3.86724e-05	0.000711353	0.000132392	9.44968e-05	0.000343228	8.844e-07	2.00732e-05	3.752e-07	3.752e-07	2.42808e-05	2.42808e-05	0.000143568	2.68e-08	0.000189503	3.81632e-05	3.216e-07	7.236e-07	1.5008e-06	1.1256e-06	2.86224e-05	2.68e-07	0.000442656
F50131160007S	OSHKOSH	13XAD	T-164	HIGH	8.54057e-06	7.55802e-08	6.70775e-06	1.37178e-05	1.92163e-05	4.43467e-05	1.31132e-05	6.85891e-06	7.03652e-05	9.82543e-06	4.2136e-06	7.10454e-06	0.000149913	4.92783e-05	7.55802e-08	0.000197038	7.55802e-08	8.63504e-06	1.56829e-05	8.88824e-05	2.03878e-05	0.000252136	0.00022984	3.09123e-05	0.000755481	0.000128203	0.000114636	0.000199437	9.63648e-07	1.67977e-05	6.04642e-07	6.04642e-07	3.12713e-05	3.12335e-05	0.000255556	3.77901e-08	6.6624e-05	5.67797e-05	2.45636e-07	2.72089e-06	6.5188e-06	1.5116e-06	1.37745e-05	4.53481e-07	0.00046325
F50131163007S	OSHKOSH	13XAD	T-206	MED	9.23056e-06	3.84607e-08	7.76905e-06	1.66919e-05	3.50377e-05	4.86912e-05	1.42304e-05	7.9229e-06	5.41526e-05	4.4999e-06	2.00765e-05	8.53827e-06	0.000183765	3.26146e-05	8.84595e-07	0.000119382	8.84595e-07	9.3844e-06	4.47297e-05	9.13441e-05	1.04613e-05	0.000215341	0.000178457	4.08452e-05	0.000812097	0.000106536	0.000128805	0.000270532	1.61535e-06	3.34608e-05	9.61516e-07	9.61516e-07	3.0307e-05	3.02301e-05	0.000192188	3.84607e-08	5.95756e-05	3.71915e-05	3.07685e-07	3.76914e-06	6.846e-06	1.73073e-06	1.63458e-05	7.69213e-07	0.000541872
F50131166007S	OSHKOSH	13XAD	T-248	MED	3.33862e-06	2.60829e-08	2.89521e-06	6.25991e-06	1.6667e-05	6.45292e-05	6.99023e-06	3.0517e-06	4.42367e-05	2.76479e-05	4.98184e-06	3.49511e-06	0.000204047	1.99535e-05	2.34747e-07	0.000126972	2.34747e-07	3.5212e-06	4.90099e-05	6.71636e-05	1.1633e-05	0.000224392	0.000211428	2.18575e-05	0.000720072	0.000106288	5.97039e-05	0.000256865	8.8682e-07	1.4163e-05	3.91244e-07	3.91244e-07	3.19255e-05	3.18734e-05	0.000204934	2.60829e-08	8.79256e-05	3.72986e-05	3.65161e-07	1.09548e-06	3.07779e-06	1.04332e-06	6.05124e-06	2.34747e-07	0.000471006
F50131169007S	FLUBBER	149AB	T-38	HIGH	6.03429e-06	0	5.30434e-06	1.08033e-05	2.87116e-05	9.99065e-05	1.26039e-05	5.40167e-06	4.71551e-05	6.13649e-05	7.6402e-06	5.74231e-06	0.000252467	2.04874e-05	4.86637e-08	0.000101902	4.86637e-08	6.08296e-06	6.50147e-05	8.02464e-05	2.03414e-05	0.000202733	0.000183073	3.65464e-05	0.00080368	0.000143071	7.95164e-05	0.000316168	1.0706e-06	2.17527e-05	8.27282e-07	9.2461e-07	1.85409e-05	1.85409e-05	0.000197915	0	0.000142536	3.27993e-05	9.73273e-08	2.53051e-06	2.6765e-06	1.80056e-06	1.14846e-05	8.27282e-07	0.000463278
F50131172007S	FLUBBER	149AB	T-80	HIGH	3.69584e-06	4.6198e-08	3.28006e-06	6.83731e-06	1.851e-05	5.60536e-05	8.20785e-06	3.38786e-06	5.14954e-05	9.90178e-06	4.41961e-06	3.78824e-06	0.000137378	3.24772e-05	2.4639e-07	0.000192831	2.4639e-07	3.75744e-06	3.34782e-05	9.16261e-05	1.73243e-05	0.000258509	0.000206721	2.88276e-05	0.000763777	0.000107595	0.000136685	0.000198451	7.39169e-07	1.29663e-05	5.23578e-07	5.38977e-07	1.59537e-05	1.59075e-05	0.000208261	3.07987e-08	5.07563e-05	4.41499e-05	1.07795e-07	1.13955e-06	2.54089e-06	1.13955e-06	6.92971e-06	3.69584e-07	0.000494011
F50131175007S	EGGNOG	AAS-1	T-164	LOW	5.56728e-06	3.65068e-07	5.15658e-06	1.04729e-05	1.65878e-05	0.00010304	7.2329e-06	5.61291e-06	3.77617e-05	8.16839e-05	9.46894e-06	5.15658e-06	0.000204347	2.60795e-05	2.05351e-07	0.00013722	2.05351e-07	5.56728e-06	0.000115886	8.2665e-05	2.97074e-05	0.000236655	0.000218995	4.22566e-05	0.000588078	0.000100645	8.28704e-05	0.000341338	1.41464e-06	1.55154e-05	1.369e-06	1.369e-06	1.69528e-05	1.69528e-05	9.98232e-05	4.56335e-07	0.00016841	2.40488e-05	0	3.55941e-06	8.71599e-06	2.98899e-06	1.10433e-05	1.25492e-06	0.000418504
F50131178007S	EGGNOG	AAS-1	T-206	HIGH	7.17107e-06	7.6288e-07	6.84412e-06	1.31869e-05	1.69359e-05	0.000122301	8.82761e-06	7.65059e-06	7.12966e-05	8.01024e-05	8.15191e-06	6.45178e-06	0.000187298	2.05978e-05	1.30779e-07	0.000121821	1.30779e-07	7.14927e-06	9.42047e-05	7.99498e-05	2.22761e-05	0.000190807	0.000167855	3.45694e-05	0.000681208	0.000133177	9.19815e-05	0.000285666	6.75693e-07	1.65436e-05	3.92338e-07	4.14135e-07	1.75898e-05	1.7568e-05	0.000164586	8.06473e-07	0.000138604	3.8253e-05	2.17966e-08	1.8745e-06	5.0568e-06	1.67834e-06	1.26202e-05	4.14135e-07	0.000471852
F50131181007S	EGGNOG	AAS-1	T-248	HIGH	4.76897e-06	6.744e-07	4.57628e-06	9.46568e-06	1.4066e-05	7.38949e-05	6.86442e-06	5.25068e-06	5.62401e-05	4.30652e-05	5.03391e-06	4.26317e-06	0.000215952	1.67636e-05	7.22571e-08	9.81492e-05	7.22571e-08	4.84123e-06	5.79743e-05	9.75712e-05	2.41098e-05	0.000246204	0.000244783	3.32383e-05	0.000730808	0.000112023	0.000118309	0.000311043	8.42999e-07	1.12239e-05	7.70742e-07	7.94828e-07	1.56798e-05	1.56557e-05	0.00017532	6.744e-07	0.000138902	4.31134e-05	1.20428e-07	2.21588e-06	1.68841e-05	2.14363e-06	8.52634e-06	7.22571e-07	0.000439564
F50131184007S	OSHKOSH	13XAD	T-38	LOW	1.44752e-05	0	1.43578e-05	2.89503e-05	1.34971e-05	7.60729e-05	1.77223e-05	1.43774e-05	7.15151e-05	3.71464e-05	2.44513e-06	1.44752e-05	0.000190251	5.24627e-05	1.36927e-07	0.000196021	1.36927e-07	1.44752e-05	3.79288e-05	8.45819e-05	1.42991e-05	0.000298012	0.000229901	2.31407e-05	0.000641387	9.63381e-05	0.00014035	0.000218321	1.604e-06	1.98545e-05	3.91221e-07	4.10782e-07	2.3708e-05	2.36884e-05	0.000197371	0	7.57208e-05	4.33864e-05	3.91221e-08	9.19369e-07	1.9561e-06	1.87786e-06	2.90481e-05	3.52099e-07	0.000387856
F50131187007S	OSHKOSH	13XAD	T-80	LOW	3.16949e-06	0	2.90537e-06	6.07487e-06	1.28666e-05	4.62218e-05	6.26353e-06	2.98083e-06	2.90914e-05	1.59607e-05	2.18846e-06	3.20723e-06	0.000175945	5.12402e-05	7.54642e-08	0.000148249	7.54642e-08	3.24496e-06	5.3655e-05	6.58048e-05	2.78463e-05	0.000299706	0.000262842	3.64115e-05	0.000670084	9.41793e-05	5.78056e-05	0.000297706	1.66021e-06	8.26333e-06	5.65981e-07	5.65981e-07	2.72048e-05	2.72048e-05	0.000179152	0	0.000103839	2.36957e-05	7.54642e-08	1.09423e-06	2.18846e-06	2.18846e-06	6.26353e-06	4.15053e-07	0.000442635
F50131190007S	OSHKOSH	13XAD	T-122	HIGH	5.49052e-06	1.12051e-07	4.87423e-06	1.13172e-05	2.79008e-05	8.25818e-05	1.35022e-05	5.32244e-06	4.8014e-05	1.94409e-05	5.88269e-06	7.61949e-06	0.000202589	2.64441e-05	2.24103e-07	0.000106841	2.24103e-07	6.3309e-06	3.44558e-05	9.71485e-05	2.29705e-05	0.00024472	0.000232394	3.94421e-05	0.000757635	0.000128019	0.00013984	0.000283826	1.17654e-06	1.9553e-05	1.17654e-06	1.17654e-06	2.47073e-05	2.47073e-05	0.000239734	5.60257e-08	8.65036e-05	3.52962e-05	2.68923e-06	2.01692e-06	3.47359e-06	1.9609e-06	1.03647e-05	5.04231e-07	0.000472296
F50131193007S	SADIRA	GHS-1	T-206	HIGH	3.43318e-06	6.82088e-08	3.22855e-06	6.72994e-06	9.23092e-06	7.35291e-05	4.82009e-06	3.3877e-06	3.55368e-05	2.52827e-05	4.11526e-06	3.6378e-06	0.000281975	2.11902e-05	4.54725e-08	0.000147445	4.54725e-08	3.50139e-06	4.78826e-05	6.35706e-05	2.58966e-05	0.000207105	0.000199192	3.58324e-05	0.000752116	9.82207e-05	5.23616e-05	0.00035314	8.86714e-07	8.38968e-06	7.04824e-07	7.04824e-07	1.64383e-05	1.64383e-05	9.9312e-05	1.36418e-07	0.00021986	2.55783e-05	9.09451e-08	1.47786e-06	2.50099e-06	1.59154e-06	6.91183e-06	5.91143e-07	0.000402682
F50131196007S	SADIRA	GHS-1	T-248	HIGH	7.36741e-06	6.55738e-07	7.00097e-06	1.49084e-05	1.11475e-05	6.58824e-05	8.87175e-06	7.63742e-06	4.66152e-05	3.45034e-05	3.10511e-06	6.57666e-06	0.000297801	1.88814e-05	5.78592e-08	0.000146827	5.78592e-08	7.29026e-06	4.75603e-05	6.70974e-05	2.23915e-05	0.000198206	0.000173732	3.08583e-05	0.000753539	0.000144069	7.73771e-05	0.000387483	5.59306e-07	1.21697e-05	2.89296e-07	2.89296e-07	1.6702e-05	1.66056e-05	0.000161832	6.36451e-07	0.000255352	3.02989e-05	3.85728e-08	1.29219e-06	2.56509e-06	1.42719e-06	1.30376e-05	3.47155e-07	0.000402064
F50131199007S	EGGNOG	AAS-1	T-38	MED	6.28073e-06	1.38545e-07	6.096e-06	1.2192e-05	1.016e-05	5.15851e-05	8.22036e-06	6.28073e-06	3.95316e-05	3.06647e-05	2.90945e-06	6.604e-06	0.000195303	3.37127e-05	9.23636e-08	0.000201445	9.23636e-08	6.23454e-06	0.000115963	7.39371e-05	2.93254e-05	0.000250305	0.00020066	3.67607e-05	0.000609415	8.78378e-05	6.21145e-05	0.000319532	1.20073e-06	1.06218e-05	5.54182e-07	5.54182e-07	1.61174e-05	1.61174e-05	0.000106588	1.84727e-07	0.000164084	2.54e-05	1.38545e-07	1.06218e-06	2.12436e-06	1.75491e-06	1.23767e-05	3.69454e-07	0.000389682
F50131202007S	EGGNOG	AAS-1	T-80	MED	6.75197e-06	1.46782e-07	6.45841e-06	1.29168e-05	9.10049e-06	7.44674e-05	8.07301e-06	6.70305e-06	5.23033e-05	5.09823e-05	4.35453e-06	7.09447e-06	0.000175111	3.41024e-05	1.46782e-07	0.000172762	1.46782e-07	6.75197e-06	7.22168e-05	8.39104e-05	2.41701e-05	0.00022991	0.000196981	3.19496e-05	0.000682341	0.000120606	9.30598e-05	0.000272427	8.31765e-07	1.16936e-05	1.27211e-06	1.27211e-06	1.54121e-05	1.54121e-05	0.000148788	1.46782e-07	0.000105634	3.71848e-05	9.78547e-08	2.59315e-06	8.07301e-06	2.10388e-06	1.36997e-05	1.0764e-06	0.000455709
F50131205007S	EGGNOG	AAS-1	T-122	LOW	4.8758e-06	6.29135e-07	4.32531e-06	8.17876e-06	1.21109e-05	0.000126142	6.13407e-06	4.95444e-06	2.94907e-05	9.68869e-05	5.19037e-06	3.77481e-06	0.000213591	3.57034e-05	1.57284e-07	0.000145016	1.57284e-07	4.8758e-06	9.69655e-05	6.12621e-05	2.44576e-05	0.000239386	0.000215243	3.32655e-05	0.000579198	0.000108919	4.86007e-05	0.000325342	1.33691e-06	1.02235e-05	1.41555e-06	1.41555e-06	1.54925e-05	1.54925e-05	9.47635e-05	6.29135e-07	0.000179461	2.15479e-05	0	4.32531e-06	4.63987e-06	3.22432e-06	8.8079e-06	1.41555e-06	0.000412398
F50131208007S	FALINE	SQS-1	T-248	LOW	5.04408e-06	1.23026e-07	4.10088e-06	9.22698e-06	3.42424e-05	0.000105065	8.24277e-06	4.42895e-06	4.1911e-05	7.40619e-05	2.3293e-05	5.08509e-06	0.000256756	2.75169e-05	8.61185e-07	0.000110027	8.61185e-07	5.04408e-06	4.28542e-05	0.000106582	1.25487e-05	0.000228419	0.000184991	4.1911e-05	0.000695099	0.000109576	0.000143367	0.000319828	1.51733e-06	3.04695e-05	8.61185e-07	8.61185e-07	1.96022e-05	1.96022e-05	0.00018782	1.23026e-07	0.000135821	3.32171e-05	2.46053e-07	3.03465e-06	7.54562e-06	1.47632e-06	8.8579e-06	6.56141e-07	0.000432889
F50131211007S	SADIRA	GHS-1	T-38	LOW	6.6832e-06	3.73173e-07	6.64927e-06	1.33325e-05	1.05506e-05	4.39327e-05	8.75261e-06	6.98852e-06	3.23643e-05	1.90318e-05	3.52819e-06	6.34395e-06	0.000314517	1.06863e-05	1.01775e-07	0.000151542	1.01775e-07	6.6832e-06	3.44337e-05	4.71556e-05	1.75392e-05	0.000214236	0.000170405	2.36117e-05	0.000746211	9.60413e-05	5.48226e-05	0.000398922	7.80272e-07	1.09238e-05	1.15345e-06	1.15345e-06	8.41337e-06	8.37944e-06	0.000124945	3.39249e-07	0.000293484	1.78106e-05	3.39249e-08	2.68006e-06	2.27297e-06	2.17119e-06	1.37735e-05	1.15345e-06	0.000315807
F50131214007S	SADIRA	GHS-1	T-80	LOW	3.93114e-06	6.19077e-08	3.85375e-06	8.00157e-06	1.64984e-05	6.73556e-05	7.30511e-06	3.93114e-06	2.85704e-05	4.48521e-05	6.00505e-06	3.93114e-06	0.00023932	1.68544e-05	3.25015e-07	0.000145251	3.25015e-07	3.99305e-06	4.07817e-05	6.39971e-05	1.47495e-05	0.000281742	0.000235358	2.47631e-05	0.000644273	9.88821e-05	6.84544e-05	0.000279467	1.34649e-06	1.21339e-05	8.048e-07	8.048e-07	9.13139e-06	9.11591e-06	0.000134494	9.28616e-08	0.000162121	2.02283e-05	2.32154e-07	1.50126e-06	2.29058e-06	2.05843e-06	8.18729e-06	6.036e-07	0.000378891
F50131217007S	SADIRA	GHS-1	T-122	MED	1.05532e-07	0	1.05532e-07	2.42724e-06	1.84681e-06	4.64341e-05	1.53022e-06	1.14502e-05	4.68035e-05	4.27405e-06	2.11064e-07	1.19779e-05	5.94673e-05	6.43746e-06	0	0.000233912	0	4.22128e-07	4.58009e-05	2.91796e-05	7.38725e-07	0.000291743	0.000174128	2.7966e-06	0.000763419	6.44801e-05	4.44818e-05	0.000141255	4.22128e-07	1.05532e-06	1.29804e-05	1.29804e-05	4.48511e-06	4.48511e-06	9.42929e-05	0	9.12853e-06	3.1343e-05	3.16596e-07	1.17141e-05	1.36136e-05	1.20307e-05	1.17141e-05	3.16596e-07	0.00048988
F50131220007S	SADIRA	GHS-1	T-164	MED	4.01057e-06	5.59614e-08	3.41365e-06	9.06575e-06	1.09684e-05	7.31975e-05	5.55883e-06	3.48826e-06	4.2997e-05	4.07399e-05	4.58883e-06	3.78672e-06	0.000228099	1.55573e-05	7.46152e-08	0.000132815	7.46152e-08	3.95461e-06	5.19695e-05	7.35333e-05	2.40447e-05	0.000259773	0.000239925	3.33716e-05	0.000687131	0.000149921	7.86817e-05	0.000338119	8.95382e-07	9.92382e-06	5.22306e-07	5.22306e-07	1.30577e-05	1.29084e-05	0.000198047	5.59614e-08	0.000194522	2.79807e-05	1.4923e-07	1.28711e-06	1.84673e-06	1.34307e-06	7.20037e-06	5.59614e-07	0.000388689
F50131223007S	AQUATA	FGS-1	T-248	LOW	5.53323e-06	1.88633e-07	5.28172e-06	1.24498e-05	7.67106e-06	6.96683e-05	6.91653e-06	5.47035e-06	3.81038e-05	3.97386e-05	3.14388e-06	5.40747e-06	0.000177755	3.60917e-05	6.28776e-08	0.000213595	6.28776e-08	5.5961e-06	5.41376e-05	7.16176e-05	1.78572e-05	0.000183917	0.000174045	2.42707e-05	0.000692219	0.000114311	9.12982e-05	0.000276095	9.43164e-07	8.6771e-06	1.82345e-06	1.82345e-06	1.52792e-05	1.52792e-05	0.000102553	1.88633e-07	0.000135816	2.74146e-05	0	4.08704e-06	6.47639e-06	2.89237e-06	1.20096e-05	1.76057e-06	0.000487364
F50131226007S	FALINE	SQS-1	T-38	MED	1.28851e-05	3.38191e-08	1.1025e-05	2.24897e-05	2.47218e-05	0.00011025	1.71463e-05	1.13294e-05	9.4423e-05	3.76745e-05	6.39182e-06	1.23102e-05	0.000225878	3.70658e-05	3.72011e-07	0.000112888	3.72011e-07	1.30204e-05	4.49118e-05	9.53361e-05	2.36396e-05	0.000317257	0.000269471	4.05153e-05	0.000711758	0.0001114	0.000117319	0.000237072	2.63789e-06	2.46203e-05	7.7784e-07	7.7784e-07	4.01095e-05	4.01095e-05	0.000238695	6.76383e-08	7.63298e-05	7.09864e-05	3.38191e-07	2.87463e-06	4.15975e-06	3.04372e-06	2.25235e-05	4.0583e-07	0.000437518
F50131229007S	FALINE	SQS-1	T-80	MED	3.18486e-06	2.56844e-08	2.82528e-06	5.85604e-06	1.94431e-05	6.15141e-05	6.34404e-06	2.90234e-06	2.36296e-05	4.62576e-05	9.01522e-06	3.10781e-06	0.000137514	6.55209e-05	1.79791e-07	0.000230877	1.79791e-07	3.18486e-06	4.80812e-05	9.87565e-05	1.29706e-05	0.000191965	0.000147069	2.82528e-05	0.000681792	0.000109826	0.000146221	0.00022253	8.98954e-07	1.50254e-05	5.13688e-07	5.13688e-07	1.03251e-05	1.03251e-05	0.000151872	2.56844e-08	6.6651e-05	1.82102e-05	3.33897e-07	1.3099e-06	1.92633e-06	1.23285e-06	5.98446e-06	4.62319e-07	0.000450196
F50131232007S	FALINE	SQS-1	T-122	HIGH	1.24143e-05	9.99138e-08	9.91645e-06	2.03574e-05	3.98157e-05	0.000105784	2.08071e-05	1.01163e-05	4.23884e-05	5.63764e-05	9.94142e-06	1.05409e-05	0.000200377	1.30887e-05	3.49698e-07	5.16554e-05	3.49698e-07	1.24892e-05	4.56107e-05	0.000136108	2.02575e-05	0.000311256	0.000301165	4.059e-05	0.000837003	0.000173026	0.000138281	0.000245139	9.24203e-07	3.17726e-05	7.74332e-07	7.9931e-07	1.40129e-05	1.40129e-05	0.000387541	4.99569e-08	0.000101013	2.00077e-05	1.99828e-07	3.99655e-06	1.36632e-05	1.32386e-06	2.03325e-05	5.49526e-07	0.000400005
F50131235007S	FALINE	SQS-1	T-164	HIGH	9.74821e-06	4.73214e-08	5.63125e-06	1.15464e-05	2.12946e-05	6.61554e-05	1.12625e-05	5.72589e-06	4.35357e-05	3.56804e-05	8.75446e-06	6.00982e-06	0.000140971	3.79518e-05	9.46429e-08	0.000203151	9.46429e-08	9.89018e-06	2.5175e-05	0.000101221	1.52848e-05	0.000232301	0.000203955	2.95759e-05	0.000764714	0.000122941	0.000140971	0.000220471	1.08839e-06	1.99223e-05	1.13571e-06	1.13571e-06	1.4717e-05	1.46696e-05	0.00022118	4.73214e-08	8.82071e-05	3.15634e-05	1.89286e-07	6.34107e-06	7.47679e-06	2.12946e-06	1.22562e-05	1.04107e-06	0.000462094
F50131238007S	FALINE	SQS-1	T-206	LOW	6.19871e-06	4.52461e-08	4.63772e-06	9.5243e-06	9.86365e-06	4.20562e-05	6.62855e-06	4.72822e-06	3.99749e-05	2.11752e-05	5.67838e-06	4.95445e-06	0.00014671	9.68493e-05	1.58361e-07	0.000203585	1.58361e-07	6.19871e-06	2.46139e-05	7.50633e-05	2.11299e-05	0.000271047	0.000219557	2.84598e-05	0.000696767	6.28468e-05	9.27997e-05	0.000238492	9.72791e-07	1.17866e-05	9.04922e-07	9.27545e-07	1.51801e-05	1.51801e-05	0.00013515	0	4.94087e-05	3.13103e-05	1.35738e-07	2.941e-06	6.51544e-06	1.80984e-06	9.99939e-06	7.01314e-07	0.00040769
F50131241007S	AQUATA	FGS-1	T-38	MED	4.53786e-06	3.76586e-08	3.87884e-06	7.94597e-06	8.36021e-06	2.93549e-05	5.87474e-06	3.89767e-06	3.49472e-05	1.21637e-05	3.23864e-06	3.99181e-06	0.00010358	8.05894e-05	9.41465e-08	0.000286789	9.41465e-08	4.55669e-06	2.47982e-05	7.76521e-05	1.90553e-05	0.000186674	0.000146887	2.60974e-05	0.000732611	9.87597e-05	0.000106254	0.000202547	6.59026e-07	8.77446e-06	7.53172e-07	7.72002e-07	1.56848e-05	1.5666e-05	0.000151896	1.88293e-08	8.09095e-05	2.60974e-05	7.53172e-08	2.09005e-06	1.60049e-06	1.39337e-06	8.4167e-06	6.96684e-07	0.000454257
F50131244007S	AQUATA	FGS-1	T-80	MED	6.35496e-06	5.05508e-07	5.96981e-06	1.15785e-05	1.29747e-05	7.49837e-05	8.06406e-06	6.47532e-06	4.17887e-05	5.14656e-05	5.22359e-06	5.63281e-06	0.000162172	2.74178e-05	9.62873e-08	0.000219511	9.62873e-08	6.33089e-06	5.23803e-05	6.38866e-05	2.62624e-05	0.000212771	0.000197341	3.42783e-05	0.000661109	0.000115232	6.04443e-05	0.000239105	9.38801e-07	1.22044e-05	9.38801e-07	9.86945e-07	1.5743e-05	1.5743e-05	0.000163038	5.05508e-07	0.000136078	2.94158e-05	7.22155e-08	2.74419e-06	4.62179e-06	2.28682e-06	1.18433e-05	8.90657e-07	0.000466512
F50131247007S	AQUATA	FGS-1	T-122	HIGH	3.42275e-06	3.41137e-08	2.95652e-06	6.01539e-06	9.56322e-06	5.95171e-05	4.94649e-06	2.9679e-06	4.50301e-05	3.26241e-05	5.49231e-06	3.04749e-06	0.000109028	2.67793e-05	1.02341e-07	0.000264757	1.02341e-07	3.44549e-06	5.16709e-05	7.98148e-05	1.33726e-05	0.000199611	0.000185647	2.28562e-05	0.000688097	8.5091e-05	0.000105787	0.000220682	7.84616e-07	1.01318e-05	1.83077e-06	1.83077e-06	1.98087e-05	1.97973e-05	0.000147917	2.27425e-08	4.35178e-05	3.84007e-05	5.68562e-08	4.16188e-06	3.25218e-06	2.54716e-06	7.68696e-06	1.79666e-06	0.000514526
F50131250007S	AQUATA	FGS-1	T-164	HIGH	4.98432e-06	6.50129e-08	4.42088e-06	1.06188e-05	8.23497e-06	4.50756e-05	6.11121e-06	4.50756e-06	3.78808e-05	2.47049e-05	4.0308e-06	4.39921e-06	0.000165718	3.59305e-05	2.1671e-08	0.000249975	2.1671e-08	5.02766e-06	3.6949e-05	7.17092e-05	1.93305e-05	0.000178764	0.000167842	2.68937e-05	0.000713105	9.0823e-05	9.36836e-05	0.000268893	6.718e-07	9.51355e-06	1.04021e-06	1.04021e-06	1.71201e-05	1.71201e-05	0.00013345	6.50129e-08	0.0001201	2.72621e-05	0	2.66553e-06	4.57257e-06	1.73368e-06	9.73026e-06	9.96864e-07	0.000482916
F50131253007S	AQUATA	FGS-1	T-206	LOW	8.7434e-06	1.41023e-07	8.24982e-06	1.73223e-05	1.31621e-05	0.000105767	1.06942e-05	8.46135e-06	5.53278e-05	7.14514e-05	7.63872e-06	8.67289e-06	0.000172142	6.08747e-05	1.41023e-07	0.000143185	1.41023e-07	8.81391e-06	5.54924e-05	6.95946e-05	2.39268e-05	0.000234709	0.000195105	3.37044e-05	0.000683724	0.000128025	6.9007e-05	0.00026155	9.87158e-07	1.67582e-05	2.60892e-06	2.60892e-06	2.15294e-05	2.15059e-05	0.000179992	1.17519e-07	0.000123348	3.82406e-05	9.4015e-08	5.6409e-06	5.14732e-06	3.52556e-06	1.8803e-05	2.4914e-06	0.000429273
F50131256007S	LINCOLN	PDT-0	T-38	MED	5.87872e-06	1.54124e-07	5.74661e-06	1.14712e-05	1.89572e-05	0.000133207	9.46759e-06	5.94477e-06	4.91434e-05	0.000114206	6.25302e-06	5.81266e-06	0.000185257	4.68976e-05	1.54124e-07	0.000117376	1.54124e-07	5.87872e-06	9.04926e-05	8.06287e-05	2.2436e-05	0.000226936	0.000192456	3.46778e-05	0.000617573	0.000138249	6.8585e-05	0.000270091	2.37791e-06	1.47078e-05	1.23299e-06	1.23299e-06	3.44576e-05	3.44576e-05	0.000199458	1.98159e-07	0.00015212	3.94116e-05	2.20177e-08	2.73019e-06	3.9852e-06	3.72098e-06	1.2484e-05	1.18895e-06	0.000454665
F50131259007S	LINCOLN	PDT-0	T-80	MED	2.96288e-06	0	2.46191e-06	4.98107e-06	1.32256e-05	3.82168e-05	6.71299e-06	2.29015e-06	3.75584e-05	1.59022e-05	2.61935e-06	3.76443e-06	9.93923e-05	7.13524e-05	8.58805e-08	0.000287242	8.58805e-08	3.27777e-06	2.27154e-05	8.87718e-05	1.36264e-05	0.000187205	0.000154556	2.42326e-05	0.000704692	9.78035e-05	0.000131798	0.000185115	6.2979e-07	1.01625e-05	1.73192e-06	1.74624e-06	1.33544e-05	1.32828e-05	0.000152867	2.86268e-08	6.84324e-05	2.91421e-05	5.8685e-07	1.66036e-06	1.78918e-06	1.53154e-06	6.3981e-06	7.44297e-07	0.000476579
F50131262007S	LINCOLN	PDT-0	T-122	HIGH	5.64818e-06	3.68861e-07	5.53291e-06	1.14347e-05	2.89786e-05	0.000102082	9.08319e-06	5.90177e-06	5.08336e-05	8.50685e-05	1.74287e-05	5.23321e-06	0.000149642	4.06899e-05	5.07183e-07	0.000197018	5.07183e-07	5.60207e-06	5.05569e-05	8.88262e-05	1.49389e-05	0.000205939	0.000166564	3.86151e-05	0.000674392	0.000159763	9.84627e-05	0.000236117	2.67424e-06	2.36532e-05	2.21316e-06	2.21316e-06	3.54106e-05	3.53645e-05	0.000227356	3.91914e-07	0.000110658	4.0736e-05	0	5.32542e-06	4.81824e-06	4.74908e-06	1.24952e-05	2.25927e-06	0.000481709
F50131265007S	LINCOLN	PDT-0	T-164	HIGH	4.67831e-06	4.75761e-08	4.55144e-06	9.19804e-06	8.23066e-06	3.73631e-05	6.96196e-06	4.58316e-06	4.7132e-05	1.66833e-05	1.37971e-06	4.80518e-06	0.000107522	4.5229e-05	3.17174e-08	0.000290769	3.17174e-08	4.71003e-06	1.59221e-05	7.4409e-05	2.41686e-05	0.000208003	0.000162583	3.03218e-05	0.000737492	0.000119876	9.06958e-05	0.00017462	4.12326e-07	8.2148e-06	4.59902e-07	4.59902e-07	1.11645e-05	1.11487e-05	0.000206337	1.58587e-08	6.74628e-05	3.53649e-05	3.17174e-08	1.01496e-06	1.49072e-06	8.4051e-07	9.57865e-06	4.75761e-07	0.000481248
F50131268007S	LINCOLN	PDT-0	T-206	LOW	3.09356e-06	0	3.05489e-06	6.88318e-06	6.07112e-06	7.6179e-05	4.0603e-06	3.13223e-06	2.80741e-05	4.76022e-05	3.32558e-06	3.75095e-06	0.000154833	3.57307e-05	1.16009e-07	0.000230122	1.16009e-07	3.09356e-06	0.000121384	5.54908e-05	1.31476e-05	0.000129968	0.000119257	2.3047e-05	0.000710437	0.000113534	7.48642e-05	0.000322929	1.54678e-07	7.2312e-06	3.09356e-07	3.48026e-07	1.72079e-05	1.72079e-05	0.000184647	3.86695e-08	0.00010232	1.82907e-05	6.18713e-07	4.25365e-07	8.5073e-07	4.64034e-07	6.41914e-06	1.93348e-07	0.000466819
F50131271007S	LINCOLN	PDT-0	T-248	LOW	3.55736e-06	2.6157e-08	3.00806e-06	6.22538e-06	9.39038e-06	3.59921e-05	5.59761e-06	3.00806e-06	4.15897e-05	1.28431e-05	2.56339e-06	3.8974e-06	0.000125894	6.22799e-05	1.30785e-07	0.000233661	1.30785e-07	3.58352e-06	2.3149e-05	8.70768e-05	1.28431e-05	0.000237925	0.000202848	2.09518e-05	0.000701924	0.000106721	0.000127254	0.000214749	1.02012e-06	1.02797e-05	7.0624e-07	7.84711e-07	1.87808e-05	1.87808e-05	0.00020086	0	6.73282e-05	3.30625e-05	3.66199e-07	2.35413e-06	2.74649e-06	1.88331e-06	6.5131e-06	6.01612e-07	0.000448515
F50131274007S	POLK	ZAV-0	T-80	HIGH	3.21339e-06	3.0315e-08	2.51614e-06	5.0626e-06	7.63937e-06	4.08949e-05	4.48661e-06	2.60709e-06	5.09594e-05	1.98563e-05	2.36457e-06	2.94055e-06	0.000135235	3.09213e-05	3.0315e-08	0.000265286	3.0315e-08	3.2437e-06	3.41346e-05	5.69921e-05	1.27626e-05	0.000195744	0.000187831	1.94016e-05	0.000729408	0.000108952	7.20586e-05	0.000233001	6.97244e-07	7.00275e-06	7.57874e-07	7.57874e-07	1.71886e-05	1.71583e-05	0.000161215	3.0315e-08	8.06681e-05	4.14102e-05	0	2.15236e-06	6.79055e-06	1.4248e-06	5.82047e-06	8.18504e-07	0.000496741
F50131277007S	POLK	ZAV-0	T-122	MED	4.61479e-06	1.83856e-08	2.92331e-06	5.90179e-06	1.04982e-05	5.85766e-05	5.64439e-06	3.01524e-06	4.55964e-05	2.76336e-05	3.49327e-06	4.22869e-06	0.000172145	2.50596e-05	3.67713e-08	0.00021673	3.67713e-08	4.63318e-06	5.99923e-05	6.44416e-05	1.39363e-05	0.000202242	0.000196818	2.11619e-05	0.000700713	9.94846e-05	8.35075e-05	0.000293692	1.15829e-06	9.32151e-06	1.28699e-06	1.30538e-06	1.90659e-05	1.90659e-05	0.000131696	3.67713e-08	0.000100183	3.45466e-05	2.9417e-07	3.4565e-06	7.35425e-06	2.4269e-06	7.26232e-06	1.41569e-06	0.000479019
F50131280007S	POLK	ZAV-0	T-164	MED	4.64335e-06	7.03537e-08	3.77565e-06	7.5982e-06	8.77077e-06	5.00215e-05	6.00352e-06	3.7991e-06	4.20246e-05	2.04964e-05	2.43893e-06	4.12742e-06	0.000178112	3.33711e-05	2.34512e-08	0.00021282	2.34512e-08	4.64335e-06	6.26617e-05	6.01759e-05	1.89252e-05	0.000198937	0.000218472	2.55853e-05	0.000698542	0.000101731	5.9871e-05	0.000292859	1.07876e-06	9.26324e-06	5.6283e-07	5.6283e-07	2.0215e-05	2.01915e-05	0.00015187	4.69025e-08	0.000125863	3.14012e-05	2.34512e-08	1.89955e-06	1.67676e-05	1.66504e-06	8.23139e-06	6.33184e-07	0.000451413
F50131283007S	POLK	ZAV-0	T-206	LOW	7.46553e-06	3.80894e-08	6.62756e-06	1.33313e-05	1.16554e-05	5.59534e-05	9.44618e-06	6.62756e-06	4.92115e-05	2.80338e-05	4.45646e-06	7.38935e-06	0.000152472	4.07938e-05	1.14268e-07	0.000191514	1.14268e-07	7.42744e-06	7.16081e-05	8.05211e-05	2.95574e-05	0.000245258	0.000206407	3.93845e-05	0.000669346	0.000110574	8.55489e-05	0.00029367	1.56167e-06	1.19601e-05	2.28537e-06	2.32346e-06	2.25489e-05	2.25489e-05	0.000137731	3.80894e-08	0.000120743	3.62611e-05	2.28537e-07	4.91354e-06	5.90386e-06	3.80894e-06	1.54262e-05	2.20919e-06	0.000468919
F50131286007S	POLK	ZAV-0	T-248	LOW	4.15074e-06	3.75632e-08	3.83145e-06	8.11366e-06	1.37106e-05	6.90224e-05	6.2355e-06	3.94414e-06	3.68871e-05	3.18912e-05	6.31062e-06	4.75175e-06	0.000224572	6.39702e-05	1.31471e-07	0.000162705	1.31471e-07	4.16952e-06	7.92021e-05	6.15098e-05	1.5739e-05	0.000207161	0.000186238	2.74963e-05	0.000714302	0.00011716	5.32083e-05	0.000351517	1.31471e-06	1.23583e-05	6.38575e-07	7.70046e-07	1.9777e-05	1.97583e-05	0.000115601	1.31471e-07	0.000148131	2.82475e-05	2.25379e-07	1.40862e-06	2.19745e-06	1.8406e-06	8.30147e-06	4.50759e-07	0.000425854
F50131291007S	ERNIE	XIV-0	T-122	HIGH	7.56607e-06	2.70217e-07	7.3499e-06	1.52402e-05	1.96177e-05	0.00010733	9.51164e-06	7.56607e-06	3.76682e-05	8.69018e-05	1.34028e-05	7.13373e-06	0.000165859	1.78884e-05	5.40434e-07	0.000211256	5.40434e-07	7.45799e-06	5.1017e-05	7.39854e-05	1.59428e-05	0.000188503	0.000145701	3.22099e-05	0.00065987	0.00013219	9.60351e-05	0.000235197	1.29704e-06	2.1131e-05	1.08087e-06	1.08087e-06	1.48619e-05	1.48079e-05	0.000183639	2.16174e-07	0.00013727	2.23199e-05	5.40434e-08	2.8643e-06	2.16174e-06	2.10769e-06	1.53483e-05	1.02682e-06	0.000468448
F50131294007S	ERNIE	XIV-0	T-80	LOW	2.57592e-06	4.59985e-08	2.29993e-06	4.69185e-06	6.55479e-06	3.60398e-05	3.95587e-06	2.34592e-06	3.46829e-05	2.07223e-05	2.39192e-06	2.34592e-06	0.000152186	5.54512e-05	1.14996e-07	0.000254901	1.14996e-07	2.57592e-06	2.48622e-05	7.27696e-05	3.24519e-05	0.000212651	0.000176588	3.69138e-05	0.000691956	8.03364e-05	6.1178e-05	0.000211455	6.43979e-07	5.54282e-06	1.05797e-06	1.05797e-06	1.60305e-05	1.60305e-05	0.000125806	4.59985e-08	9.83678e-05	2.70701e-05	2.29993e-08	2.73691e-06	3.0359e-06	1.67895e-06	5.61182e-06	1.08096e-06	0.000463872
F50131295007S	ERNIE	XIV-0	T-164	HIGH	5.90724e-06	2.3629e-07	5.26926e-06	1.09638e-05	8.4828e-06	7.67232e-05	6.94692e-06	5.50555e-06	5.5788e-05	4.14925e-05	3.80426e-06	5.222e-06	0.00017854	3.70738e-05	2.3629e-08	0.000195742	2.3629e-08	5.90724e-06	4.11144e-05	6.7886e-05	2.02737e-05	0.000200137	0.000199192	2.83075e-05	0.000724842	0.000129061	8.09292e-05	0.000291487	6.14353e-07	1.02077e-05	1.0633e-06	1.0633e-06	1.66348e-05	1.66112e-05	0.000144467	2.3629e-07	0.000120909	4.28157e-05	0	2.8591e-06	3.89878e-06	1.84306e-06	1.10347e-05	1.08693e-06	0.00050462
F50131298007S	ERNIE	XIV-0	T-206	MED	8.46648e-06	4.51546e-07	8.16545e-06	1.61428e-05	1.47505e-05	0.000117552	1.05737e-05	8.65463e-06	5.45618e-05	7.92086e-05	6.99896e-06	8.09019e-06	0.000195632	2.83345e-05	7.52576e-08	0.000159772	7.52576e-08	8.42885e-06	5.46747e-05	6.63396e-05	2.93505e-05	0.000197551	0.000157025	4.2069e-05	0.000679087	0.000145962	5.99427e-05	0.000260993	8.65463e-07	1.68201e-05	1.12886e-06	1.12886e-06	2.00562e-05	2.00562e-05	0.000116047	4.89175e-07	0.00016647	3.40164e-05	3.76288e-08	2.97268e-06	3.12319e-06	2.29536e-06	1.67824e-05	1.05361e-06	0.000502307
F50131301007S	ERNIE	XIV-0	T-248	MED	9.36464e-06	1.51043e-07	9.28912e-06	1.85405e-05	1.05352e-05	8.51125e-05	1.12149e-05	9.44017e-06	5.85668e-05	5.4753e-05	4.22919e-06	9.10032e-06	0.000195638	3.44377e-05	3.77607e-08	0.000170791	3.77607e-08	9.36464e-06	6.06814e-05	7.1783e-05	2.56772e-05	0.000202435	0.000165618	3.42112e-05	0.000698686	0.000143868	7.89953e-05	0.000279844	7.55213e-07	1.49532e-05	7.92974e-07	7.92974e-07	1.62748e-05	1.62748e-05	0.000145643	1.51043e-07	0.00016373	3.62502e-05	0	1.92579e-06	2.00132e-06	1.69923e-06	1.89936e-05	7.92974e-07	0.000471366
F50131304007S	POLK	ZAV-0	T-38	HIGH	4.15778e-06	4.94974e-08	3.7123e-06	7.5236e-06	1.26961e-05	5.74417e-05	7.32561e-06	3.73705e-06	5.95701e-05	2.49467e-05	2.37587e-06	4.10828e-06	0.000175246	2.61099e-05	2.47487e-08	0.000161609	2.47487e-08	4.15778e-06	3.09854e-05	8.54572e-05	1.21516e-05	0.000215413	0.00021514	2.16799e-05	0.000783841	0.000121046	0.000123347	0.000275131	8.41456e-07	9.82523e-06	7.17712e-07	7.6721e-07	2.27441e-05	2.27193e-05	0.000200514	2.47487e-08	8.48633e-05	4.41269e-05	7.42461e-08	1.9304e-06	8.06807e-06	1.53442e-06	8.26606e-06	8.41456e-07	0.000503735
F50131307007S	WYNN	1973062	T-122	HIGH	4.08734e-06	4.95435e-07	2.89004e-06	5.51172e-06	1.43676e-05	7.74118e-05	5.59429e-06	3.40612e-06	3.46392e-05	5.75531e-05	5.69751e-06	2.78682e-06	0.000248894	1.75054e-05	1.03216e-07	0.000120122	1.03216e-07	4.10798e-06	5.37134e-05	9.2151e-05	2.28932e-05	0.000249142	0.000202014	3.32148e-05	0.000675629	0.000112278	0.000101234	0.000337247	1.07344e-06	1.10441e-05	3.71576e-07	3.71576e-07	1.58952e-05	1.58746e-05	0.000135089	4.95435e-07	0.000209445	2.60104e-05	8.25726e-08	2.12624e-06	1.9611e-06	1.75467e-06	5.1195e-06	2.06431e-07	0.000408775
F50131310007S	WYNN	1973062	T-164	HIGH	3.97528e-06	3.15498e-08	3.09188e-06	6.27841e-06	1.03799e-05	5.45496e-05	5.14262e-06	3.15498e-06	3.46417e-05	3.57459e-05	5.11107e-06	3.31273e-06	0.000137052	2.34731e-05	6.30996e-08	0.000241419	6.30996e-08	3.94373e-06	3.76389e-05	8.79293e-05	2.10437e-05	0.00021946	0.000176553	3.14867e-05	0.000674251	0.000104051	9.92873e-05	0.000233879	5.67897e-07	1.08531e-05	5.36347e-07	5.67897e-07	1.72893e-05	1.72893e-05	0.000177846	3.15498e-08	0.000109509	2.54291e-05	1.57749e-07	1.89299e-06	1.32509e-06	1.00959e-06	6.65701e-06	5.04797e-07	0.000444852
F50131313007S	WYNN	1973062	T-206	LOW	2.21924e-06	3.06917e-07	1.79428e-06	4.15518e-06	3.23679e-05	8.7306e-05	5.17036e-06	2.05398e-06	2.88029e-05	6.88201e-05	2.17675e-05	1.91233e-06	0.000201219	1.71401e-05	5.90224e-07	9.72453e-05	5.90224e-07	2.00676e-06	6.44053e-05	0.000100574	2.50255e-05	0.000364877	0.000302643	5.01218e-05	0.000567748	9.6844e-05	8.0601e-05	0.000234036	2.38451e-06	2.47422e-05	1.3221e-06	1.3221e-06	1.59124e-05	1.58888e-05	0.00014562	2.3609e-07	0.000140284	2.05634e-05	4.72179e-08	3.51774e-06	4.03713e-06	3.35247e-06	4.4857e-06	1.27488e-06	0.000332934
F50131316007S	WYNN	1973062	T-248	LOW	2.86246e-06	1.83198e-07	1.83198e-06	5.17533e-06	1.24574e-05	8.51411e-05	4.19064e-06	2.10677e-06	4.29598e-05	5.8669e-05	4.51124e-06	2.93116e-06	0.000304703	1.79305e-05	1.60298e-07	7.03708e-05	1.60298e-07	2.95406e-06	7.13326e-05	5.51883e-05	1.68084e-05	0.000262041	0.000259408	2.44569e-05	0.000668625	9.80565e-05	5.39975e-05	0.00037844	1.55718e-06	9.38888e-06	9.84687e-07	9.84687e-07	1.36253e-05	1.36253e-05	0.000105636	2.06097e-07	0.000233004	2.61515e-05	1.37398e-07	2.10677e-06	7.09891e-06	2.54187e-06	4.14485e-06	7.7859e-07	0.000385723
F50131319007S	ERNIE	XIV-0	T-38	LOW	6.76381e-06	1.20245e-07	6.64356e-06	1.32571e-05	1.0281e-05	0.000143333	8.95829e-06	6.76381e-06	3.56227e-05	0.000115646	4.14847e-06	6.76381e-06	0.000189176	2.90092e-05	6.01227e-08	0.000124695	6.01227e-08	6.76381e-06	0.000108972	6.91411e-05	2.5462e-05	0.00021542	0.00018103	3.30374e-05	0.000599243	0.000121177	5.56436e-05	0.000266374	7.51534e-07	1.17239e-05	1.68344e-06	1.68344e-06	1.79166e-05	1.79166e-05	0.000168734	1.50307e-07	0.000173604	2.32675e-05	0	3.69755e-06	2.82577e-06	2.49509e-06	1.49104e-05	1.77362e-06	0.000441241
F50131324007S	RIO	1971612	T-164	MED	2.65753e-06	2.07619e-08	2.11772e-06	4.38077e-06	1.15229e-05	6.13931e-05	4.71296e-06	2.11772e-06	2.86515e-05	2.54541e-05	4.06934e-06	2.24229e-06	0.000189557	6.35731e-05	1.45334e-07	0.000222589	1.45334e-07	2.74058e-06	2.50804e-05	5.04515e-05	1.03602e-05	0.0002267	0.000214616	1.95785e-05	0.000716183	6.49641e-05	6.59399e-05	0.000238617	9.13525e-07	8.74078e-06	4.36001e-07	4.77525e-07	9.44668e-06	9.42592e-06	0.000100903	0	8.20927e-05	2.31288e-05	1.86857e-07	1.32876e-06	5.43963e-06	1.308e-06	4.56763e-06	3.32191e-07	0.0004338
F50131327007S	RIO	1971612	T-206	HIGH	2.50167e-06	1.0301e-07	2.08963e-06	4.92976e-06	9.0943e-06	4.75906e-05	4.7826e-06	2.11906e-06	4.04682e-05	2.35451e-05	2.13378e-06	2.5311e-06	0.000159283	2.01899e-05	2.94314e-08	0.000268723	2.94314e-08	2.57525e-06	3.21832e-05	7.39022e-05	1.51572e-05	0.000174307	0.000159518	2.32508e-05	0.000726308	9.7153e-05	0.000103363	0.000242382	3.82608e-07	6.76922e-06	6.47491e-07	6.47491e-07	1.39358e-05	1.39063e-05	0.000137916	8.82942e-08	0.000100906	3.07411e-05	2.0602e-07	1.501e-06	2.39866e-06	1.04481e-06	4.66488e-06	5.59197e-07	0.000506117
F50131330007S	RIO	1971612	T-248	HIGH	3.61001e-06	2.30872e-07	3.31617e-06	7.80769e-06	1.77562e-05	7.47187e-05	8.05955e-06	3.31617e-06	6.47492e-05	2.42626e-05	2.7075e-06	3.81989e-06	0.00017582	1.83649e-05	6.29652e-08	9.01032e-05	6.29652e-08	3.75693e-06	5.4339e-05	8.06165e-05	1.68747e-05	0.00036119	0.000337116	2.75368e-05	0.000710269	0.000106096	9.53293e-05	0.000259186	1.70006e-06	1.15016e-05	5.66687e-07	5.66687e-07	1.63919e-05	1.6287e-05	0.000158274	1.2593e-07	7.04371e-05	4.714e-05	3.14826e-07	1.21733e-06	5.83478e-06	2.24576e-06	7.19902e-06	5.03722e-07	0.000410575
F50131333007S	WYNN	1973062	T-38	MED	7.24786e-06	2.22327e-08	5.95836e-06	1.26504e-05	8.51512e-06	7.46129e-05	7.93707e-06	6.09176e-06	4.6533e-05	4.89342e-05	3.97965e-06	7.18116e-06	0.000186755	2.00984e-05	1.77862e-07	0.000209076	1.77862e-07	7.24786e-06	4.32204e-05	5.2936e-05	1.77639e-05	0.000191535	0.000169569	2.32776e-05	0.000713803	0.000139532	5.84275e-05	0.000291159	5.55817e-07	1.10719e-05	1.2228e-06	1.2228e-06	1.66078e-05	1.65856e-05	0.000177706	4.44654e-08	0.000155495	3.17483e-05	2.22327e-07	2.93472e-06	1.91201e-06	1.62299e-06	1.29617e-05	1.11163e-06	0.000453614
F50131336007S	WYNN	1973062	T-80	MED	2.88959e-06	1.8523e-08	2.38947e-06	5.57543e-06	1.57446e-05	6.49973e-05	5.20497e-06	2.46356e-06	4.40478e-05	4.46961e-05	7.50183e-06	3.38972e-06	0.000215645	2.58211e-05	1.11138e-07	0.000165281	1.11138e-07	3.0563e-06	5.56802e-05	6.5516e-05	2.14497e-05	0.000279253	0.000241374	3.23042e-05	0.000647602	9.38933e-05	5.44948e-05	0.000284236	1.14843e-06	1.27624e-05	9.07629e-07	9.07629e-07	1.49296e-05	1.49296e-05	0.000149592	3.70461e-08	0.00016617	3.80093e-05	5.18645e-07	1.9264e-06	2.37095e-06	1.77821e-06	5.50134e-06	7.03875e-07	0.000395263
F50131339007S	MAXIM	1971132	T-164	LOW	4.81891e-06	3.49196e-08	2.58405e-06	7.08868e-06	2.07772e-05	5.76523e-05	7.36804e-06	2.86341e-06	3.59672e-05	2.59453e-05	7.4728e-06	3.42212e-06	0.000239653	3.41863e-05	6.98392e-08	0.000128539	6.98392e-08	4.81891e-06	7.22138e-05	7.00138e-05	9.84733e-06	0.000223381	0.000218562	2.66437e-05	0.000726223	0.000116562	8.63213e-05	0.000365189	1.6063e-06	1.54345e-05	9.4283e-07	9.77749e-07	2.62596e-05	2.62246e-05	0.000124244	2.09518e-07	0.000167684	2.98912e-05	0	3.77132e-06	1.09648e-05	2.44437e-06	6.18077e-06	6.63473e-07	0.000443549
F50131342007S	MAXIM	1971132	T-206	MED	9.62149e-06	5.72708e-08	3.63669e-06	7.84609e-06	2.7805e-05	9.16619e-05	1.10246e-05	3.75123e-06	6.32556e-05	5.24314e-05	1.13969e-05	4.46712e-06	0.000284693	3.11553e-05	2.86354e-07	0.000100338	2.86354e-07	9.67876e-06	6.7465e-05	8.73952e-05	9.7933e-06	0.000219147	0.000185013	2.90363e-05	0.000746524	0.000114026	0.000125137	0.00036596	9.16332e-07	2.35956e-05	4.58166e-07	4.58166e-07	2.4741e-05	2.4741e-05	0.000164167	2.86354e-08	0.000155118	5.48081e-05	6.29978e-07	6.21388e-06	1.57495e-06	1.25996e-06	7.47383e-06	1.71812e-07	0.000440527
F50131345007S	MAXIM	1971132	T-248	MED	3.03967e-06	4.47011e-08	2.30211e-06	5.45353e-06	1.01024e-05	4.42764e-05	4.87242e-06	2.32446e-06	4.52822e-05	1.64947e-05	2.59266e-06	2.61501e-06	0.000181397	4.46117e-05	2.23505e-08	0.000224221	2.23505e-08	3.01732e-06	4.31813e-05	6.40567e-05	1.55336e-05	0.000204217	0.000187432	2.36692e-05	0.000717676	9.40734e-05	7.06277e-05	0.000274778	9.38723e-07	7.28628e-06	3.79959e-07	3.79959e-07	1.7344e-05	1.73217e-05	0.00011287	2.23505e-08	0.000124671	3.65878e-05	4.47011e-08	1.40808e-06	1.69864e-06	1.29633e-06	5.02887e-06	4.47011e-07	0.000457829
F50131348007S	RIO	1971612	T-38	LOW	3.54273e-06	1.11876e-07	1.90189e-06	4.23263e-06	1.25674e-05	5.63481e-05	4.84795e-06	1.93918e-06	3.58375e-05	3.73478e-05	4.77336e-06	2.29345e-06	0.000138148	2.40719e-05	4.10211e-07	0.000189219	4.10211e-07	3.59867e-06	2.83232e-05	7.33532e-05	1.08519e-05	0.000341034	0.00027941	1.90189e-05	0.000598498	5.68888e-05	0.000103429	0.000206914	1.67814e-06	9.2111e-06	5.59379e-07	5.59379e-07	1.11876e-05	1.11689e-05	0.000101359	1.8646e-08	5.37936e-05	3.16608e-05	2.42397e-07	2.29345e-06	2.36804e-06	2.03241e-06	4.17669e-06	3.35627e-07	0.0004737
F50131351007S	RIO	1971612	T-80	LOW	4.52553e-06	1.89353e-08	2.99177e-06	6.11609e-06	8.02855e-06	7.95281e-05	4.84742e-06	3.02964e-06	3.66586e-05	4.1809e-05	2.65094e-06	4.14682e-06	0.000180623	1.34251e-05	1.32547e-07	0.00020914	1.32547e-07	4.63914e-06	4.09001e-05	6.26378e-05	1.23647e-05	0.000208988	0.000202797	1.90867e-05	0.000694299	8.72347e-05	8.5682e-05	0.000287626	8.52086e-07	7.80132e-06	2.27223e-07	3.02964e-07	1.33304e-05	1.33304e-05	0.000131505	5.68058e-08	8.52465e-05	2.32146e-05	2.27223e-07	1.17399e-06	1.72311e-06	9.84633e-07	6.13502e-06	1.32547e-07	0.000489571
F50131354007S	RIO	1971612	T-122	MED	3.09044e-06	1.58484e-08	2.40896e-06	5.03979e-06	1.4216e-05	6.12383e-05	6.35521e-06	2.44066e-06	3.39473e-05	4.18557e-05	2.50405e-06	2.61499e-06	0.000199167	2.31862e-05	2.06029e-07	0.000170767	2.06029e-07	3.10629e-06	2.49771e-05	7.83387e-05	1.54839e-05	0.000272751	0.000229659	2.43432e-05	0.000632605	7.94956e-05	0.000102555	0.000261752	1.28372e-06	9.58829e-06	3.48665e-07	3.48665e-07	1.41368e-05	1.40258e-05	0.000113158	3.16968e-08	0.000123665	2.85588e-05	1.90181e-07	1.12524e-06	1.88596e-06	1.61654e-06	5.07149e-06	2.21878e-07	0.00042843
F50131355007S	BINION	1969626	T-206	MED	6.9577e-06	1.96684e-07	6.88394e-06	1.38416e-05	9.53917e-06	5.82431e-05	8.8262e-06	7.05604e-06	4.28034e-05	2.57164e-05	2.2127e-06	6.85936e-06	0.000174508	3.90172e-05	2.45855e-08	0.000204133	2.45855e-08	6.90853e-06	5.0892e-05	9.74078e-05	3.69028e-05	0.000247773	0.000218762	4.45489e-05	0.000683526	9.93254e-05	0.000109307	0.000268621	1.1801e-06	1.08176e-05	2.70441e-07	3.19612e-07	1.31532e-05	1.31287e-05	0.000130672	1.72099e-07	0.000137826	2.55443e-05	4.9171e-08	9.8342e-07	8.03946e-06	1.59806e-06	1.37433e-05	3.19612e-07	0.000415274
F50131358007S	BINION	1969626	T-248	MED	6.15464e-06	5.12887e-07	6.02642e-06	1.6438e-05	1.21554e-05	0.000101141	8.00103e-06	6.56495e-06	3.96718e-05	6.62906e-05	4.15438e-06	5.56482e-06	0.000252879	2.43878e-05	5.12887e-08	0.000126401	5.12887e-08	6.15464e-06	7.55738e-05	7.74202e-05	2.36697e-05	0.000191076	0.00017015	3.33376e-05	0.0007124	0.000134094	9.00629e-05	0.000347558	8.20619e-07	1.16682e-05	4.10309e-07	4.10309e-07	1.35659e-05	1.35402e-05	0.000126811	5.38531e-07	0.000195666	2.4157e-05	2.56443e-08	1.46173e-06	3.69278e-06	1.64124e-06	1.13348e-05	3.59021e-07	0.000461213
F50131361007S	MAXIM	1971132	T-38	HIGH	8.59674e-06	0	6.48131e-06	1.34127e-05	2.02541e-05	0.000114233	1.14323e-05	6.61634e-06	6.9314e-05	4.32537e-05	6.9314e-06	7.20146e-06	0.000218474	2.40799e-05	4.05082e-07	0.000106447	4.05082e-07	8.68676e-06	3.70425e-05	8.47071e-05	1.9894e-05	0.000298545	0.000261593	3.36668e-05	0.000714024	9.77147e-05	0.000108112	0.000216314	1.21525e-06	1.9849e-05	2.70055e-07	2.70055e-07	2.75906e-05	2.75906e-05	0.000227926	4.50091e-08	7.84058e-05	5.49561e-05	4.50091e-08	2.79056e-06	2.9706e-06	1.08022e-06	1.30976e-05	1.35027e-07	0.000456122
F50131364007S	MAXIM	1971132	T-80	HIGH	6.65216e-06	0	6.21094e-06	1.24898e-05	1.14716e-05	3.72996e-05	9.6049e-06	6.24488e-06	7.0187e-05	1.10982e-05	1.7988e-06	6.3467e-06	0.000105281	9.69653e-05	6.78791e-08	0.000295478	6.78791e-08	6.72003e-06	2.19928e-05	7.10355e-05	1.75807e-05	0.000207948	0.000171429	2.5828e-05	0.000757972	9.45217e-05	9.86284e-05	0.000159821	9.50308e-07	1.1811e-05	3.39396e-07	3.39396e-07	1.23879e-05	1.23879e-05	0.000150386	0	4.90427e-05	5.71203e-05	3.39396e-08	9.84247e-07	1.35758e-06	1.2897e-06	1.26934e-05	2.71517e-07	0.000462223
F50131367007S	MAXIM	1971132	T-122	LOW	8.83631e-06	5.16743e-08	7.85449e-06	1.68975e-05	3.0307e-05	9.04559e-05	1.21176e-05	8.03535e-06	6.00455e-05	6.54455e-05	1.89645e-05	9.14635e-06	0.00018148	6.99153e-05	1.31769e-06	0.00016342	1.31769e-06	8.91382e-06	6.17508e-05	9.79228e-05	7.46694e-06	0.000245091	0.000179026	3.35625e-05	0.000675306	0.000107095	0.000135387	0.000234808	2.63539e-06	2.96611e-05	1.42104e-06	1.44688e-06	3.34074e-05	3.34074e-05	0.000212614	5.16743e-08	5.48264e-05	4.55767e-05	3.35883e-07	3.92725e-06	3.15213e-06	2.9196e-06	1.682e-05	1.16267e-06	0.000440575
F50131370007S	SANDS	1972962	T-248	HIGH	3.56721e-06	1.57841e-07	3.23575e-06	9.72302e-06	1.98722e-05	0.000102944	7.45011e-06	3.36202e-06	4.63738e-05	5.69175e-05	7.9552e-06	3.50408e-06	0.000238356	2.4418e-05	5.68228e-07	0.000150802	5.68228e-07	3.64613e-06	3.91446e-05	0.000112115	1.83885e-05	0.000187642	0.000171936	3.46619e-05	0.000719993	0.000110584	0.000165844	0.000321712	9.15479e-07	1.44583e-05	4.89308e-07	5.99797e-07	1.28641e-05	1.28483e-05	0.000143746	1.42057e-07	0.000124663	3.58457e-05	2.84114e-07	1.75204e-06	1.78361e-06	9.62831e-07	6.72404e-06	4.10387e-07	0.00048432
F50131373007S	BINION	1969626	T-38	HIGH	6.8883e-06	2.1526e-07	6.78895e-06	1.34786e-05	8.62694e-06	7.46951e-05	8.47791e-06	7.02077e-06	4.27539e-05	3.71737e-05	2.43409e-06	6.83863e-06	0.000171529	3.49548e-05	8.27921e-08	0.000208305	8.27921e-08	6.90486e-06	4.7059e-05	8.12025e-05	2.93746e-05	0.00023551	0.000222363	3.53854e-05	0.000682191	0.000108954	8.3736e-05	0.000252831	1.02662e-06	1.03821e-05	4.47077e-07	4.80194e-07	1.84958e-05	1.84958e-05	0.00016883	2.1526e-07	0.000124486	2.76029e-05	8.27921e-08	1.14253e-06	7.25259e-06	1.6724e-06	1.36441e-05	4.47077e-07	0.000441034
F50131376007S	BINION	1969626	T-80	HIGH	7.2334e-06	6.88895e-08	6.99229e-06	1.42257e-05	1.07468e-05	5.91761e-05	9.02453e-06	7.02673e-06	5.95894e-05	2.8348e-05	5.54561e-06	7.26784e-06	0.000122761	4.12993e-05	2.41113e-07	0.000206703	2.41113e-07	7.2334e-06	3.97493e-05	0.000104299	1.95646e-05	0.000257819	0.000229023	2.81758e-05	0.000741182	0.00012624	0.00012655	0.000225579	1.17112e-06	1.35368e-05	1.17112e-06	1.17112e-06	1.77735e-05	1.77391e-05	0.000200469	3.44448e-08	4.31593e-05	4.40549e-05	3.44448e-08	2.79003e-06	7.5434e-06	2.10113e-06	1.51557e-05	1.24001e-06	0.000486119
F50131379007S	BINION	1969626	T-122	LOW	5.40951e-06	8.03393e-07	5.24883e-06	9.77462e-06	1.47824e-05	7.8304e-05	7.2841e-06	6.10579e-06	3.76524e-05	5.76301e-05	4.71324e-06	4.57934e-06	0.000185048	4.01429e-05	8.03393e-08	0.000161348	8.03393e-08	5.43629e-06	9.42648e-05	8.60434e-05	3.62598e-05	0.000248838	0.000202562	4.51239e-05	0.000652168	0.00012549	7.89468e-05	0.000282152	1.09797e-06	1.19706e-05	1.33899e-07	1.33899e-07	1.41397e-05	1.41397e-05	0.000136496	8.03393e-07	0.000141745	2.5655e-05	2.67798e-08	1.20509e-06	2.73154e-06	1.95492e-06	8.94444e-06	8.03393e-08	0.000440527
F50131382007S	SANDS	1972962	T-206	HIGH	5.82224e-06	8.99188e-08	5.08041e-06	1.06779e-05	1.41397e-05	6.05828e-05	8.11517e-06	5.12537e-06	3.62822e-05	2.26595e-05	4.87809e-06	5.53e-06	0.000166799	1.82985e-05	2.02317e-07	0.000220818	2.02317e-07	5.91216e-06	2.59865e-05	8.33322e-05	1.76241e-05	0.000229428	0.000205869	2.89988e-05	0.000711213	0.000109611	0.000120851	0.000246355	8.09269e-07	1.2746e-05	3.37195e-07	3.37195e-07	1.14871e-05	1.14871e-05	0.000192763	8.99188e-08	0.000119075	2.493e-05	2.02317e-07	1.03407e-06	1.46118e-06	1.05655e-06	1.03182e-05	2.69756e-07	0.000468589
F50131385007S	BINION	1969626	T-164	LOW	6.49865e-06	4.62354e-07	6.01061e-06	1.20469e-05	1.43844e-05	7.28465e-05	8.45081e-06	6.49865e-06	3.56527e-05	4.87527e-05	5.90786e-06	5.88217e-06	0.000197862	3.5216e-05	1.79804e-07	0.000199686	1.79804e-07	6.49865e-06	8.10404e-05	8.58695e-05	1.17643e-05	0.000164701	0.000155788	2.29893e-05	0.000687495	0.000124836	0.000130923	0.000312038	8.21963e-07	1.38193e-05	2.31177e-07	2.31177e-07	1.28175e-05	1.27918e-05	0.000125837	4.10982e-07	0.000149803	2.09344e-05	7.7059e-08	1.36138e-06	1.56687e-06	1.31e-06	1.14304e-05	1.79804e-07	0.000478331
F50131388007S	SAN REMO	1972678	T-248	LOW	6.05755e-06	1.33868e-07	1.63989e-06	3.63118e-06	1.39558e-05	5.59068e-05	4.48459e-06	1.69009e-06	4.87281e-05	2.51171e-05	5.10374e-06	6.07428e-06	0.000161077	1.9595e-05	1.33868e-07	0.000165947	1.33868e-07	6.09102e-06	4.1449e-05	5.95213e-05	1.28346e-05	0.000311596	0.000288537	2.14022e-05	0.000637164	9.12146e-05	6.85909e-05	0.000251623	1.38889e-06	1.05756e-05	4.35073e-07	4.51806e-07	1.81057e-05	1.8022e-05	0.000150769	8.36678e-08	9.35406e-05	4.04617e-05	2.17536e-07	9.03612e-07	2.4933e-06	1.74029e-06	3.59772e-06	3.17938e-07	0.000432445
F50131391007S	SANDS	1972962	T-38	MED	3.05628e-06	7.70492e-08	2.13169e-06	4.77705e-06	2.38596e-05	6.23585e-05	6.34372e-06	2.26011e-06	3.02546e-05	3.53399e-05	1.06842e-05	3.39016e-06	0.000221234	2.67361e-05	4.87978e-07	9.53098e-05	4.87978e-07	3.28743e-06	2.85082e-05	8.39579e-05	3.3388e-05	0.000346516	0.000270982	4.91317e-05	0.000666758	9.46677e-05	7.05514e-05	0.000263457	1.84918e-06	1.63087e-05	5.13661e-07	6.93443e-07	1.26361e-05	1.26104e-05	0.000146856	5.13661e-08	0.000151016	2.58628e-05	4.10929e-07	1.3612e-06	2.49126e-06	2.05464e-06	4.59727e-06	3.3388e-07	0.000412444
F50131394007S	SANDS	1972962	T-80	MED	5.37548e-06	9.22829e-08	4.86792e-06	9.78199e-06	1.78567e-05	5.50237e-05	8.37467e-06	4.98328e-06	3.72131e-05	2.47088e-05	7.08271e-06	5.05249e-06	0.000266052	3.96586e-05	1.15354e-07	0.000133603	1.15354e-07	5.39855e-06	5.79998e-05	7.78868e-05	2.62083e-05	0.000235091	0.000193056	4.01892e-05	0.000742485	0.00011187	8.72304e-05	0.000337456	9.68971e-07	1.51344e-05	3.2299e-07	3.2299e-07	1.15815e-05	1.15815e-05	0.000116784	9.22829e-08	0.000205491	2.7085e-05	0	1.08432e-06	4.42958e-06	1.24582e-06	9.87427e-06	2.76849e-07	0.000415619
F50131397007S	SANDS	1972962	T-122	LOW	4.15281e-06	1.09285e-07	4.1346e-06	8.50598e-06	1.97259e-05	0.000126242	6.24743e-06	4.28031e-06	1.99262e-05	0.000107044	1.28774e-05	4.15281e-06	0.000190884	1.60466e-05	2.91426e-07	7.11078e-05	2.91426e-07	4.17103e-06	0.000128191	8.70998e-05	2.93611e-05	0.000265234	0.000183999	4.53531e-05	0.000631118	0.00011637	6.568e-05	0.000234306	1.32963e-06	1.78498e-05	7.28564e-07	7.28564e-07	8.59705e-06	8.59705e-06	0.000144365	1.27499e-07	0.000133036	1.21306e-05	9.10705e-08	1.76677e-06	2.24033e-06	1.87605e-06	8.70634e-06	6.73921e-07	0.000401402
F50131400007S	SANDS	1972962	T-164	LOW	4.73473e-06	4.2464e-08	2.95125e-06	6.11481e-06	9.42701e-06	6.22097e-05	5.13814e-06	3.07864e-06	2.40134e-05	2.76228e-05	3.80053e-06	4.05531e-06	0.000213573	7.19977e-05	8.4928e-08	0.000128899	8.4928e-08	4.84089e-06	4.29948e-05	7.18915e-05	3.97038e-05	0.000267905	0.000240049	4.53303e-05	0.000703076	0.000114886	5.81332e-05	0.000320263	1.18899e-06	9.08729e-06	7.21888e-07	8.06816e-07	9.42701e-06	9.40577e-06	0.000141957	4.2464e-08	0.000151236	1.68582e-05	4.03408e-07	2.33552e-06	7.91953e-06	1.78349e-06	6.32713e-06	5.09568e-07	0.000394193
F50131403007S	SAN REMO	1972678	T-38	HIGH	3.87526e-06	6.25042e-08	2.78144e-06	5.8754e-06	1.86263e-05	8.71622e-05	7.96929e-06	2.81269e-06	4.32842e-05	4.29717e-05	3.90651e-06	3.25022e-06	0.00023286	2.42516e-05	1.25008e-07	0.000156292	1.25008e-07	3.93777e-06	5.1066e-05	6.62545e-05	2.14077e-05	0.00020967	0.000199138	3.17209e-05	0.000684859	9.17562e-05	7.21611e-05	0.000311584	7.81303e-07	1.30634e-05	5.00034e-07	5.00034e-07	1.1407e-05	1.13758e-05	0.000136384	6.25042e-08	0.000167761	2.38766e-05	1.56261e-07	1.78137e-06	4.25029e-06	1.18758e-06	6.00041e-06	4.06278e-07	0.000440655
F50131406007S	SAN REMO	1972678	T-80	HIGH	2.44864e-06	3.11268e-07	2.03362e-06	4.64827e-06	2.75576e-05	0.000126292	1.02096e-05	2.30339e-06	7.53477e-05	6.11953e-05	4.71053e-06	3.09193e-06	0.000246441	2.50675e-05	3.52771e-07	0.00013756	3.52771e-07	2.5524e-06	4.61715e-05	8.44367e-05	1.16622e-05	0.000199129	0.000205043	2.569e-05	0.000710895	0.000105478	0.000101764	0.000299399	3.73522e-07	1.46711e-05	5.60283e-07	5.60283e-07	1.94231e-05	1.93401e-05	0.000191721	1.6601e-07	9.70535e-05	4.58809e-05	1.24507e-06	6.8479e-07	2.22038e-06	1.01681e-06	4.23325e-06	4.77278e-07	0.000459204
F50131409007S	SAN REMO	1972678	T-122	MED	3.88321e-06	7.37319e-08	3.29336e-06	6.90622e-06	1.27802e-05	5.83465e-05	6.75875e-06	3.44082e-06	4.60824e-05	3.46786e-05	2.7035e-06	3.66202e-06	0.000174253	7.71727e-05	1.72041e-07	0.000215567	1.72041e-07	3.88321e-06	4.05771e-05	7.42726e-05	8.60205e-06	0.000238965	0.000184649	1.78923e-05	0.000681037	7.3142e-05	0.000102512	0.000253908	8.35628e-07	1.0814e-05	3.68659e-07	3.68659e-07	1.2731e-05	1.2731e-05	0.000143114	0	8.3784e-05	3.64727e-05	2.45773e-08	1.13056e-06	1.40091e-06	1.03225e-06	6.88164e-06	2.21196e-07	0.000410097
F50131412007S	SAN REMO	1972678	T-164	MED	3.07184e-06	0	2.95293e-06	5.98513e-06	9.33442e-06	2.93707e-05	5.05367e-06	2.95293e-06	3.73971e-05	9.92897e-06	2.99256e-06	2.97275e-06	0.000102124	5.11511e-05	7.92732e-08	0.000268835	7.92732e-08	3.07184e-06	2.01156e-05	6.8393e-05	9.15606e-06	0.000294084	0.000258966	1.59339e-05	0.000651487	8.27414e-05	8.944e-05	0.000178226	1.10983e-06	7.70932e-06	3.96366e-07	3.96366e-07	1.02064e-05	1.01866e-05	0.000137618	0	4.38579e-05	2.63187e-05	3.17093e-07	2.3782e-07	3.58711e-06	1.20892e-06	5.43022e-06	5.94549e-08	0.000427639
F50131415007S	SAN REMO	1972678	T-206	LOW	1.95476e-06	1.56864e-07	1.23078e-06	3.4872e-06	1.635e-05	4.09173e-05	5.34543e-06	1.64104e-06	4.14603e-05	1.06788e-05	5.75569e-06	3.99399e-06	8.91106e-05	1.88598e-05	3.3786e-07	0.000260213	3.3786e-07	2.31676e-06	2.4881e-05	6.76686e-05	8.43444e-06	0.00023894	0.0002202	1.81962e-05	0.000690188	0.000115862	7.78406e-05	0.000194764	8.4465e-07	1.1632e-05	1.5083e-06	1.5083e-06	1.32851e-05	1.31645e-05	0.000177642	2.77528e-07	4.44165e-05	2.77287e-05	1.93063e-06	1.49624e-06	2.65462e-06	2.26849e-06	3.27e-06	7.96385e-07	0.000491888
F50131418007S	RED ROCK	1972660	T-38	LOW	4.15253e-06	2.80576e-08	2.55325e-06	5.24678e-06	1.20928e-05	8.84096e-05	5.47124e-06	2.60936e-06	3.99541e-05	4.31246e-05	3.67555e-06	2.88994e-06	0.000246066	2.1885e-05	2.80576e-08	0.000110828	2.80576e-08	4.26476e-06	3.29116e-05	4.31807e-05	8.24895e-06	0.000275779	0.000293483	1.57403e-05	0.0006795	6.31578e-05	4.36577e-05	0.000338459	1.23454e-06	1.41972e-05	2.80576e-07	2.80576e-07	1.72555e-05	1.71713e-05	0.000104346	5.61153e-08	0.000109172	3.08073e-05	1.96403e-07	1.79569e-06	5.30289e-06	1.48706e-06	5.30289e-06	1.40288e-07	0.000436128
F50131421007S	RED ROCK	1972660	T-80	LOW	5.88699e-06	4.59921e-08	4.46123e-06	1.08771e-05	2.40079e-05	0.000106909	8.57752e-06	4.50722e-06	3.82194e-05	7.35873e-05	1.45795e-05	4.59921e-06	0.000232398	2.57096e-05	1.83968e-06	0.000160006	1.83968e-06	5.88699e-06	2.44448e-05	5.39717e-05	1.20269e-05	0.000253646	0.000223108	2.78942e-05	0.000675486	7.80256e-05	7.42082e-05	0.000271652	2.62155e-06	1.95926e-05	6.43889e-07	6.43889e-07	1.29928e-05	1.29928e-05	0.000148416	2.2996e-08	0.000151498	2.79632e-05	2.06964e-07	4.02431e-06	2.39159e-06	1.51774e-06	9.35939e-06	4.59921e-07	0.000407674
F50131424007S	RED ROCK	1972660	T-122	HIGH	3.64437e-06	2.15963e-07	2.86151e-06	6.01997e-06	3.01538e-05	0.000113192	7.36973e-06	3.13146e-06	3.06937e-05	9.25941e-05	1.67641e-05	2.96949e-06	0.000324835	1.64942e-05	3.77935e-07	8.34427e-05	3.77935e-07	3.64437e-06	0.000125043	8.1742e-05	4.40024e-06	0.000216368	0.000174309	2.65364e-05	0.00066854	0.000107388	6.17654e-05	0.000307774	1.02582e-06	2.46198e-05	3.77935e-07	3.77935e-07	1.30118e-05	1.30118e-05	0.000183137	1.88968e-07	0.000195338	2.17583e-05	2.69954e-08	1.83568e-06	1.53874e-06	1.1608e-06	5.66903e-06	2.69954e-07	0.000356474
F50131427007S	RED ROCK	1972660	T-164	HIGH	6.95685e-06	1.24675e-07	4.88725e-06	1.03729e-05	2.06711e-05	8.07393e-05	1.06722e-05	5.01192e-06	5.34106e-05	3.38118e-05	6.75737e-06	5.43582e-06	0.000187112	2.07209e-05	3.49089e-07	0.000129088	3.49089e-07	7.10646e-06	3.16175e-05	0.000110586	1.26171e-05	0.000294207	0.000293883	2.58326e-05	0.000719498	0.000118341	0.000125522	0.000260121	8.22853e-07	2.0322e-05	9.97397e-07	9.97397e-07	1.42378e-05	1.42129e-05	0.000262989	2.49349e-08	8.11882e-05	4.15416e-05	4.73764e-07	3.54076e-06	3.88985e-06	1.59584e-06	1.05724e-05	7.72983e-07	0.000459152
F50131430007S	RED ROCK	1972660	T-206	MED	3.88984e-06	1.37087e-07	3.56426e-06	7.89963e-06	2.89939e-05	0.0001327	7.84822e-06	3.66707e-06	3.91897e-05	0.000104015	1.67931e-05	3.80416e-06	0.000243552	1.78898e-05	4.79804e-07	0.00010919	4.79804e-07	3.90697e-06	6.36597e-05	0.000121116	1.13097e-05	0.00025056	0.000194098	3.42546e-05	0.000652259	0.000141851	9.07686e-05	0.000258957	1.16524e-06	2.39731e-05	4.62668e-07	4.79804e-07	1.25606e-05	1.25434e-05	0.000236115	5.14076e-08	9.79999e-05	2.74345e-05	2.22766e-07	1.23378e-06	2.36475e-06	1.11383e-06	7.17992e-06	2.39902e-07	0.000395513
F50131433007S	RED ROCK	1972660	T-248	MED	2.74202e-06	1.4324e-07	2.14859e-06	4.58367e-06	1.9542e-05	0.000110274	5.64773e-06	2.14859e-06	4.91926e-05	7.45869e-05	9.904e-06	2.476e-06	0.000199226	3.32725e-05	1.84165e-07	0.000180809	1.84165e-07	2.8034e-06	6.95326e-05	6.48262e-05	6.1593e-06	0.000227014	0.000211238	2.37778e-05	0.000638194	8.91155e-05	6.47852e-05	0.000233747	9.82215e-07	1.7864e-05	9.20826e-07	9.20826e-07	3.11239e-05	3.1083e-05	0.000154822	4.09256e-08	8.41635e-05	3.92681e-05	3.06942e-07	2.23045e-06	2.55785e-06	1.82119e-06	5.13616e-06	8.38975e-07	0.000440237
F50131436007S	NUGGET	1972538	T-80	MED	3.86692e-06	5.99522e-08	2.24821e-06	5.36573e-06	1.7626e-05	4.67627e-05	6.17508e-06	2.54797e-06	5.29378e-05	2.62891e-05	6.95446e-06	3.44725e-06	0.000179287	3.30936e-05	5.69546e-07	0.000182704	5.69546e-07	3.8969e-06	1.48981e-05	7.79079e-05	1.95744e-05	0.000273592	0.00023786	3.16548e-05	0.000711873	7.66789e-05	8.80099e-05	0.000203748	1.76859e-06	1.41188e-05	5.3957e-07	5.3957e-07	2.27219e-05	2.26919e-05	0.000152009	5.99522e-08	7.53899e-05	4.67028e-05	6.89451e-07	2.54797e-06	5.60553e-06	1.61871e-06	4.73623e-06	3.29737e-07	0.000482256
F50131439007S	NUGGET	1972538	T-122	HIGH	8.4186e-06	1.07931e-07	4.72737e-06	9.77852e-06	1.70746e-05	6.25135e-05	9.06618e-06	4.87847e-06	7.34792e-05	3.14942e-05	7.61991e-06	5.1375e-06	0.000222834	2.20179e-05	2.37448e-07	0.000100224	2.37448e-07	8.35384e-06	4.51798e-05	8.64957e-05	1.75064e-05	0.00027926	0.00025055	2.99184e-05	0.000764387	0.000125308	0.000114817	0.000305444	1.23041e-06	1.64271e-05	7.55515e-07	7.55515e-07	2.00319e-05	1.99888e-05	0.000194275	2.15861e-08	0.000140526	5.93403e-05	2.37448e-07	4.72737e-06	5.24543e-06	1.85641e-06	9.9728e-06	5.39654e-07	0.000433925
F50131442007S	NUGGET	1972538	T-38	MED	5.42616e-06	7.53633e-08	4.67253e-06	9.97308e-06	1.84389e-05	5.34075e-05	9.11896e-06	4.77301e-06	7.52629e-05	2.0323e-05	5.75274e-06	5.09959e-06	0.000167809	3.90633e-05	4.27059e-07	0.000156128	4.27059e-07	5.37592e-06	2.03983e-05	9.12901e-05	1.2435e-05	0.000283743	0.000243223	2.54477e-05	0.000708039	9.0436e-05	0.000132866	0.000240309	1.38166e-06	1.52234e-05	6.53149e-07	6.53149e-07	2.56235e-05	2.55733e-05	0.000187303	0	5.9738e-05	6.35815e-05	3.01453e-07	1.68311e-06	1.95945e-06	1.73336e-06	9.74699e-06	4.77301e-07	0.000485792
F50131445007S	NUGGET	1972538	T-164	HIGH	1.7125e-05	1.21454e-07	6.95322e-06	1.45744e-05	2.85112e-05	9.97741e-05	1.36028e-05	7.1354e-06	5.79941e-05	5.11927e-05	1.8886e-05	8.07666e-06	0.000210509	1.02628e-05	3.64361e-07	8.97238e-05	3.64361e-07	1.7216e-05	6.71031e-05	7.25078e-05	1.94022e-05	0.000275305	0.000264951	3.54948e-05	0.000725138	9.60394e-05	8.08881e-05	0.000259334	1.06272e-06	3.50394e-05	4.85814e-07	5.46541e-07	1.66999e-05	1.66695e-05	0.000240933	3.03634e-08	0.000112527	3.64968e-05	3.94724e-07	1.08701e-05	2.73271e-06	1.18417e-06	1.42708e-05	3.64361e-07	0.000419835
F50131448007S	NUGGET	1972538	T-206	LOW	3.07473e-06	7.2064e-08	2.35409e-06	5.30872e-06	1.37883e-05	5.21504e-05	4.85231e-06	2.52224e-06	3.06512e-05	3.49751e-05	8.07117e-06	2.9306e-06	0.000168774	6.45934e-05	5.2847e-07	0.000177782	5.2847e-07	3.05071e-06	5.92847e-05	7.43221e-05	1.82802e-05	0.000264619	0.00019551	2.96664e-05	0.000717902	0.000125944	8.59484e-05	0.000245979	1.48932e-06	1.08817e-05	1.8016e-06	1.8016e-06	1.9145e-05	1.9145e-05	0.000189601	2.40213e-08	9.66619e-05	2.65916e-05	1.68149e-07	4.03559e-06	3.02669e-06	2.88256e-06	6.34164e-06	1.53737e-06	0.000453331
F50131451007S	NUGGET	1972538	T-248	LOW	3.58305e-06	2.54281e-07	2.40411e-06	5.38613e-06	1.5488e-05	4.86139e-05	5.31678e-06	2.68151e-06	3.92055e-05	3.29641e-05	7.79024e-06	2.88956e-06	0.000186434	3.22012e-05	2.54281e-07	0.0001531	2.54281e-07	3.49058e-06	5.92243e-05	7.96593e-05	1.90017e-05	0.000259043	0.000225016	3.17389e-05	0.000668158	0.00011119	8.18322e-05	0.000300907	1.71062e-06	1.18125e-05	1.91867e-06	1.91867e-06	2.44803e-05	2.44572e-05	0.00014501	2.08048e-07	0.000156706	3.35189e-05	4.62329e-08	4.97004e-06	4.39213e-06	3.55993e-06	6.40326e-06	1.84932e-06	0.000433826
F50131454007S	HARD ROCK	1971702	T-80	HIGH	3.60975e-06	4.29732e-08	1.97677e-06	4.08245e-06	1.34076e-05	5.99476e-05	5.37164e-06	1.97677e-06	6.54911e-05	3.59685e-05	5.54354e-06	2.8792e-06	0.000152383	2.14866e-05	1.71893e-07	0.000181261	1.71893e-07	3.56677e-06	4.13832e-05	8.07895e-05	7.26246e-06	0.00026566	0.000246537	1.66306e-05	0.000670854	7.17652e-05	0.00012286	0.000249416	1.1173e-06	1.22903e-05	2.36352e-06	2.36352e-06	2.33774e-05	2.33344e-05	0.000133002	4.29732e-08	6.63506e-05	6.2483e-05	0	5.54354e-06	7.39138e-06	3.35191e-06	6.23111e-06	2.4065e-06	0.000476959
F50131457007S	HARD ROCK	1971702	T-122	LOW	3.14653e-06	8.78918e-08	2.02151e-06	4.69342e-06	2.60863e-05	5.02741e-05	7.17197e-06	2.1973e-06	5.21374e-05	2.28343e-05	1.19709e-05	2.61918e-06	0.000132506	1.96175e-05	4.74616e-07	0.000175713	4.74616e-07	3.12895e-06	3.37329e-05	6.17001e-05	8.24425e-06	0.000305776	0.000272746	2.39945e-05	0.000656763	9.80697e-05	7.85226e-05	0.000208286	1.56447e-06	1.98284e-05	1.08986e-06	1.08986e-06	2.84066e-05	2.83187e-05	0.000159805	8.78918e-08	5.26121e-05	4.80065e-05	2.98832e-07	3.252e-06	2.40824e-06	2.33792e-06	5.00983e-06	1.01955e-06	0.000486763
F50131460007S	HARD ROCK	1971702	T-164	LOW	6.22085e-06	1.12765e-07	2.34926e-06	4.84888e-06	9.84811e-06	4.8564e-05	4.62335e-06	2.42444e-06	3.8246e-05	2.69695e-05	4.96164e-06	6.12688e-06	0.000142572	3.3679e-05	7.51764e-08	0.000241636	7.51764e-08	6.22085e-06	3.82084e-05	5.49728e-05	1.00736e-05	0.000228273	0.000221413	1.62945e-05	0.000692638	8.14912e-05	7.35789e-05	0.000216189	1.05247e-06	8.62649e-06	2.556e-06	2.556e-06	2.4921e-05	2.48834e-05	0.000147684	5.63823e-08	3.02961e-05	3.56712e-05	7.51764e-08	5.33753e-06	6.87864e-06	3.55209e-06	7.16055e-06	2.49962e-06	0.000500318
F50131463007S	HARD ROCK	1971702	T-206	MED	3.36578e-06	3.95974e-08	2.9698e-06	6.33558e-06	1.4849e-05	7.21464e-05	5.46444e-06	3.0094e-06	3.58356e-05	5.29813e-05	7.91947e-06	3.44497e-06	0.000146787	3.44497e-05	1.58389e-07	0.000145006	1.58389e-07	3.44497e-06	6.93746e-05	0.00013182	2.78765e-05	0.0003049	0.000230853	4.18544e-05	0.000619659	9.64196e-05	0.000151262	0.000251008	1.4651e-06	1.29879e-05	1.38591e-06	1.38591e-06	2.23329e-05	2.22933e-05	0.000148213	3.95974e-08	0.0001121	2.89061e-05	3.56376e-07	3.16779e-06	2.9698e-06	2.73222e-06	7.28592e-06	1.38591e-06	0.000421078
F50131466007S	HARD ROCK	1971702	T-248	MED	6.74314e-06	3.03062e-07	5.32253e-06	1.04367e-05	9.77376e-06	5.87373e-05	7.02726e-06	5.66348e-06	5.00242e-05	3.07987e-05	5.05735e-06	6.51584e-06	0.000182425	2.39419e-05	9.4707e-08	0.000147932	9.4707e-08	6.74314e-06	0.000103931	7.45344e-05	2.67263e-05	0.000281166	0.000237203	3.31474e-05	0.000663214	9.43282e-05	6.20899e-05	0.000282303	1.04178e-06	1.04367e-05	2.32979e-06	2.32979e-06	1.36946e-05	1.36946e-05	0.000118062	3.03062e-07	0.000114008	3.82237e-05	1.89414e-08	5.11418e-06	5.49301e-06	3.57992e-06	1.23877e-05	2.27297e-06	0.000423037
F50131469007S	FRONTIER	1971400	T-122	MED	2.07069e-06	7.14032e-08	1.71368e-06	3.85577e-06	2.18256e-05	7.25694e-05	6.04547e-06	1.85648e-06	4.17947e-05	5.23147e-05	9.23481e-06	2.1659e-06	0.000148685	3.07272e-05	3.09414e-07	0.000247317	3.09414e-07	2.09449e-06	3.93908e-05	8.01382e-05	6.33108e-06	0.000190028	0.000169392	2.23016e-05	0.000686327	0.000134714	0.000108485	0.000200857	1.14245e-06	1.55421e-05	6.6643e-07	6.6643e-07	1.91837e-05	1.91599e-05	0.000211211	2.38011e-08	5.53851e-05	3.58682e-05	3.80817e-07	1.68988e-06	1.64227e-06	1.52327e-06	3.99858e-06	6.6643e-07	0.000497371
F50131472007S	FRONTIER	1971400	T-164	MED	4.1106e-06	1.44232e-07	3.02886e-06	7.75245e-06	3.06853e-05	7.43154e-05	8.68996e-06	3.24521e-06	3.43993e-05	5.08777e-05	1.58655e-05	3.46156e-06	0.000163054	4.55411e-05	1.3702e-06	0.00016464	1.3702e-06	4.14666e-06	1.8678e-05	0.000104712	2.03367e-05	0.000301877	0.000231131	4.15387e-05	0.000691266	0.000112645	0.000127104	0.00016785	2.52405e-06	2.39425e-05	6.12985e-07	6.12985e-07	1.46756e-05	1.46756e-05	0.000193559	0	7.8426e-05	2.82333e-05	2.16347e-07	3.1731e-06	2.09136e-06	1.8029e-06	6.52648e-06	3.96637e-07	0.0004535
F50131475007S	FRONTIER	1971400	T-206	LOW	5.32986e-06	1.59896e-07	4.83241e-06	1.0411e-05	2.95452e-05	0.000185124	1.40886e-05	5.08113e-06	3.57278e-05	0.000150178	1.62561e-05	5.75625e-06	0.000293622	3.43065e-05	3.90856e-07	7.08161e-05	3.90856e-07	5.40092e-06	2.92432e-05	0.000111785	1.42307e-05	0.000223019	0.000193492	4.30297e-05	0.000612952	8.88665e-05	0.000183774	0.000261678	8.52778e-07	2.51036e-05	1.17257e-06	1.17257e-06	1.9756e-05	1.97382e-05	0.00017672	3.55324e-08	0.000106437	1.79972e-05	4.44155e-07	2.20301e-06	3.10908e-06	1.79439e-06	1.06242e-05	8.35011e-07	0.000426016
F50131478007S	FRONTIER	1971400	T-248	LOW	2.65096e-06	1.13612e-07	2.00715e-06	5.86998e-06	1.7875e-05	8.66106e-05	5.26405e-06	2.19651e-06	3.62424e-05	6.919e-05	1.86324e-05	2.4616e-06	0.000181553	3.46897e-05	3.02967e-07	0.000125996	3.02967e-07	2.65096e-06	4.57858e-05	0.000124936	1.98443e-05	0.000281759	0.000244077	3.68862e-05	0.000658195	0.000143606	0.000150385	0.000273162	1.74206e-06	1.32927e-05	1.04902e-05	1.04902e-05	3.04103e-05	3.03724e-05	0.000209994	7.57417e-08	0.000125655	4.0446e-05	1.13612e-07	2.14728e-05	1.41258e-05	1.18536e-05	1.42773e-05	1.0263e-05	0.000458237
F50131481007S	HARD ROCK	1971702	T-38	HIGH	2.46951e-06	1.87084e-08	1.47796e-06	3.06818e-06	9.59741e-06	5.89128e-05	3.5546e-06	1.57151e-06	3.71362e-05	3.43112e-05	4.52744e-06	2.24501e-06	0.000173165	1.79601e-05	1.30959e-07	0.000230113	1.30959e-07	2.52564e-06	7.81076e-05	7.00817e-05	1.89516e-05	0.000205549	0.000189853	2.67717e-05	0.000668264	7.25699e-05	7.60684e-05	0.000293647	8.04462e-07	7.83882e-06	1.3283e-06	1.3283e-06	1.72866e-05	1.72866e-05	0.000110361	1.87084e-08	0.00010849	3.52092e-05	1.87084e-08	3.04947e-06	6.02411e-06	2.03922e-06	4.20939e-06	1.25346e-06	0.000467486
F50131484007S	PYRO	1582713	T-122	MED	4.23173e-06	5.22436e-08	3.20428e-06	6.80909e-06	1.95914e-05	5.57439e-05	6.54787e-06	3.27393e-06	3.90608e-05	2.3945e-05	1.16155e-05	3.43066e-06	0.000205753	3.86777e-05	4.00534e-07	0.000142869	4.00534e-07	4.23173e-06	4.57132e-05	6.88223e-05	1.27823e-05	0.000265032	0.000248384	2.77065e-05	0.000710531	7.66414e-05	8.78738e-05	0.000296082	1.48024e-06	1.68224e-05	1.56731e-06	1.56731e-06	1.66483e-05	1.66309e-05	0.000125837	3.48291e-08	0.00012124	3.21298e-05	3.48291e-07	4.09242e-06	7.17479e-06	2.78633e-06	7.87137e-06	1.48024e-06	0.000439613
F50131487007S	PYRO	1582713	T-164	MED	7.93716e-06	8.85843e-08	5.19104e-06	1.04352e-05	1.32522e-05	4.99084e-05	8.64583e-06	5.40364e-06	3.6231e-05	1.49708e-05	3.77369e-06	1.08073e-05	0.000272237	3.43884e-05	3.54337e-08	0.000129723	3.54337e-08	7.88401e-06	4.31937e-05	6.30366e-05	1.79826e-05	0.000253192	0.000242526	2.60438e-05	0.000742567	7.83971e-05	8.94702e-05	0.000356605	1.39963e-06	1.06656e-05	1.16931e-06	1.16931e-06	1.24372e-05	1.24372e-05	9.23935e-05	1.94886e-07	0.000165617	2.78509e-05	2.39178e-06	2.35634e-06	1.11793e-05	3.68511e-06	1.31282e-05	1.24018e-06	0.000399515
F50131490007S	PYRO	1582713	T-206	HIGH	4.57601e-06	7.88968e-08	3.89224e-06	8.02117e-06	1.63316e-05	5.70424e-05	7.96857e-06	3.97114e-06	5.22297e-05	1.80148e-05	4.23413e-06	4.07633e-06	0.000224146	2.68775e-05	1.57794e-07	0.000140752	1.57794e-07	4.60231e-06	4.34195e-05	7.2848e-05	1.94612e-05	0.000241766	0.00021481	2.96915e-05	0.000734503	0.000108483	7.51623e-05	0.000315087	1.10455e-06	1.25446e-05	2.3669e-07	2.3669e-07	1.57531e-05	1.57531e-05	0.000152718	5.25978e-08	0.000173231	3.31892e-05	1.57794e-07	1.18345e-06	3.73445e-06	1.31495e-06	7.94227e-06	1.84092e-07	0.0004181
F50131493007S	PYRO	1582713	T-248	HIGH	1.71967e-06	8.18893e-08	1.28293e-06	2.75694e-06	1.52041e-05	6.48836e-05	4.53121e-06	1.36482e-06	4.41383e-05	4.10811e-05	5.3228e-06	1.69238e-06	0.00018335	1.85889e-05	1.09186e-07	0.000229809	1.09186e-07	1.71967e-06	6.25907e-05	7.4219e-05	9.03512e-06	0.000209009	0.000190256	2.0445e-05	0.000660983	8.9505e-05	8.02788e-05	0.000234203	9.28079e-07	9.63564e-06	5.45929e-07	5.45929e-07	1.56136e-05	1.55863e-05	0.00012944	5.45929e-08	0.000109322	3.27284e-05	2.72964e-08	1.22834e-06	1.82886e-06	1.39212e-06	3.0572e-06	5.18632e-07	0.000455277
F50131496007S	FRONTIER	1971400	T-38	HIGH	4.96847e-06	1.04968e-07	3.8838e-06	8.39741e-06	3.18752e-05	0.000108292	1.13715e-05	3.98877e-06	3.8803e-05	6.45551e-05	1.14415e-05	4.72354e-06	0.00021214	2.45974e-05	3.84881e-07	0.00012841	3.84881e-07	4.96847e-06	4.5486e-05	0.000102763	9.4121e-06	0.000219032	0.000208991	3.10354e-05	0.00066266	0.000103883	0.000166234	0.000288101	1.22462e-06	2.2813e-05	1.64449e-06	1.64449e-06	2.12734e-05	2.12384e-05	0.00016333	3.49892e-08	0.000105283	2.99508e-05	9.09719e-07	4.12873e-06	4.51361e-06	2.55421e-06	9.30713e-06	1.53952e-06	0.000463257
F50131499007S	FRONTIER	1971400	T-80	HIGH	6.97587e-06	1.17439e-07	5.00289e-06	1.04051e-05	3.29064e-05	6.27358e-05	1.59247e-05	5.21428e-06	4.37812e-05	1.91425e-05	4.11036e-06	5.54311e-06	0.000182242	1.98237e-05	1.40927e-07	0.000107691	1.40927e-07	7.06982e-06	2.8749e-05	0.000108232	1.08983e-05	0.000227902	0.000217097	2.6917e-05	0.000819042	0.000147762	0.000147715	0.000270931	3.05341e-07	2.4075e-05	3.99292e-07	3.99292e-07	1.29418e-05	1.29183e-05	0.00026722	0	0.000108772	3.20373e-05	5.16731e-07	2.18436e-06	7.53957e-06	7.75096e-07	1.02642e-05	3.28829e-07	0.000491763
F50131502007S	SNAPPLE	1535812	T-164	MED	4.29825e-06	1.58024e-08	3.87159e-06	7.74318e-06	9.44984e-06	6.33834e-05	6.46318e-06	3.88739e-06	3.27584e-05	3.23317e-05	1.54864e-06	4.12443e-06	0.000211183	3.90793e-05	1.58024e-08	0.000208608	1.58024e-08	4.39307e-06	2.68641e-05	7.52827e-05	1.81728e-05	0.000226812	0.000204641	2.58053e-05	0.000679472	0.000103079	9.00105e-05	0.000282294	8.21725e-07	8.69132e-06	2.68641e-07	2.68641e-07	1.06034e-05	1.05876e-05	0.00014633	1.58024e-08	0.000189265	2.17441e-05	1.10617e-07	7.74318e-07	2.32295e-06	1.04296e-06	8.07503e-06	2.52838e-07	0.000378752
F50131505007S	SNAPPLE	1535812	T-206	LOW	4.90875e-06	9.22698e-08	3.30326e-06	6.82797e-06	2.00225e-05	7.13061e-05	8.41501e-06	3.50625e-06	3.95653e-05	3.12795e-05	6.34816e-06	4.42895e-06	0.000196793	4.05987e-05	1.29178e-07	0.000183119	1.29178e-07	4.92721e-06	2.0853e-05	6.25405e-05	9.66988e-06	0.000267675	0.000253576	2.24216e-05	0.000668938	8.02747e-05	8.38917e-05	0.000257913	1.25487e-06	1.49108e-05	4.98257e-07	4.98257e-07	1.35268e-05	1.34898e-05	0.000120634	5.53619e-08	0.000108805	3.21099e-05	3.32171e-07	2.0853e-06	4.61349e-06	1.49477e-06	6.9756e-06	2.95263e-07	0.000416118
F50131508007S	SNAPPLE	1535812	T-248	LOW	3.25312e-06	8.79223e-08	2.57173e-06	5.75891e-06	1.87055e-05	7.31074e-05	6.26446e-06	2.70361e-06	3.57404e-05	4.32138e-05	6.98982e-06	3.07728e-06	0.000170679	2.47501e-05	6.15456e-07	0.000127026	6.15456e-07	3.27511e-06	2.31236e-05	6.06004e-05	8.96807e-06	0.000374043	0.000379429	1.88593e-05	0.000629524	9.80334e-05	5.19181e-05	0.000193077	2.90144e-06	1.34301e-05	6.81398e-07	7.6932e-07	1.11661e-05	1.11442e-05	0.000169184	1.31883e-07	6.64912e-05	3.02233e-05	1.75845e-07	2.43984e-06	2.78274e-05	3.07728e-06	5.73693e-06	5.93475e-07	0.000357844
F50131511007S	PYRO	1582713	T-38	LOW	5.6845e-06	5.96276e-08	4.33294e-06	9.02365e-06	1.59206e-05	4.66288e-05	8.12923e-06	4.41244e-06	3.67107e-05	1.19653e-05	4.88946e-06	4.92922e-06	0.000147837	5.44996e-05	2.18635e-07	0.000166063	2.18635e-07	5.764e-06	1.5205e-05	6.57295e-05	1.64572e-05	0.000334094	0.000282158	2.61964e-05	0.000686572	8.62414e-05	8.56054e-05	0.000222491	1.49069e-06	1.44299e-05	4.57145e-07	4.57145e-07	1.06932e-05	1.06932e-05	0.000160875	1.98759e-08	7.09767e-05	2.97144e-05	1.19255e-07	1.76895e-06	7.51308e-06	1.76895e-06	9.04352e-06	2.98138e-07	0.000427848
F50131514007S	PYRO	1582713	T-80	LOW	5.5662e-06	2.45567e-07	4.79675e-06	9.8227e-06	1.07067e-05	6.68598e-05	7.1542e-06	4.89498e-06	3.15472e-05	4.40221e-05	3.43794e-06	5.99185e-06	0.00018966	7.07234e-05	1.80083e-07	0.000184307	1.80083e-07	5.59894e-06	2.07586e-05	6.2194e-05	1.25403e-05	0.000292995	0.00021682	1.9187e-05	0.000644303	6.35856e-05	7.92037e-05	0.00019963	1.30969e-06	1.09032e-05	4.09279e-07	4.09279e-07	1.17545e-05	1.17545e-05	0.000151695	4.91135e-08	7.9613e-05	2.27395e-05	2.7831e-07	8.67672e-07	3.12689e-06	1.63712e-06	9.72447e-06	1.4734e-07	0.000397115
F50131517007S	TROPICANA	1533186	T-206	MED	4.13424e-06	1.74994e-07	4.00299e-06	8.09349e-06	1.16809e-05	7.14633e-05	6.05918e-06	4.17799e-06	2.91584e-05	4.40767e-05	4.06862e-06	3.84987e-06	0.000276382	1.64495e-05	1.31246e-07	0.000124027	1.31246e-07	4.13424e-06	6.58854e-05	6.49885e-05	2.39305e-05	0.000270672	0.000249695	3.28552e-05	0.000640085	9.49563e-05	5.917e-05	0.000353948	1.35621e-06	1.04997e-05	1.74994e-07	1.74994e-07	1.18121e-05	1.18121e-05	8.67316e-05	1.74994e-07	0.000245145	1.879e-05	2.18743e-08	7.43726e-07	4.37486e-06	1.59682e-06	7.831e-06	1.5312e-07	0.000353707
F50131520007S	TROPICANA	1533186	T-248	MED	3.80595e-06	3.85412e-07	3.70959e-06	8.2141e-06	2.06196e-05	7.05546e-05	7.03378e-06	4.04683e-06	3.30009e-05	4.44188e-05	9.12946e-06	3.63733e-06	0.00034386	1.84516e-05	2.40883e-07	8.71996e-05	2.40883e-07	3.85412e-06	7.35415e-05	6.98801e-05	1.02616e-05	0.000219709	0.000194657	2.41846e-05	0.000779256	0.000110083	6.34244e-05	0.000376861	9.87619e-07	1.58742e-05	1.4453e-07	1.68618e-07	1.71509e-05	1.71509e-05	0.000188659	3.37236e-07	0.000196753	2.20889e-05	7.22648e-08	8.67178e-07	5.03445e-06	1.15624e-06	6.84107e-06	1.20441e-07	0.000373031
F50131523007S	SNAPPLE	1535812	T-38	HIGH	7.02096e-06	1.09361e-07	3.56516e-06	7.48027e-06	1.72571e-05	5.0131e-05	8.09269e-06	3.69639e-06	6.23794e-05	1.6929e-05	5.66489e-06	4.98685e-06	0.000168262	2.59404e-05	1.96849e-07	0.000126137	1.96849e-07	7.04283e-06	4.44005e-05	9.06819e-05	2.41031e-05	0.000299845	0.000263581	3.56953e-05	0.000743456	0.000121325	0.000113232	0.000270843	1.22484e-06	1.5048e-05	6.78036e-07	6.78036e-07	2.0866e-05	2.08223e-05	0.000216141	6.56164e-08	9.55157e-05	5.35649e-05	1.31233e-07	3.36831e-06	6.01484e-06	1.83726e-06	7.56776e-06	5.24931e-07	0.000446935
F50131526007S	SNAPPLE	1535812	T-80	HIGH	2.57046e-06	0	2.18681e-06	4.45034e-06	1.32743e-05	3.99572e-05	6.15758e-06	2.18681e-06	4.9817e-05	8.36357e-06	1.30441e-06	2.26354e-06	0.000131976	2.76228e-05	7.673e-08	0.000237729	7.673e-08	2.58964e-06	9.80226e-06	8.45757e-05	2.09473e-05	0.000245152	0.000210509	3.00398e-05	0.00072953	8.0087e-05	0.000118951	0.000210048	7.673e-07	7.96074e-06	1.91825e-07	1.91825e-07	1.45787e-05	1.45787e-05	0.000144579	1.91825e-08	6.14224e-05	4.19905e-05	7.673e-08	6.33023e-07	5.14091e-06	9.39943e-07	4.48871e-06	1.5346e-07	0.000503349
F50131529007S	SNAPPLE	1535812	T-122	MED	3.55924e-06	1.58188e-08	3.17959e-06	6.51736e-06	8.9851e-06	3.07835e-05	5.58405e-06	3.22704e-06	3.49913e-05	7.35576e-06	1.80335e-06	3.36941e-06	9.74599e-05	5.8071e-05	1.4237e-07	0.000269648	1.4237e-07	3.59088e-06	1.90617e-05	9.99276e-05	7.35576e-06	0.000251994	0.000220578	1.65465e-05	0.000670118	8.27326e-05	0.000159628	0.000207543	1.02822e-06	7.10266e-06	4.90384e-07	4.90384e-07	1.24811e-05	1.24653e-05	0.000145312	3.16377e-08	4.68712e-05	2.55633e-05	1.26551e-07	1.13896e-06	2.24628e-06	1.48697e-06	6.73883e-06	3.63833e-07	0.000453052
F50131532007S	GALILEO	973102	T-248	MED	1.42012e-05	1.72136e-07	4.5616e-06	9.7687e-06	1.59225e-05	6.54546e-05	9.33836e-06	4.64766e-06	5.26305e-05	1.65681e-05	1.28241e-05	5.03497e-06	0.00021844	1.86337e-05	3.01237e-07	9.23077e-05	3.01237e-07	1.41151e-05	5.078e-05	6.39914e-05	7.2297e-06	0.000218182	0.000240947	1.57934e-05	0.000767123	9.15331e-05	9.93223e-05	0.00028368	9.03712e-07	2.64659e-05	4.73373e-07	4.73373e-07	2.04411e-05	2.03981e-05	0.00017291	8.60678e-08	0.000136848	3.83863e-05	2.58203e-07	9.98387e-06	1.85476e-05	1.29102e-06	9.42443e-06	2.58203e-07	0.0004868
F50131535007S	MR. PIB	1062404	T-38	MED	5.14363e-06	3.94148e-08	3.82324e-06	7.86325e-06	1.145e-05	3.63404e-05	6.83847e-06	3.96119e-06	5.61464e-05	1.59039e-05	2.62108e-06	5.321e-06	0.000138523	3.84885e-05	1.18244e-07	0.000271331	1.18244e-07	5.12392e-06	2.7275e-05	6.11521e-05	9.5975e-06	0.000226418	0.00019128	1.66922e-05	0.000690271	8.14507e-05	8.03076e-05	0.000210672	1.49776e-06	1.0169e-05	9.8537e-07	1.00508e-06	2.82604e-05	2.82407e-05	0.000152082	1.97074e-08	5.32297e-05	5.0313e-05	1.18244e-07	1.99045e-06	3.21231e-06	2.32547e-06	8.39535e-06	7.68589e-07	0.000506362
F50131538007S	MR. PIB	1062404	T-80	MED	4.46834e-06	6.57109e-08	3.87695e-06	8.16458e-06	1.18608e-05	4.87247e-05	7.17892e-06	4.00837e-06	5.82527e-05	1.07437e-05	1.92204e-06	4.61619e-06	0.00015884	3.81288e-05	1.4785e-07	0.000167185	1.4785e-07	4.43549e-06	2.88635e-05	5.16817e-05	1.24851e-05	0.000297441	0.000262318	1.82184e-05	0.000693464	7.082e-05	6.03555e-05	0.000215203	1.41279e-06	1.09244e-05	7.39248e-07	7.39248e-07	2.57915e-05	2.57587e-05	0.000142215	1.64277e-08	6.02405e-05	4.94146e-05	4.10693e-07	1.4785e-06	6.73537e-06	2.02061e-06	8.26315e-06	4.92832e-07	0.000484454
F50131541007S	MR. PIB	1062404	T-122	LOW	1.16906e-05	1.99158e-08	1.16308e-05	2.38393e-05	1.42199e-05	0.000101073	1.46381e-05	1.16508e-05	6.06636e-05	4.6623e-05	5.45694e-06	1.17304e-05	0.000180398	2.46757e-05	4.58064e-07	0.000183385	4.58064e-07	1.17503e-05	4.03495e-05	0.000112246	1.40207e-05	0.000275555	0.000230446	2.59503e-05	0.00067431	0.000128975	0.000150643	0.000227578	1.05554e-06	1.9876e-05	4.58064e-07	4.58064e-07	2.39189e-05	2.39189e-05	0.000279359	0	4.18432e-05	3.78401e-05	1.19495e-07	1.01571e-06	6.0345e-06	1.19495e-06	2.36003e-05	3.18653e-07	0.000424386
F50131544007S	MR. PIB	1062404	T-164	LOW	6.96044e-06	2.12857e-08	6.47086e-06	1.31546e-05	1.13666e-05	5.90254e-05	8.94001e-06	6.49215e-06	5.47256e-05	3.3376e-05	4.61901e-06	6.68372e-06	0.000186676	5.17669e-05	1.27714e-07	0.000149234	1.27714e-07	6.74758e-06	4.19755e-05	7.05409e-05	1.79439e-05	0.000280163	0.000234015	2.5926e-05	0.000687763	0.000109387	6.92425e-05	0.000255173	1.38357e-06	1.2963e-05	1.27714e-06	1.27714e-06	3.17796e-05	3.17796e-05	0.000170371	2.12857e-08	6.81569e-05	4.1273e-05	1.06429e-07	2.70329e-06	7.85444e-06	2.59686e-06	1.41124e-05	1.23457e-06	0.00045609
F50131547007S	MR. PIB	1062404	T-206	HIGH	2.42907e-06	5.39793e-08	2.15917e-06	4.42631e-06	1.19024e-05	4.99039e-05	4.77717e-06	2.15917e-06	5.37904e-05	2.53973e-05	3.99447e-06	2.29412e-06	0.000173004	2.20776e-05	1.07959e-07	0.00018882	1.07959e-07	2.42907e-06	6.15365e-05	8.6178e-05	1.75163e-05	0.000212301	0.000186202	2.65308e-05	0.000706644	9.87552e-05	9.29254e-05	0.000276968	8.0969e-07	1.01481e-05	2.69897e-07	2.96886e-07	2.04042e-05	2.03502e-05	0.000151682	2.69897e-08	0.000122101	4.1915e-05	2.69897e-08	8.90659e-07	1.5654e-06	1.02561e-06	4.58824e-06	3.77855e-07	0.00046792
F50131550007S	GALILEO	973102	T-38	HIGH	2.60549e-06	2.83205e-08	2.18068e-06	4.47464e-06	8.80768e-06	3.61936e-05	4.81449e-06	2.37892e-06	5.21097e-05	1.41036e-05	1.13282e-06	3.05862e-06	0.000147437	3.12658e-05	2.83205e-08	0.000218974	2.83205e-08	2.63381e-06	2.44689e-05	8.41686e-05	2.25148e-05	0.000235882	0.000199546	2.95383e-05	0.000730783	8.42252e-05	0.000103795	0.000232002	6.79692e-07	7.25005e-06	3.68167e-07	4.53128e-07	1.93146e-05	1.93146e-05	0.000142396	0	9.01725e-05	4.66156e-05	7.36333e-07	7.92974e-07	3.1719e-06	1.01954e-06	4.70121e-06	3.96487e-07	0.000502349
F50131553007S	GALILEO	973102	T-80	HIGH	9.38909e-06	0	8.19412e-06	1.69857e-05	1.52217e-05	5.04166e-05	1.30309e-05	8.47864e-06	3.75279e-05	8.64935e-06	3.75564e-06	9.13303e-06	0.000306767	1.10393e-05	2.56066e-07	4.29622e-05	2.56066e-07	9.95813e-06	2.54644e-05	4.67748e-05	1.90058e-05	0.000129484	0.000181722	2.56066e-05	0.00105855	0.000143312	5.18107e-05	0.000343812	2.27614e-07	1.9461e-05	8.25102e-07	8.25102e-07	1.1523e-05	1.1523e-05	0.000244316	2.84518e-08	0.000130309	1.66159e-05	3.98325e-07	1.87782e-06	2.85372e-05	9.67361e-07	1.66443e-05	2.84518e-07	0.000563431
F50131556007S	GALILEO	973102	T-122	LOW	9.97812e-06	5.97492e-08	9.20138e-06	1.8821e-05	1.23681e-05	6.32744e-05	1.18901e-05	9.55988e-06	6.60827e-05	1.79845e-05	4.72019e-06	1.00976e-05	0.000168971	3.6447e-05	2.38997e-07	0.000137901	2.38997e-07	1.00976e-05	3.47741e-05	7.624e-05	1.7387e-05	0.000265645	0.000248079	2.71859e-05	0.000679468	8.62779e-05	9.61365e-05	0.000277416	1.49373e-06	1.76858e-05	8.36489e-07	8.36489e-07	2.85601e-05	2.85601e-05	0.00014531	5.97492e-08	0.000106174	4.60667e-05	9.55988e-07	1.91198e-06	9.26113e-06	2.21072e-06	1.91198e-05	6.57242e-07	0.000534457
F50131559007S	GALILEO	973102	T-164	LOW	4.81064e-06	2.17676e-08	3.37398e-06	6.87857e-06	1.24293e-05	5.18505e-05	6.63913e-06	3.39575e-06	4.22945e-05	2.25948e-05	3.43928e-06	3.56989e-06	0.000144842	2.41185e-05	4.35352e-08	0.000204637	4.35352e-08	4.81064e-06	3.71138e-05	8.07144e-05	1.3953e-05	0.000250676	0.000241577	2.23118e-05	0.000679128	8.32612e-05	9.75625e-05	0.000244799	1.15368e-06	1.10362e-05	3.48282e-07	3.7005e-07	1.27558e-05	1.27341e-05	0.000127732	0	8.13891e-05	3.04094e-05	4.35352e-08	2.13323e-06	1.11015e-05	1.52373e-06	7.16155e-06	3.91817e-07	0.000458818
F50131562007S	GALILEO	973102	T-206	MED	3.53239e-06	3.18233e-08	2.89592e-06	6.11008e-06	1.45433e-05	6.38376e-05	6.07825e-06	2.99139e-06	4.58892e-05	2.99457e-05	4.83714e-06	3.37327e-06	0.000138495	1.63254e-05	2.8641e-07	0.000128503	2.8641e-07	3.62786e-06	4.06065e-05	9.8334e-05	1.23156e-05	0.000279663	0.00026687	2.30719e-05	0.000668894	7.73625e-05	0.000122933	0.000219072	1.33658e-06	1.19337e-05	3.50056e-07	4.13703e-07	1.52434e-05	1.52434e-05	0.000108295	3.18233e-08	7.33846e-05	3.85699e-05	3.8188e-07	1.33658e-06	7.25572e-06	1.55934e-06	5.98278e-06	2.54586e-07	0.000491479
F50131565007S	HERCULES	973103	T-38	LOW	4.18834e-06	2.77374e-08	3.57812e-06	7.71099e-06	1.40074e-05	3.88323e-05	6.82339e-06	3.66133e-06	4.24104e-05	8.26573e-06	4.46572e-06	4.65988e-06	0.000183871	4.17447e-05	5.2701e-07	0.000138437	5.2701e-07	4.18834e-06	2.85972e-05	6.47667e-05	1.69475e-05	0.000297788	0.000243118	2.50746e-05	0.00071862	8.87596e-05	6.96762e-05	0.000284169	1.69198e-06	1.2565e-05	7.76646e-07	9.4307e-07	2.48527e-05	2.48527e-05	0.000168893	0	9.38355e-05	3.61973e-05	4.99272e-07	1.30366e-06	6.29638e-06	2.16351e-06	7.5723e-06	4.1606e-07	0.000518439
F50131568007S	HERCULES	973103	T-80	LOW	8.13576e-06	0	7.80272e-06	1.5653e-05	1.14662e-05	9.95322e-05	1.07049e-05	7.89787e-06	3.89184e-05	6.94632e-05	2.09341e-06	8.27849e-06	0.000216954	3.21148e-05	0	0.000171517	0	8.18334e-06	4.47229e-05	7.55056e-05	2.74998e-05	0.000209579	0.000211244	3.72532e-05	0.000652669	0.000104575	8.84467e-05	0.000295647	9.99128e-07	1.28935e-05	1.42733e-07	1.42733e-07	1.38451e-05	1.38451e-05	0.000133693	9.51551e-08	0.000174657	2.3313e-05	4.75775e-08	3.33043e-07	1.51772e-05	1.09428e-06	1.57482e-05	0	0.000442328
F50131571007S	HERCULES	973103	T-122	MED	3.99578e-06	3.2486e-08	3.55722e-06	7.22814e-06	1.56258e-05	5.93194e-05	7.01698e-06	3.62219e-06	5.33907e-05	3.49062e-05	5.29522e-06	3.78462e-06	0.000127508	4.07537e-05	2.43645e-07	0.000244246	2.43645e-07	4.02826e-06	4.83229e-05	9.13669e-05	1.16137e-05	0.000212783	0.000188289	2.54528e-05	0.000701925	0.000104507	0.000107854	0.000230894	2.16032e-06	1.16462e-05	1.83546e-06	1.83546e-06	3.05531e-05	3.05368e-05	0.000178413	4.8729e-08	4.09161e-05	4.54967e-05	1.94916e-07	3.96329e-06	4.90539e-06	3.94705e-06	8.78746e-06	1.738e-06	0.000513523
F50131574007S	HERCULES	973103	T-164	MED	3.67039e-06	3.94665e-08	2.99946e-06	6.25544e-06	1.33989e-05	4.58601e-05	5.91998e-06	3.07839e-06	3.86969e-05	2.77252e-05	3.69012e-06	3.35465e-06	0.000126609	4.51694e-05	1.57866e-07	0.000192261	1.57866e-07	3.65065e-06	1.76021e-05	8.91154e-05	2.24959e-05	0.000293927	0.000276266	3.30729e-05	0.00061481	7.34867e-05	0.000109362	0.00021229	2.13119e-06	1.05178e-05	3.55199e-07	3.55199e-07	2.45087e-05	2.4489e-05	0.000126115	1.97333e-08	6.88691e-05	3.14154e-05	7.89331e-08	1.184e-06	6.70931e-06	2.36799e-06	6.27518e-06	2.56532e-07	0.000476736
F50131577007S	HERCULES	973103	T-206	HIGH	9.14153e-06	4.34277e-08	7.59984e-06	1.55037e-05	1.84568e-05	7.26111e-05	1.28112e-05	7.8387e-06	6.37084e-05	2.64692e-05	4.32105e-06	8.55525e-06	0.000218876	3.21148e-05	6.51415e-08	9.50632e-05	6.51415e-08	9.35867e-06	3.63055e-05	7.37185e-05	1.19643e-05	0.000261196	0.000256723	2.3147e-05	0.000758834	0.000102381	9.71477e-05	0.000288164	1.5634e-06	1.93253e-05	7.59984e-07	7.59984e-07	2.8228e-05	2.81846e-05	0.000175079	6.51415e-08	0.000123921	4.50128e-05	1.30283e-07	2.51881e-06	1.00969e-05	2.1931e-06	1.5786e-05	4.55991e-07	0.000445981
F50131580007S	HERCULES	973103	T-248	HIGH	4.88461e-06	7.36373e-08	4.24642e-06	9.08193e-06	2.13303e-05	3.94941e-05	1.09474e-05	4.3446e-06	7.727e-05	6.52917e-06	2.8964e-06	4.78642e-06	0.000185517	3.01422e-05	4.41824e-07	0.000126214	4.41824e-07	4.90915e-06	4.57778e-05	9.74466e-05	6.75008e-06	0.000221476	0.000193641	2.03239e-05	0.000764036	8.18846e-05	0.000142488	0.000287873	8.34556e-07	1.44084e-05	8.59101e-07	8.59101e-07	2.67794e-05	2.67303e-05	0.000146563	4.90915e-08	8.5051e-05	6.58563e-05	4.17278e-07	1.32547e-06	1.62002e-06	1.54638e-06	8.88556e-06	3.92732e-07	0.000533207
F50131583007S	SOBEE	1540212	T-206	MED	3.35809e-06	3.57244e-08	2.25063e-06	5.35865e-06	2.00592e-05	5.2872e-05	5.82307e-06	2.33994e-06	2.7347e-05	2.79364e-05	1.08066e-05	2.69719e-06	0.000236406	2.5007e-05	5.89452e-07	0.000162296	5.89452e-07	3.26878e-06	4.96747e-05	7.74861e-05	1.31287e-05	0.000255518	0.000213614	2.88296e-05	0.000690909	8.70424e-05	9.14722e-05	0.000286599	1.1789e-06	1.62724e-05	5.00141e-07	5.00141e-07	8.80605e-06	8.80605e-06	0.000164439	3.57244e-08	0.000177764	2.12917e-05	4.64417e-07	1.82194e-06	1.8398e-06	1.41111e-06	4.7692e-06	3.21519e-07	0.000417921
F50131586007S	SOBEE	1540212	T-248	MED	5.62928e-06	1.39569e-07	5.14079e-06	1.56317e-05	9.6791e-05	0.000155968	1.30032e-05	5.30362e-06	3.84512e-05	9.60234e-05	7.83214e-05	5.76885e-06	0.000237081	1.97955e-05	5.28036e-06	7.57859e-05	5.28036e-06	5.79211e-06	5.23151e-05	0.000128938	1.65622e-05	0.000288396	0.000279789	9.3232e-05	0.000644692	0.00014792	6.59463e-05	0.000180695	6.2806e-06	8.11593e-05	5.35014e-07	5.35014e-07	1.66785e-05	1.66552e-05	0.000278905	1.16307e-07	8.40437e-05	2.72625e-05	1.6283e-07	6.18755e-06	8.95567e-06	1.74461e-06	1.04909e-05	4.6523e-07	0.000377627
F50131589007S	TROPICANA	1533186	T-38	LOW	4.39459e-06	9.72973e-08	2.95135e-06	5.96756e-06	1.67027e-05	7.67189e-05	5.17297e-06	3.0973e-06	2.83459e-05	3.2173e-05	1.05243e-05	3.17838e-06	0.000339924	1.90378e-05	1.2973e-07	8.38378e-05	1.2973e-07	4.57297e-06	6.25783e-05	5.28e-05	9.21081e-06	0.000191805	0.000198843	2.20216e-05	0.000766005	0.000103719	4.13189e-05	0.000429259	9.56756e-07	1.61189e-05	2.27027e-07	2.27027e-07	1.26973e-05	1.26811e-05	0.000117535	9.72973e-08	0.000256605	1.83567e-05	2.10811e-07	1.78378e-06	4.73513e-06	1.13513e-06	5.9027e-06	6.48648e-08	0.000428173
F50131592007S	TROPICANA	1533186	T-80	LOW	3.12878e-06	4.56756e-08	2.7177e-06	5.86931e-06	3.39826e-05	0.000102245	5.89215e-06	2.76337e-06	3.62664e-05	7.75115e-05	2.44821e-05	2.74054e-06	0.000295612	2.89583e-05	4.33918e-07	9.06204e-05	4.33918e-07	3.15162e-06	5.27553e-05	0.000107018	1.06196e-05	0.000306141	0.000216228	3.77965e-05	0.000661086	0.000123461	4.91926e-05	0.000280014	1.50729e-06	2.95749e-05	3.88242e-07	3.88242e-07	1.50044e-05	1.50044e-05	0.000232443	6.85134e-08	0.000159042	2.96435e-05	2.0554e-07	1.00486e-06	1.96405e-06	1.71283e-06	5.50391e-06	1.59865e-07	0.000342407
F50131595007S	TROPICANA	1533186	T-122	HIGH	4.59459e-06	1.37152e-07	3.12021e-06	6.37757e-06	1.49839e-05	6.60901e-05	6.54901e-06	3.25736e-06	4.10256e-05	3.35679e-05	5.46893e-06	3.34308e-06	0.000208351	2.38816e-05	3.4288e-08	0.000186972	3.4288e-08	4.61173e-06	5.4055e-05	7.09247e-05	1.75897e-05	0.000206808	0.000200996	2.77218e-05	0.000722379	0.000108847	7.90338e-05	0.000281864	7.37192e-07	1.23608e-05	2.05728e-07	2.05728e-07	1.27894e-05	1.27894e-05	0.000153456	6.8576e-08	0.000144284	3.13049e-05	1.37152e-07	1.7144e-06	3.22307e-06	1.02864e-06	6.34328e-06	1.20008e-07	0.000450887
F50131598007S	TROPICANA	1533186	T-164	HIGH	3.35311e-06	6.80834e-08	2.91056e-06	6.02538e-06	1.74464e-05	7.23046e-05	5.65092e-06	2.96163e-06	3.64076e-05	5.06881e-05	9.25934e-06	3.13184e-06	0.00028692	1.89102e-05	1.36167e-07	0.000122771	1.36167e-07	3.45523e-06	6.6926e-05	0.000114516	1.06721e-05	0.000220641	0.000177034	2.62632e-05	0.000713854	0.000152371	0.000104423	0.000388824	6.80834e-07	1.48252e-05	2.72334e-07	2.72334e-07	1.3089e-05	1.3072e-05	0.000218463	6.80834e-08	0.000217322	2.62291e-05	1.36167e-07	9.87209e-07	2.63823e-06	8.51042e-07	5.92325e-06	2.0425e-07	0.000364672
F50131601007S	MR. PIB	1062404	T-248	HIGH	5.62942e-06	3.05472e-07	5.32395e-06	1.05388e-05	1.6801e-05	8.82379e-05	8.20411e-06	5.65124e-06	5.66869e-05	5.14721e-05	6.85131e-06	5.4985e-06	0.000285311	2.19504e-05	8.72778e-08	8.29794e-05	8.72778e-08	5.62942e-06	9.49146e-05	7.55608e-05	1.31353e-05	0.000200521	0.000201895	2.58342e-05	0.000752662	0.000104668	8.67541e-05	0.000382866	1.09097e-06	1.49245e-05	3.70931e-07	4.1457e-07	2.05321e-05	2.05321e-05	0.000132182	3.27292e-07	0.00016214	3.5653e-05	1.74556e-07	1.54918e-06	7.13496e-06	1.6801e-06	1.05824e-05	5.23667e-07	0.00046746
F50131604007S	SOBEE	1540212	T-38	HIGH	5.97097e-06	1.62475e-07	5.23983e-06	1.19419e-05	2.87581e-05	9.55762e-05	1.0236e-05	5.46324e-06	4.45792e-05	6.57213e-05	1.444e-05	5.40231e-06	0.000252162	2.48587e-05	9.54543e-07	8.85491e-05	9.54543e-07	5.99128e-06	4.35637e-05	7.49418e-05	2.27669e-05	0.000283073	0.000261849	4.32388e-05	0.00069314	0.000106157	8.58073e-05	0.00031114	2.17311e-06	2.45338e-05	7.51449e-07	7.51449e-07	1.70599e-05	1.70599e-05	0.00017527	1.62475e-07	0.000176042	2.85144e-05	4.06189e-08	3.16827e-06	5.15859e-06	2.07156e-06	1.09468e-05	6.9052e-07	0.000412383
F50131607007S	SOBEE	1540212	T-80	HIGH	1.05605e-05	1.05958e-07	1.03133e-05	2.28517e-05	8.0917e-05	9.54333e-05	2.23219e-05	1.07018e-05	4.14298e-05	2.92092e-05	4.64805e-05	1.08078e-05	0.000154134	7.80561e-06	2.26045e-06	4.19596e-05	2.26045e-06	1.05605e-05	4.5209e-05	9.72699e-05	1.56819e-05	0.000472893	0.00046484	7.01092e-05	0.000837461	0.000111857	6.18798e-05	0.000145622	2.47236e-06	6.43168e-05	3.88514e-07	3.88514e-07	6.8873e-06	6.8873e-06	0.000518172	1.05958e-07	7.33939e-05	2.01674e-05	6.35751e-07	3.03748e-06	1.13022e-06	8.12348e-07	2.07325e-05	4.23834e-07	0.000348109
F50131610007S	SOBEE	1540212	T-122	LOW	5.84687e-06	1.79352e-08	3.37181e-06	7.64039e-06	2.82838e-05	6.8907e-05	9.63119e-06	3.31801e-06	4.07487e-05	2.8786e-05	1.40433e-05	3.60497e-06	0.000183782	3.23551e-05	9.50565e-07	0.000134855	9.50565e-07	5.91861e-06	1.62134e-05	0.000101208	1.60879e-05	0.000302046	0.00027127	3.32339e-05	0.00069897	0.000132595	8.68601e-05	0.000193628	1.59623e-06	2.27956e-05	7.89148e-07	8.07083e-07	2.41766e-05	2.41766e-05	0.000283215	0	0.000100096	3.41127e-05	4.8425e-07	4.41206e-06	2.08048e-06	1.61417e-06	7.17407e-06	5.38056e-07	0.000446299
F50131613007S	SOBEE	1540212	T-164	LOW	6.41821e-06	1.24223e-07	5.63146e-06	1.25259e-05	2.99378e-05	7.70392e-05	1.06211e-05	5.71427e-06	3.42028e-05	4.10558e-05	1.68944e-05	6.08694e-06	0.000178654	3.02484e-05	9.93787e-07	0.000116936	9.93787e-07	6.43891e-06	7.12835e-05	8.43477e-05	2.26708e-05	0.000312173	0.000261159	4.34368e-05	0.000704616	0.000127184	8.05589e-05	0.000188675	1.49068e-06	2.6149e-05	6.00413e-07	6.00413e-07	1.39337e-05	1.38302e-05	0.000280269	4.14078e-08	8.23394e-05	2.26501e-05	2.89855e-07	2.23602e-06	3.1884e-06	1.15942e-06	1.147e-05	3.10558e-07	0.00040033
[truncated: 195 more columns]
